# Supplementary material for: p97/VCP is required for piecemeal autophagy of aggresomes
Source: Nat Commun. 2025 May 7;16:4243. doi: 10.1038/s41467-025-59556-x (PMC12059050; doi:10.1038/s41467-025-59556-x)
Supplement: Supplementary file 3 — Supplementary Data 1 [file 41467_2025_59556_MOESM3_ESM.xlsx]

## Sheet: Results TurboID experiments
									TAX1BP1 proximitome						UBXN1 proximitome			PLAA proximitome
									TurboID-TAX1BP1 vs. free TurboID			TurboID-TAX1BP1 aggrephagy vs. untreated			TurboID-UBXN1 vs. free TurboID			PLAA-TurboID vs. free TurboID			log2 ratio TurboID-TAX1BP1 vs. free TurboID				log2 ratio TurboID-TAX1BP1 aggrephagy vs. untreated				log2 intensities (after data imputation and normalization)												log2 ratio TurboID-UBXN1 vs. free TurboID			log2 intensities (after data imputation and normalization)
Protein group ID	Protein IDs	Gene names	Protein description	Molecular weight [kDa]	Q-value	Score	Number of proteins	Category*	mean log2 ratio	adjusted p-value	adj. p-val. < 0.05 & mean log2 ratio > 1	mean log2 ratio	adjusted p-value	adj. p-val. < 0.05 & mean log2 ratio > 1	mean log2 ratio	adjusted p-value	adj. p-val. < 0.05 & mean log2 ratio > 1	mean log2 ratio	adjusted p-value	adj. p-val. < 0.05 & mean log2 ratio > 1	Rep. 1	Rep. 2	Rep. 3	Rep. 4	Rep. 1	Rep. 2	Rep. 3	Rep. 4	Rep. 1 aggrephagy	Rep. 2 aggrephagy	Rep. 3 aggrephagy	Rep. 4 aggrephagy	Rep. 1 free Turbo	Rep. 2 free Turbo	Rep. 3 free Turbo	Rep. 4 free Turbo	Rep. 1 untreated	Rep. 2 untreated	Rep. 3 untreated	Rep. 4 untreated	Rep. 1	Rep. 2	Rep. 3	Rep. 1 aggrephagy	Rep. 2 aggrephagy	Rep. 3 aggrephagy	Rep. 1 free Turbo	Rep. 2 free Turbo	Rep. 3 free Turbo
3197	Q86VP1;B8ZZD4;C9J7J4;F8WBU9;C9JBZ7;V9GZ06	TAX1BP1	Tax1-binding protein 1;Tax1 binding protein 1	90.876	0	323.31	6	autophagy	10.7072	1.12324e-06	1	0.201645	0.557904		3.32222	0.00929577	1	0.418268	0.741936		10.391	10.6011	10.8108	11.0258	0.0947373	0.244328	0.0889291	0.378586	33.6282	33.912	33.912	33.912	23.2371	23.311	23.1012	22.8862	33.5334	33.6677	33.8231	33.5334	3.42135	3.07601	3.4693	23.9418	24.2281	24.0229	20.5205	21.1521	20.5536
2816	Q15013;Q15013-3	MAD2L1BP	MAD2L1-binding protein;Isoform 2 of MAD2L1-binding protein	31.051	0	5.7744	2		10.5171	6.45074e-06	1	3.1873	0.00124384	1							10.0936	12.6052	9.071	10.2984	2.73133	3.6032	3.52161	2.89307	22.2462	23.3489	22.9465	22.4509	12.1525	10.7436	13.8755	12.1525	19.5148	19.7457	19.4249	19.5578
3690	Q9BV73;Q9BV73-2;A0A087WZ34;A6PVI9;E9PHT2;E7ETF9;H7C0P0	CEP250	Centrosome-associated protein CEP250;Isoform 2 of Centrosome-associated protein CEP250	281.13	0	7.8112	7		10.2292	1.32444e-05	1	-2.34521	0.262635								13.0072	8.61259	9.535	9.762	3.75173	-4.74219	-4.19585	-4.19453	23.7508	20.7651	20.2786	20.5056	10.7436	12.1525	10.7436	10.7436	19.9991	25.5073	24.4745	24.7002
2738	Q13772;Q13772-3;Q13772-4;B4DF87;B4DZ85;Q13772-2	NCOA4	Nuclear receptor coactivator 4;Isoform 3 of Nuclear receptor coactivator 4;Isoform 4 of Nuclear receptor coactivator 4;Nuclear receptor coactivator 4;Nuclear receptor coactivator 4	69.725	0	323.31	6	autophagy	10.1757	1.12324e-06	1	0.574514	0.149226		0.710666	0.140313		0.568044	0.493032		10.345	9.8359	10.2093	10.3127	0.44347	0.234769	0.561348	1.05847	32.008	31.8553	32.008	32.008	21.663	22.0194	21.7987	21.6953	31.5645	31.6205	31.4466	30.9495	0.908453	0.897585	0.325959	24.322	23.9975	23.2845	23.4135	23.0999	22.9585
1915	P02792	FTL	Ferritin light chain	20.019	0	73.74	1		10.0067	2.95226e-06	1	0.427921	0.457952								10.2856	8.82362	9.81195	11.1055	-0.0781865	0.828448	-0.587391	1.54881	28.227	29.0389	27.9429	28.7721	17.9415	20.2153	18.131	17.6667	28.3052	28.2105	28.5303	27.2233
2821	Q15025;Q15025-4;Q15025-3	TNIP1	TNFAIP3-interacting protein 1;Isoform 4 of TNFAIP3-interacting protein 1;Isoform 3 of TNFAIP3-interacting protein 1	71.863	0	323.31	3		9.33472	1.32444e-05	1	0.00594196	0.98499		4.6613	0.00929577	1	2.10064	0.0130335	1	8.73529	11.5729	7.95673	9.07399	0.16189	0.10994	-0.154611	-0.0934516	31.4083	31.4083	31.1438	31.205	22.6731	19.8355	23.1871	22.131	31.2465	31.2984	31.2984	31.2984	4.48104	5.312	4.19087	22.4227	23.5734	21.8097	17.9416	18.2615	17.6188
2210	P34897;P34897-3;P34897-2;H0YIZ0;G3V2Y4;G3V5L0;G3V2D2;G3V540;G3V4W5	SHMT2	Serine hydroxymethyltransferase, mitochondrial;Isoform 3 of Serine hydroxymethyltransferase, mitochondrial;Isoform 2 of Serine hydroxymethyltransferase, mitochondrial;glycine hydroxymethyltransferase (Fragment);glycine hydroxymethyltransferase (Fragment)	55.992	0	21.307	9		9.26426	2.86538e-06	1	2.7652	0.0170717	1							9.59383	9.79772	9.10387	8.56162	1.77571	5.05471	2.1268	2.1036	25.3564	25.2457	24.5519	24.7337	15.7625	15.448	15.448	16.1721	23.5807	20.191	22.4251	22.6301
2160	P28300;B7ZAJ4;A0A7P0SNB0;B0AZT2	LOX	Protein-lysine 6-oxidase;Lysyl oxidase homolog	46.944	0	16.848	4		8.73156	6.85449e-06	1	3.04224	0.0032292	1							8.60621	10.1492	7.74144	8.42938	2.81363	4.23383	2.10387	3.01761	26.0224	26.3213	24.9383	25.3564	17.4161	16.1721	17.1969	16.927	23.2087	22.0875	22.8344	22.3388
4277	Q9Y676;A0A0G2JIC6	MRPS18B	Small ribosomal subunit protein mS40;28S ribosomal protein S18b, mitochondrial	29.395	0	16.087	2		8.70859	1.32444e-05	1	1.53281	0.225145								10.3953	8.34143	6.92719	9.17044	0.675423	0.979051	-0.494977	4.97173	23.5421	23.4935	21.7082	23.0459	13.1468	15.1521	14.781	13.8755	22.8667	22.5145	22.2031	18.0742
1261	P11802;F8VYH9;F8VTV8;F8VWX7;Q96BE9;F8W1L8;F8VYY1;F8VXD2;F8VZZ0;F8VZ51;P11802-2	CDK4	Cyclin-dependent kinase 4;Cyclin dependent kinase 4 (Fragment);Cyclin dependent kinase 4;Cyclin dependent kinase 4 (Fragment);CDK4 protein;Cyclin dependent kinase 4 (Fragment)	33.729	0	7.1308	11		8.39584	1.32444e-05	1	2.58521	0.00191797	1							8.58761	9.88297	6.79635	8.31645	2.25003	3.22117	2.50601	2.36365	23.8059	24.6639	23.2225	23.0974	15.2183	14.781	16.4261	14.781	21.5559	21.4428	20.7165	20.7338
4195	Q9Y2J4;Q9Y2J4-3;Q9Y2J4-4;D6RCL7;D6RIC7;D6RBK2;D6RJA4;D6RF61;D6RFG0	AMOTL2	Angiomotin-like protein 2;Isoform 3 of Angiomotin-like protein 2;Isoform 4 of Angiomotin-like protein 2	85.763	0	323.31	9		8.13399	1.32444e-05	1	10.251	7.32525e-05	1	5.46648	0.00903571	1	3.75523	0.00376276	1	9.56418	8.23974	8.17368	6.55836	9.3864	10.2012	11.0762	10.3401	29.0795	29.3377	30.2207	29.7979	19.5153	21.0979	22.047	23.2395	19.6931	19.1365	19.1445	19.4578	5.48432	6.17109	4.74403	26.9492	27.3568	26.4915	21.4649	21.1857	21.7475
1916	P02794;G3V192;G3V1D1;E9PRK8;E9PKY7;E9PQR3;E9PKM5;E9PK45;E9PPQ4	FTH1	Ferritin heavy chain;Ferritin;Ferritin	21.225	0	132.03	9		7.98162	1.69574e-05	1	-0.233349	0.704971					0.281528	0.713949		6.07663	8.70576	7.84575	9.29836	-1.11585	0.184843	-1.01159	1.0092	30.5046	31.2786	29.6134	30.6397	24.428	22.5729	21.7677	21.3413	31.6205	31.0938	30.625	29.6305
3811	Q9H6S1;C9JVK8;Q9H6S1-3;Q9H6S1-4;C9JGA2	AZI2	5-azacytidine-induced protein 2;5-azacytidine induced 2 (Fragment);Isoform 2 of 5-azacytidine-induced protein 2;Isoform 3 of 5-azacytidine-induced protein 2	44.934	0	323.31	5		7.98159	1.36852e-05	1	-0.187429	0.688706								6.17177	8.53317	8.27777	8.94366	-0.645353	0.12324	-0.793283	0.565682	30.2207	30.9893	29.3258	30.5046	24.0489	22.4561	21.048	21.561	30.8661	30.8661	30.1191	29.939
3002	Q5T749	KPRP	Keratinocyte proline-rich protein	64.135	0	9.3509	1		7.97311	1.58021e-05	1	1.65226	0.178972					-0.83249	0.621418		8.89113	9.28714	6.9881	6.72609	3.47102	3.63742	-0.928664	0.429264	24.4816	24.5055	21.1944	22.3166	15.5905	15.2183	14.2063	15.5905	21.0106	20.8681	22.1231	21.8873
3366	Q8TDY2;Q8TDY2-2;H0YC30;E5RH63;E5RH44;H0YC28	RB1CC1	RB1-inducible coiled-coil protein 1;Isoform 2 of RB1-inducible coiled-coil protein 1	183.09	0	323.31	6	autophagy	7.79353	6.45074e-06	1	1.322	0.0194822	1				-0.305195	0.640754		7.89382	7.6268	8.35965	7.29385	2.06654	1.11038	1.11296	0.998107	28.1249	27.4663	28.1113	27.3203	20.231	19.8395	19.7517	20.0265	26.0583	26.3559	26.9984	26.3222
428	Q13247;A0A590UJK4;A0A590UK01;A0A590UJP7;A0A590UK80;Q13247-3;Q08170;A0A0D9SEM4	SRSF6	Serine/arginine-rich splicing factor 6;Serine and arginine rich splicing factor 6;Serine and arginine rich splicing factor 6;Serine and arginine rich splicing factor 6;RRM domain-containing protein (Fragment);Isoform SRP55-3 of Serine/arginine-rich splicin	39.586	0.0011737	3.4385	8		7.78698	1.32444e-05	1	-1.59223	0.0964823								6.72955	7.32829	9.34703	7.74304	0.690353	-2.02802	-1.99115	-3.04009	20.2833	20.4751	21.4996	20.8899	13.5538	13.1468	12.1525	13.1468	19.5929	22.5032	23.4907	23.93
3212	Q86XU0;Q86XN6;E9PNM0;C9J487;A8MTT8;E7ENB8;F2Z2N8;M0QYE7;M0QXX9;E5RHT5;E5RH89;B4E159;M0QXU3;A0A1W2PQL4;A0A1W2PQE6;J3QKY7;M0R0P3;Q0P6G1;F8WAL3;K7ERD9;F2Z3A3;E7EUL5;C9JG37;A0A8J9BZE6;K7EJG2;A0A669KBJ2;E9PMX5;A0A8I5JYA4;J3KSW0;D6RB60;A0A8I5KS80;F8WDJ7;C9J5H1;M0R0D9;M0R297;M0R327;K7ELI5;E7EU70;A0A087WT67;A0A075B7G4;A0A0G2JMG9;A0A087WTY0;Q09FC8-6;Q09FC8-5;M0R0C0;A0A494C1V2;P0DPD5;F8WEZ9;G3XAE0;E7EVQ0;E…	ZNF677;ZNF761;ZNF195;ZNF789;ZNF286A;ZNF525;ZNF670;ZNF468;ZNF257;ZNF354A;ZNF354B;ZNF721;ZNF28;ZNF624;ZNF83;ZNF527;ZNF528;ZNF506;ZNF695;ZNF519;ZNF141;ZNF90;ZNF415;ZNF701;ZNF813;ZNF595;ZNF732;ZNF71;ZNF480;ZNF766;ZNF320;ZNF66;ZNF534;ZNF445;ZNF616;ZNF845;ZNF333;ZNF735;ZNF679;ZNF610;ZNF718;ZNF891;ZNF713;ZNF30;ZNF716;ZNF729;ZNF347;ZNF92;ZNF253;ZNF888;ZNF765;ZNF479;ZNF486;ZNF841;ZNF573	Zinc finger protein 677;Zinc finger protein 761;Zinc finger protein 195 (Fragment);Zinc finger protein 789;Zinc finger protein 286A;Zinc finger protein 525;ZNF670-ZNF695 readthrough (NMD candidate);Zinc finger protein 468 (Fragment);Zinc finger protein 257	67.996	0.0083165	1.9587	199		7.77681	0.000195166	1	-1.57111	0.126835								4.82206	10.1235	9.81152	6.35015	-3.09173	0.416127	-0.527656	-3.08117	19.0284	23.6773	22.9584	19.9039	14.2063	13.5538	13.1468	13.5538	22.1201	23.2611	23.486	22.9851
3000	Q5T6V5	C9orf64	Queuosine 5-phosphate N-glycosylase/hydrolase	39.028	0.000619	4.1007	1		7.76273	4.76578e-05	1	1.38852	0.21311								8.72003	9.2381	7.86357	5.22922	0.887206	0.975958	4.29942	-0.608507	23.501	23.4444	23.7885	20.6772	14.781	14.2063	15.9249	15.448	22.6138	22.4685	19.4891	21.2857
3375	Q8TER5;Q8TER5-2;Q8TER5-4;Q8TER5-3	ARHGEF40	Rho guanine nucleotide exchange factor 40;Isoform 2 of Rho guanine nucleotide exchange factor 40;Isoform 4 of Rho guanine nucleotide exchange factor 40;Isoform 3 of Rho guanine nucleotide exchange factor 40	164.66	0	10.825	4		7.59507	5.60573e-05	1	0.695155	0.304983		1.01614	0.272382					8.64471	8.07856	8.78925	4.86774	2.44348	0.134449	0.145189	0.0575028	22.5202	21.954	22.343	19.0741	13.8755	13.8755	13.5538	14.2063	20.0767	21.8196	22.1978	19.0166	0.211251	0.0423245	2.79486	19.6801	20.3908	21.7174	19.4688	20.3484	18.9226
4078	Q9UHD2;A0A7I2V643;A0A7I2V646;A0A7I2V4W4;A0A494C167;A0A494C0X2;A0A7I2V2F4	TBK1	Serine/threonine-protein kinase TBK1;TANK binding kinase 1;TANK binding kinase 1;TANK binding kinase 1;TANK binding kinase 1;TANK binding kinase 1;TANK binding kinase 1	83.641	0	323.31	7	autophagy	7.55287	1.59347e-05	1	-0.23401	0.520284		1.5744	0.0599632		1.40128	0.0265667	1	6.43442	9.05396	7.86773	6.85538	-0.597522	-0.357629	-0.0421852	0.0612967	32.3933	32.008	32.4903	32.7746	25.9589	22.954	24.6226	25.9192	32.9908	32.3656	32.5325	32.7133	2.63641	1.38727	0.699521	25.1191	25.5545	24.0843	22.4827	24.1673	23.3848
3481	Q96B96-2;Q96B96;I3NI23;I3NI21;I3L288	TMEM159	Isoform 2 of Lipid droplet assembly factor 1;Lipid droplet assembly factor 1;Lipid droplet assembly factor 1;Lipid droplet assembly factor 1 (Fragment);Lipid droplet assembly factor 1	19.986	0	76.482	5		6.88112	8.35105e-05	1	2.75496	0.00140335	1				2.33655	0.0210749	1	6.46228	4.92315	6.88031	9.25873	2.53494	3.07863	2.93555	2.47074	27.8952	27.9885	27.4972	27.3552	21.4329	23.0654	20.6169	18.0965	25.3602	24.9099	24.5616	24.8845
4061	Q9UF83	na	Uncharacterized protein DKFZp434B061	59.411	0	6.7201	1		6.82497	7.81586e-05	1	0.829645	0.456957								6.92428	6.82974	8.88375	4.66213	1.22915	1.91622	2.46115	-2.28794	22.0764	24.1449	24.6463	20.4247	15.1521	17.3152	15.7625	15.7625	20.8472	22.2287	22.1851	22.7126
4159	Q9UPN4-2;Q9UPN4-3;Q9UPN4;I3L2J8;I3L2X7;I3L4M5;I3L316	CEP131	Isoform 2 of Centrosomal protein of 131 kDa;Isoform 3 of Centrosomal protein of 131 kDa;Centrosomal protein of 131 kDa;Centrosomal protein 131	121.85	0	30.479	7		6.3092	1.32444e-05	1	3.72353	0.00128928	1							6.7388	6.13622	6.36563	5.99615	2.79897	4.39132	3.89029	3.81356	24.8414	24.3064	25.2774	25.0509	18.1026	18.1702	18.9118	19.0547	22.0425	19.9151	21.3871	21.2373
1936	P05165;P05165-2;P05165-3;A0A1B0GU58;A0A1B0GWI4;A0A1B0GUX9;A0A1B0GWA1;A0A1B0GTR1;H0Y5U0;Q5JTW6;Q5JVH2;H0Y4B9;H0Y798;A0A2R8Y725	PCCA	Propionyl-CoA carboxylase alpha chain, mitochondrial;Isoform 2 of Propionyl-CoA carboxylase alpha chain, mitochondrial;Isoform 3 of Propionyl-CoA carboxylase alpha chain, mitochondrial;Propionyl-CoA carboxylase alpha chain, mitochondrial (Fragment);Propion	80.058	0	323.31	14		6.23428	9.31062e-05	1	-0.606724	0.135464		2.45307	0.0125705	1	2.13916	0.0153226	1	5.95696	5.55788	4.93328	8.489	-0.999927	-0.572697	-0.720537	-0.133734	32.2703	32.4903	32.2703	32.9293	26.3133	26.9324	27.337	24.4403	33.2702	33.063	32.9908	33.063	2.62439	1.87335	2.86146	29.7396	30.6546	29.5787	27.1152	28.7813	26.7172
2288	P42771;J3QRG6;P42771-4;P42771-2;K7ES20;K7ENC6;P42771-3	CDKN2A	Cyclin-dependent kinase inhibitor 2A;Cyclin dependent kinase inhibitor 2A;Isoform 5 of Cyclin-dependent kinase inhibitor 2A;Isoform 2 of Cyclin-dependent kinase inhibitor 2A	16.532	0	18.993	7		6.11795	1.72064e-05	1	3.37262	0.00124384	1				3.27671	0.00298123	1	5.37874	6.75666	5.9365	6.39989	2.69772	3.70246	3.23901	3.85131	26.0581	26.7393	25.772	26.1116	20.6794	19.9827	19.8355	19.7117	23.3604	23.0369	22.533	22.2603
2348	P49720;A0A087WXQ8;A0A087WY10;A0A087WUL2	PSMB3	Proteasome subunit beta type-3;Proteasome 20S subunit beta 3;Proteasome 20S subunit beta 3;Proteasome subunit beta type-3 (Fragment)	22.949	0	224.96	4	proteasome	6.03412	1.60226e-05	1	10.1008	7.32525e-05	1	0.832214	0.257349		3.16489	0.00282419	1	5.80314	5.77683	5.90202	6.65447	10.2411	10.8285	9.6281	9.70528	28.3538	28.8962	27.7503	28.0636	22.5506	23.1193	21.8483	21.4092	18.1127	18.0676	18.1222	18.3583	1.76659	-0.418053	1.1481	24.4215	22.2187	23.4784	22.6549	22.6367	22.3303
421	Q9UGM3;A0A590UK99;A0A590UIX5;A0A590UJF8;A0A590UJZ9;A0A590UJ76;Q9UGM3-9;Q9UGM3-4;Q9UGM3-8;Q9UGM3-2;Q9UGM3-5;Q9UGM3-3;Q9UGM3-7;Q9UGM3-6	DMBT1	Deleted in malignant brain tumors 1 protein;Deleted in malignant brain tumors 1 (Fragment);Deleted in malignant brain tumors 1 (Fragment);Deleted in malignant brain tumors 1 (Fragment);Deleted in malignant brain tumors 1 protein;Deleted in malignant brain	260.73	0.00089233	3.5772	14		5.89798	1.60226e-05	1	1.69481	0.0112089	1							5.57124	5.95875	5.97083	6.09109	1.9041	1.21011	1.19983	2.46522	22.4438	21.9363	22.687	23.3442	16.8726	15.9775	16.7161	17.2531	20.5398	20.7262	21.4871	20.879
2095	P21580;Q5VXQ8;Q5VXQ9;Q5VXR0	TNFAIP3	Tumor necrosis factor alpha-induced protein 3;ubiquitinyl hydrolase 1 (Fragment)	89.613	0	24.358	4		5.62963	7.72604e-05	1	1.24029	0.108769		1.94099	0.0217536	1				6.30811	3.96369	5.78605	6.46068	0.519779	0.588426	0.742066	3.11091	26.0914	24.6599	25.092	25.4177	19.7833	20.6962	19.3059	18.957	25.5716	24.0714	24.3499	22.3068	2.16102	2.38185	1.28011	24.2045	24.5398	23.2556	22.0435	22.158	21.9755
2687	Q13085;Q13085-2;Q59FY4;A0A0C4DGT1;S4R3S7;A0A087WWN5;A0A087X2F8;A0A087X126;A0A087WYS8	ACACA	Acetyl-CoA carboxylase 1;Isoform 2 of Acetyl-CoA carboxylase 1;Acetyl-CoA carboxylase 1 (Fragment)	265.55	0	323.31	9		5.57429	7.4213e-05	1	-0.517144	0.159814		2.26885	0.0217536	1	1.56717	0.0141404	1	6.95467	4.31543	5.39768	5.62939	-0.605536	-0.605536	-0.196299	-0.661206	34.5606	34.5606	35.1241	34.6592	27.6059	30.2451	29.7264	29.0298	35.1661	35.1661	35.3204	35.3204	2.36366	1.40481	3.0381	33.0989	33.6422	33.6422	30.7352	32.2374	30.6041
2907	Q16891-2;Q16891;B9A067;Q16891-4;C9J406;Q16891-3;H7C463;D6RAW4	IMMT	Isoform 2 of MICOS complex subunit MIC60;MICOS complex subunit MIC60;MICOS complex subunit MIC60;Isoform 4 of MICOS complex subunit MIC60;MICOS complex subunit MIC60;Isoform 3 of MICOS complex subunit MIC60;MICOS complex subunit MIC60 (Fragment)	82.624	0	323.31	8		5.46234	9.0955e-05	1	0.817368	0.120381		4.49097	0.00719496	1	1.39359	0.0324273	1	6.0815	4.81273	4.20874	6.74638	0.206971	0.805566	0.437665	1.81927	29.5291	29.3807	29.4595	30.18	23.4476	24.568	25.2508	23.4336	29.3221	28.5752	29.0219	28.3607	4.63753	4.32268	4.5127	27.0555	28.0969	26.4872	22.418	23.7742	21.9745
4144	Q9UM82	SPATA2	Spermatogenesis-associated protein 2	58.427	0	323.31	1		5.44162	0.000325916	1	-0.791413	0.138144		2.04741	0.0191068	1	2.63316	0.0061392	1	5.0148	7.40958	3.11613	6.22596	-0.777171	-0.206661	-1.84919	-0.332628	29.0033	29.28	27.8527	29.0389	23.9885	21.8704	24.7365	22.813	29.7804	29.4866	29.7019	29.3716	2.69894	1.59779	1.8455	26.8846	23.5669	26.4388	24.1856	21.9691	24.5933
2467	P61158;B4DXW1;F8WDR7;F8WEW2;F8WE84;Q9C0K3;A0A0A0MTI9;H7C4J1;C9IZN3;Q9P1U1-3	ACTR3	Actin-related protein 3;Actin related protein 3	47.371	0	36.32	10		5.43044	0.000196267	1	2.17039	0.0333537	1				1.74765	0.016935	1	3.7751	7.3925	4.98287	5.57128	0.296703	3.81275	1.92024	2.65185	21.534	25.0428	23.0917	23.7415	17.7589	17.6503	18.1088	18.1702	21.2373	21.23	21.1715	21.0896
3497	Q96CS3	FAF2	FAS-associated factor 2	52.623	0	21.099	1	p97 and cofactors	5.34792	7.3504e-05	1	2.68349	0.00493301	1	0.0101245	0.995449		-1.77839	0.0261484		5.82811	6.16589	4.07559	5.32208	3.53626	3.14629	1.47064	2.58078	24.0875	24.2184	22.6316	24.0908	18.2594	18.0525	18.556	18.7688	20.5512	21.0721	21.161	21.5101	-2.84466	-0.257374	3.13241	19.5864	20.4608	22.9994	22.4311	20.7182	19.867
3889	Q9NQC7;Q9NQC7-2;J3KRR7;H3BS09;H3BSW9;J3QKR2;H3BPZ5	CYLD	Ubiquitin carboxyl-terminal hydrolase CYLD;Isoform 2 of Ubiquitin carboxyl-terminal hydrolase CYLD;Ubiquitin carboxyl-terminal hydrolase CYLD;Ubiquitin carboxyl-terminal hydrolase CYLD	107.31	0	265.96	7		5.30304	0.00243869	1	-0.297506	0.393524		3.19559	0.0113208	1	1.99278	0.0109395	1	9.86539	2.92516	3.58135	4.84027	-0.158123	-0.558322	-0.37826	-0.0953176	28.6684	27.9487	28.39	28.588	18.803	25.0235	24.8087	23.7477	28.8265	28.507	28.7683	28.6833	3.91748	3.22629	2.44299	26.3386	26.471	24.9115	22.4212	23.2448	22.4685
3301	Q8N6R0;Q8N6R0-3;Q8N6R0-4;Q8N6R0-1;Q8N6R0-2	METTL13	eEF1A lysine and N-terminal methyltransferase;Isoform 3 of eEF1A lysine and N-terminal methyltransferase;Isoform 2 of eEF1A lysine and N-terminal methyltransferase;Isoform 4 of eEF1A lysine and N-terminal methyltransferase	78.767	0	22.032	5		5.22696	0.00152571	1	5.34814	0.00444828	1	2.6617	0.07251		1.4462	0.0317627	1	8.4469	1.73128	5.22515	5.50452	6.70861	2.2878	6.05624	6.33992	28.3195	23.2923	27.5953	27.3777	19.8726	21.561	22.3701	21.8732	21.6109	21.0045	21.539	21.0378	4.80217	0.461007	2.72191	25.3758	22.9024	23.7472	20.5737	22.4414	21.0253
2876	Q15773;F5H0Y3;F5H7L5;F5H800	MLF2	Myeloid leukemia factor 2	28.147	0	35.705	4		5.17814	0.0118145	1	6.19178	0.00880134	1	-1.44856	0.291501		5.39162	0.00709549	1	11.5406	1.80686	4.58903	2.77605	4.43896	10.28	6.46422	3.584	27.9667	26.4688	26.5569	26.3353	16.4261	24.6619	21.9679	23.5593	23.5278	16.1888	20.0927	22.7513	-1.24044	-3.99443	0.889194	23.058	19.7825	24.8793	24.2984	23.7769	23.9901
1598	O00763;O00763-3;O00763-2;F8W8T8;H0YGH5;A0A087WUA1	ACACB	Acetyl-CoA carboxylase 2;Isoform 3 of Acetyl-CoA carboxylase 2;Isoform 2 of Acetyl-CoA carboxylase 2	276.54	0	323.31	6		5.15804	4.76578e-05	1	-0.975063	0.0470038		2.87684	0.0444068	1	3.17372	0.0048061	1	5.56454	5.67927	4.5968	4.79154	-0.605405	-1.19786	-0.576025	-1.52096	28.1957	27.9115	28.4275	27.98	22.6311	22.2323	23.8307	23.1884	28.8011	29.1094	29.0035	29.5009	4.09029	0.779196	3.76102	26.776	26.776	27.9419	22.6857	25.9968	24.1809
2158	P28074;P28074-2;H0YJM8;G8JLC2;G3V3K3	PSMB5	Proteasome subunit beta type-5;Isoform 2 of Proteasome subunit beta type-5	28.48	0	63.92	5	proteasome	5.04847	0.000105019	1	6.06449	0.000282146	1	0.314689	0.658242		2.61151	0.00764631	1	3.83977	6.08802	5.62678	4.63929	6.52299	6.70887	5.22877	5.79734	26.4638	27.2074	26.1077	26.6473	22.624	21.1193	20.4809	22.008	19.9408	20.4985	20.879	20.85	-0.982258	1.22347	0.702859	21.5797	21.8646	22.8026	22.562	20.6411	22.0997
1225	O75970;F5H1U9;O75970-3;O75970-5;O75970-2;H0YGQ3;B7ZB24;A0A075B6R8;F8WDQ8;F5H8D6;H0YH70	MPDZ	Multiple PDZ domain protein;Multiple PDZ domain crumbs cell polarity complex component;Isoform 3 of Multiple PDZ domain protein;Isoform 4 of Multiple PDZ domain protein;Isoform 2 of Multiple PDZ domain protein;Multiple PDZ domain crumbs cell polarity compl	221.62	0	120.9	11		4.99107	0.000342223	1	5.48782	0.0012089	1	0.892795	0.136489		-0.0322076	0.93857		7.39145	3.67754	4.51962	4.37568	6.95458	5.1552	5.72374	4.11774	27.7602	27.494	28.2455	27.1618	20.3687	23.8164	23.7258	22.7861	20.8056	22.3388	22.5217	23.0441	1.32368	0.0987723	1.25593	22.9183	23.8779	23.4303	21.5946	23.7791	22.1744
3257	Q8IY63;Q8IY63-2;F8WDH4	AMOTL1	Angiomotin-like protein 1;Isoform 2 of Angiomotin-like protein 1	106.57	0	100.57	3		4.92623	0.000226977	1	5.20533	0.000282146	1				-0.975271	0.0646691		5.58188	3.64388	6.49501	3.98414	4.90314	5.2686	5.86731	4.78229	27.4663	27.1385	28.7856	27.9554	21.8844	23.4946	22.2906	23.9712	22.5631	21.8699	22.9183	23.1731
3499	Q96CV9;Q96CV9-3;Q96CV9-2;A0A087WY28;H7C1H4	OPTN	Optineurin;Isoform 3 of Optineurin;Isoform 2 of Optineurin	65.921	0	132.72	5	autophagy	4.77778	0.000145987	1	-0.612826	0.151365		0.986684	0.329297		-0.425543	0.300511		4.46249	3.74279	6.15072	4.75512	-0.990282	0.0322682	-0.870937	-0.622351	26.8678	26.8891	25.934	25.7611	22.4053	23.1464	19.7833	21.0059	27.8581	26.8569	26.805	26.3834	-1.00719	1.68375	2.28349	22.5096	22.3129	22.4798	23.5167	20.6292	20.1963
832	A7MCY6;J3KS71;F5H1U4;A7MCY6-2	TBKBP1	TANK-binding kinase 1-binding protein 1;TANK-binding kinase 1-binding protein 1 (Fragment);TBK1 binding protein 1 (Fragment);Isoform 2 of TANK-binding kinase 1-binding protein 1	67.701	0	17.204	4		4.77253	0.000291045	1	-1.75596	0.00891204								4.35993	2.97766	5.93068	5.82183	-2.58033	-1.34058	-1.62494	-1.47798	22.7966	22.062	23.8824	23.9659	18.4367	19.0843	17.9517	18.1441	25.377	23.4026	25.5073	25.4439
4109	Q9UJX2;Q9UJX2-3;Q9UJX2-2;D6RBY8;D6RCF8;H0Y936	CDC23	Cell division cycle protein 23 homolog;Isoform 3 of Cell division cycle protein 23 homolog	68.833	0	30.461	6		4.76247	0.000100719	1	4.36976	0.000442308	1	2.49423	0.018067	1	4.15498	0.00638915	1	5.07944	5.69611	4.37902	3.89533	4.60251	4.59743	4.52933	3.74976	24.9928	25.2137	25.0557	24.3694	19.9134	19.5176	20.6767	20.4741	20.3903	20.6163	20.5263	20.6197	3.07085	1.52378	2.88805	22.6002	20.9806	22.0657	19.5294	19.4568	19.1777
3597	Q96RQ3;E9PHF7;E9PG35;G5E9X5;F8WDI3	MCCC1	Methylcrotonoyl-CoA carboxylase subunit alpha, mitochondrial;Methylcrotonyl-CoA carboxylase subunit 1;Methylcrotonyl-CoA carboxylase subunit 1 (Fragment);Methylcrotonoyl-Coenzyme A carboxylase 1 (Alpha), isoform CRA_a	80.472	0	323.31	5		4.59787	0.000138238	1	-0.457324	0.259579		3.1989	0.0097935	1	2.39933	0.00791702	1	4.13868	4.744	3.76924	5.73957	-1.10882	-0.34092	-0.154416	-0.22514	32.5589	32.9293	32.5589	33.045	28.4202	28.1853	28.7896	27.3055	33.6677	33.2702	32.7133	33.2702	3.4553	2.62884	3.51257	30.6546	31.5061	30.7747	27.1993	28.8772	27.2621
798	A1KXE4;A1KXE4-2	FAM168B	Myelin-associated neurite-outgrowth inhibitor;Isoform 2 of Myelin-associated neurite-outgrowth inhibitor	20.324	0	9.3117	2		4.59007	7.3504e-05	1	5.78809	0.000173865	1				1.21545	0.0413513	1	4.76762	4.45705	4.25413	4.88148	5.60529	6.10321	5.6473	5.79656	24.8617	24.4505	23.8199	23.5649	20.0941	19.9935	19.5658	18.6834	19.2564	18.3473	18.1726	17.7683
1927	P04818;P04818-2;P04818-3	TYMS	Thymidylate synthase;Isoform 2 of Thymidylate synthase	35.716	0	44.262	3		4.57796	0.000342223	1	1.28711	0.0211021	1				3.56736	0.0350174	1	4.87926	6.3989	3.61363	3.42007	0.997293	2.00485	0.91983	1.22646	23.1421	24.1578	22.4379	22.3822	18.2629	17.7589	18.8243	18.9621	22.1448	22.153	21.5181	21.1557
425	Q9BSV6;A0A590UJ73;A0A590UJW4;E7EQB3;B0V3J0;A0A0G2JNL0;A0A0G2JNK5	TSEN34	tRNA-splicing endonuclease subunit Sen34;tRNA-splicing endonuclease subunit Sen34;tRNA-splicing endonuclease subunit Sen34;tRNA-splicing endonuclease subunit Sen34;tRNA-splicing endonuclease subunit Sen34 (Fragment);tRNA-intron lyase (Fragment);tRNA-intron	33.652	0	44.268	7		4.57682	0.000199832	1	4.84211	0.000401825	1							3.77305	6.05839	4.01986	4.45596	5.2562	5.31074	4.26483	4.53669	24.6966	25.4515	24.2057	24.2076	20.9235	19.3931	20.1858	19.7517	19.4404	20.1408	19.9408	19.6709
789	P24821;A0A994J7C1;J3QSU6;P24821-4;A0A994J7R0;F5H7V9;P24821-5;P24821-2;P24821-3;A0A994J4S6;P24821-6;H0YGZ3;A0A994J510;A0A994J5G0	TNC	Tenascin;Tenascin C (Fragment);Tenascin C;Isoform 4 of Tenascin;Tenascin C (Fragment);Tenascin;Isoform 5 of Tenascin;Isoform 2 of Tenascin;Isoform 3 of Tenascin;Tenascin C (Fragment);Isoform 6 of Tenascin;Tenascin C (Fragment)	240.85	0	24.915	14		4.52221	0.00015801	1	1.29733	0.0338005	1				1.82184	0.0296801	1	4.21199	3.558	5.62838	4.69048	1.36369	1.2748	2.13822	0.412623	25.1163	24.8163	25.9131	24.1729	20.9044	21.2583	20.2847	19.4824	23.7527	23.5415	23.7749	23.7603
3372	Q8TEP8;H0Y966;A0A0A0MR42;K7ENP4;Q8TEP8-1;Q8TEP8-2;K7ELX0;K7EPA2;H0Y9P3	CEP192	Centrosomal protein of 192 kDa;Centrosomal protein 192 (Fragment);Centrosomal protein 192;Centrosomal protein 192 (Fragment);Isoform 1 of Centrosomal protein of 192 kDa;Isoform 2 of Centrosomal protein of 192 kDa;Centrosomal protein 192 (Fragment)	279.11	0	42.61	9		4.49043	0.000291045	1	0.896632	0.0734223		2.8922	0.0118886	1	1.62316	0.0164515	1	5.68125	3.30749	3.58594	5.38706	1.51702	0.780124	1.10103	0.188349	25.3753	24.6277	25.5816	24.8031	19.6941	21.3202	21.9957	19.416	23.8583	23.8476	24.4806	24.6147	2.11553	3.31877	3.24229	22.3766	23.4675	23.3086	20.2611	20.1488	20.0663
2017	P12270;P12270-2	TPR	Nucleoprotein TPR	267.29	0	36.659	2		4.48796	0.000886188	1	6.42524	0.00156287	1	0.492743	0.373505		0.22027	0.770211		1.72016	4.8406	5.20843	6.18265	3.96733	7.49911	7.17014	7.06437	23.9595	27.2359	27.2523	27.4046	22.2394	22.3953	22.0439	21.222	19.9922	19.7368	20.0822	20.3402	-0.203406	1.28687	0.394766	20.8565	21.1539	21.1617	21.0599	19.867	20.7669
2859	Q15582;H0Y8L3;S4R3C6;H0Y9D7;H0YAB8;D6RBX4;H0YAH8	TGFBI	Transforming growth factor-beta-induced protein ig-h3;Transforming growth factor beta induced (Fragment);Transforming growth factor beta induced (Fragment)	74.68	0	29.908	7		4.47107	7.81586e-05	1	1.82564	0.00481476	1	2.43472	0.0136265	1	0.575608	0.582333		4.16678	4.92443	4.31705	4.47602	2.09415	1.65312	2.1433	1.412	27.1683	26.8498	26.3683	26.5084	23.0015	21.9253	22.0512	22.0323	25.0742	25.1966	24.225	25.0964	2.19181	1.98125	3.1311	21.0537	21.182	21.2951	18.8619	19.2008	18.164
536	P82650;G5E9W7;H7C5L9;A0A8I5KYF1;A0A8I5KSY5;A0A7P0MKV3;A0A8I5KX02;A0A8I5KQR7;H7C5H3;H7C5F2;P82650-2	MRPS22	Small ribosomal subunit protein mS22;Mitochondrial ribosomal protein S22;Mitochondrial ribosomal protein S22;Mitochondrial ribosomal protein S22;Mitochondrial ribosomal protein S22;Mitochondrial ribosomal protein S22;Mitochondrial ribosomal protein S22;Mit	41.28	0	21.964	11		4.43398	0.00032387	1	2.17627	0.0488703	1				3.06309	0.00298123	1	3.19675	5.77508	3.61409	5.14999	1.40298	1.83778	0.796636	4.66767	25.1736	25.3583	24.1525	25.5215	21.9768	19.5832	20.5384	20.3715	23.7706	23.5205	23.3558	20.8538
19	Q8TCU4;Q8TCU4-2;A0A087WTU9;A0A804HJA5;A0A804HL70;A0A804HJW3;A0A804HKC0;Q8TCU4-3;A0A087WV20;A0A804HIB7;A0A804HKP4;A0A804HJ69;H7C1D9;A0A494C1N9;A0A494BZW1;A0A494C0F1;A0A494C003	ALMS1	Centrosome-associated protein ALMS1;Isoform 2 of Centrosome-associated protein ALMS1;ALMS1 centrosome and basal body associated protein;ALMS1 centrosome and basal body associated protein (Fragment);ALMS1 centrosome and basal body associated protein (Fragme	461.06	0	323.31	17		4.43172	0.000342223	1	1.58415	0.00880134	1	1.86733	0.0315362	1	1.88526	0.0214148	1	6.34364	3.86345	4.03912	3.48068	2.00625	1.54027	1.75158	1.03851	28.7024	27.9429	28.6791	27.7347	22.3588	24.0795	24.6399	24.254	26.6962	26.4027	26.9275	26.6962	2.19556	0.956734	2.44969	26.2731	26.1407	26.2041	24.0775	25.184	23.7544
1794	O75683	SURF6	Surfeit locus protein 6	41.45	0	72.208	1		4.39205	0.000538298	1	-0.205937	0.620961		-0.83336	0.645302		-0.396231	0.832434		5.11538	4.09362	5.97953	2.37968	-0.386173	0.0599406	-0.770929	0.273415	26.4884	26.5422	26.3163	27.4542	21.373	22.4486	20.3367	25.0745	26.8745	26.4822	27.0872	27.1808	-1.75503	-3.69998	2.95493	24.6465	22.529	25.6537	26.4016	26.229	22.6987
1840	O94986;O94986-3;O94986-2;O94986-1;A0A075B719	CEP152	Centrosomal protein of 152 kDa;Isoform 3 of Centrosomal protein of 152 kDa;Isoform 2 of Centrosomal protein of 152 kDa;Isoform 1 of Centrosomal protein of 152 kDa	195.62	0	323.31	5		4.36479	0.000342223	1	2.76885	0.0012089	1	1.55863	0.0315609	1	0.817124	0.103038		6.22329	3.67282	4.08103	3.48203	2.90929	2.80741	2.80395	2.55476	30.6397	30.3769	30.9893	30.314	24.4164	26.7041	26.9083	26.832	27.7304	27.5695	28.1853	27.7592	1.91935	0.956397	1.80013	27.9602	28.1849	28.2152	26.0408	27.2285	26.4151
682	O95613;A0A8Q3SHZ3;O95613-2;A0A8Q3SHY5;A0A8Q3SHZ8;H7C2A3;A0A8Q3SHV6;A0A8Q3SI04;A0A8V8TQ91;A0A8V8TQT6	PCNT	Pericentrin;Pericentrin;Isoform 2 of Pericentrin	378.03	0	323.31	10		4.36051	0.000248637	1	5.58606	0.00254503	1	1.60285	0.0658858		0.410023	0.285238		5.77303	3.33585	3.95324	4.37993	8.14696	5.28413	4.47901	4.43414	28.6892	28.2892	28.528	27.9756	22.9162	24.9533	24.5748	23.5957	20.5423	23.005	24.049	23.5415	2.24641	0.342678	2.21947	25.3043	26.0028	26.0909	23.0579	25.6601	23.8714
2156	P28070	PSMB4	Proteasome subunit beta type-4	29.204	0	127.65	1	proteasome	4.29918	0.000360984	1	9.69529	0.000173865	1	1.05039	0.312604		2.7718	0.00622019	1	2.68558	5.24794	3.94847	5.31474	10.054	10.8345	8.83619	9.05651	27.6909	28.3406	26.5896	27.2768	25.0053	23.0927	22.6411	21.962	17.6369	17.5062	17.7534	18.2203	1.94341	2.23047	-1.02271	22.9701	22.8604	21.6796	21.0267	20.6299	22.7023
3785	Q9H3S7;R4GMM7;C9JD91	PTPN23	Tyrosine-protein phosphatase non-receptor type 23	178.97	0	154.15	3		4.27855	0.000572891	1	0.724764	0.091778		0.593136	0.248788		-0.582521	0.141918		6.04946	3.59556	4.90122	2.56796	1.11603	0.978337	0.486128	0.318562	28.2525	28.2037	28.4884	27.7602	22.2031	24.6081	23.5872	25.1922	27.1365	27.2253	28.0023	27.4416	1.09095	-0.032252	0.720704	24.6999	24.9042	24.7559	23.6089	24.9364	24.0352
1765	O75190;O75190-3;A0A0J9YX62;C9J2C4;E9PH18;C9JDX6;F8WCZ4;C9J2P2;O75190-4;C9JDR7;C9JB42;Q8WWF6;Q8NHS0;C9JN01	DNAJB6	DnaJ homolog subfamily B member 6;Isoform C of DnaJ homolog subfamily B member 6;DnaJ heat shock protein family (Hsp40) member B6;DnaJ heat shock protein family (Hsp40) member B6 (Fragment);DnaJ heat shock protein family (Hsp40) member B6;DnaJ heat shock p	36.087	0	103.77	14	co-chaperones	4.22633	0.000136299	1	3.77666	0.00140335	1	-1.17636	0.0464494		2.84842	0.0285878	1	3.56265	4.20281	4.86676	4.27308	3.63023	4.56978	2.84965	4.05699	26.5156	27.2523	26.1853	26.5508	22.9529	23.0495	21.3186	22.2777	22.8853	22.6825	23.3357	22.4938	-1.01892	-0.955602	-1.55454	20.6247	20.9256	20.2723	21.6437	21.8812	21.8269
3922	Q9NSE4	IARS2	Isoleucine--tRNA ligase, mitochondrial	113.79	0	179.29	1		4.19906	0.000268013	1	-0.995456	0.0388528		3.0048	0.0166556	1	0.737775	0.276697		3.56338	3.17461	5.09247	4.96577	-1.37769	-1.31509	-0.621332	-0.667712	26.1214	26.0553	27.2768	27.383	22.558	22.8807	22.1843	22.4173	27.4991	27.3704	27.8981	28.0508	4.20904	2.15624	2.64912	26.1229	26.9773	25.5545	21.9139	24.8211	22.9054
2601	Q02413;Q02413-2	DSG1	Desmoglein-1	113.75	0	96.014	2		4.18027	0.000637397	1	0.164312	0.932245					1.47237	0.181596		1.99704	5.45074	4.49192	4.7814	2.67451	2.96263	-0.67615	-4.30374	25.7505	23.9595	23.3953	22.3001	23.7535	18.5088	18.9034	17.5187	23.076	20.9969	24.0714	26.6038
273	A0A1B0GVL4;P78312-2;P78312-6;P78312;P78312-5;D6RFZ4;P78312-3;E7EUR8;P78312-4	FAM193A	Family with sequence similarity 193 member A;Isoform 2 of Protein FAM193A;Isoform 6 of Protein FAM193A;Protein FAM193A;Isoform 5 of Protein FAM193A	166.37	0	42.127	9		4.00092	0.00308915	1	2.72556	0.0178881	1	0.102611	0.851476		0.998687	0.110869		7.27079	3.21331	3.67364	1.84593	3.92439	0.71977	2.31871	3.93938	24.8668	23.4302	24.6165	24.0215	17.596	20.2169	20.9428	22.1756	20.9424	22.7104	22.2978	20.0822	0.836408	-0.0260581	-0.502517	23.8092	25.0718	24.5732	22.9728	25.0979	25.0757
4253	Q9Y512	SAMM50	Sorting and assembly machinery component 50 homolog	51.976	0	29.062	1		3.99567	0.000511974	1	0.839519	0.170461		2.80646	0.0097935	1	0.81995	0.155758		2.89468	5.70536	3.31663	4.066	0.34018	1.1313	-0.160764	2.04736	26.1853	26.4337	25.3213	25.6915	23.2906	20.7284	22.0047	21.6255	25.8451	25.3024	25.4821	23.6442	2.38534	3.01957	3.01446	24.2213	24.3273	25.1321	21.836	21.3077	22.1176
445	A0A5H1ZRS1;Q15154-5;E7EV93;E9PGW9;E5RGQ4;Q15154-3	PCM1	Pericentriolar material 1;Isoform 5 of Pericentriolar material 1 protein	227.73	0	294.32	6		3.96781	0.000459361	1	2.92824	0.0021889	1	0.973446	0.152506		0.640701	0.209478		5.13569	3.26615	4.73834	2.73106	3.64954	2.94234	3.09391	2.02716	29.8885	29.2598	29.7618	28.467	24.7528	25.9936	25.0235	25.736	26.2389	26.3174	26.6679	26.4399	1.16708	-0.019065	1.77232	26.2556	25.9502	26.7527	25.0885	25.9693	24.9804
4200	Q9Y2P8;Q5VYW8;Q5VZU3;Q9Y2P8-2;Q5VZU2	RCL1	RNA 3-terminal phosphate cyclase-like protein	40.842	0	33.927	5		3.94534	0.000469274	1	3.9543	0.00191797	1				0.82147	0.47202		3.7497	3.83346	5.49499	2.70319	3.67392	5.45988	3.19879	3.48461	25.1611	25.3564	22.6677	21.5786	21.4114	21.5229	17.1727	18.8754	21.4871	19.8965	19.4689	18.094
2754	Q14145;K7ESE0;K7EQX2;K7EJ49;K7EJD8;K7EPZ3	KEAP1	Kelch-like ECH-associated protein 1	69.666	0	64.547	6		3.89114	0.000216246	1	0.891842	0.158723		2.73631	0.0253704	1	0.309053	0.814575		3.39052	3.66761	3.90586	4.60058	-0.0530095	0.663131	0.645737	2.31151	28.2016	28.316	27.8208	28.2689	24.811	24.6484	23.9149	23.6683	28.2546	27.6529	27.175	25.9573	4.14976	1.79781	2.26135	25.4108	23.6837	23.3579	21.261	21.8859	21.0965
4017	Q9P1Z2;Q9P1Z2-2;Q9P1Z2-3;Q9P1Z2-4;F8VQE3;F8VUB3;F8VZI3;F8W0X2;F8VRQ9;F8VXS2;F8VWP8;F8VPN1	CALCOCO1	Calcium-binding and coiled-coil domain-containing protein 1;Isoform 2 of Calcium-binding and coiled-coil domain-containing protein 1;Isoform 3 of Calcium-binding and coiled-coil domain-containing protein 1;Isoform 4 of Calcium-binding and coiled-coil domai	77.335	0	46.31	12	autophagy	3.86552	0.000360984	1	-0.232506	0.664489					-1.51441	0.0133478		4.91241	4.10644	2.67501	3.76823	-0.129464	-0.867076	-0.842602	0.909119	25.3711	24.7518	24.7201	25.1456	20.4587	20.6453	22.0451	21.3774	25.5006	25.6188	25.5627	24.2365
383	P47914;A0A3B3ITT5	RPL29	Large ribosomal subunit protein eL29;60S ribosomal protein L29	17.752	0	6.859	2		3.86513	0.00635153	1	-0.406118	0.369764		-1.99959	0.0161198		-0.206049	0.662431		6.55528	5.70308	1.28229	1.91985	-0.29636	-0.589442	-1.10444	0.365769	25.8325	25.0527	25.3618	26.1947	19.2772	19.3496	24.0795	24.2749	26.1288	25.6421	26.4662	25.829	-2.46516	-1.80928	-1.72433	20.9767	21.1636	20.5787	23.4419	22.9728	22.3031
2989	Q5T2X4;Q5VT06;A0A994J5T9;H0YD38;Q5T2X5;H0Y7F7	CEP350	Centrosomal protein 350;Centrosome-associated protein 350;Centrosomal protein 350	350.85	0	323.31	6		3.85327	0.00038854	1	1.90812	0.00492471	1	1.98618	0.0356853	1	1.8765	0.00672992	1	5.18796	2.91272	3.63834	3.67406	2.5402	1.76008	1.76825	1.56397	31.1691	30.7725	31.205	30.6181	25.9812	27.8598	27.5666	26.944	28.6289	29.0125	29.4367	29.0541	2.12756	0.931557	2.89941	29.5508	29.8264	30.1357	27.4233	28.8949	27.2363
596	Q96IJ6;A0A804HIS0;Q96IJ6-2;A0A087WUI8;A0A0U1RRC2;A0A804HLB2;F8WD54;A0A804HLK2;A0A804HIM4;A0A804HKA4;B4DJR0;A0A804HJC3;C9J255;C9JAH0	GMPPA	Mannose-1-phosphate guanyltransferase alpha;GDP-mannose pyrophosphorylase A;Isoform 2 of Mannose-1-phosphate guanyltransferase alpha;Mannose-1-phosphate guanyltransferase alpha	46.291	0	15.194	14		3.8388	0.00032387	1	3.69647	0.00101149	1	0.387516	0.359302		3.18373	0.0322825	1	4.89244	3.79994	3.00898	3.65383	4.32727	3.20333	3.62782	3.62745	25.1414	24.9383	24.6298	24.7518	20.2489	21.1384	21.6208	21.0979	20.8141	21.735	21.002	21.1243	0.576935	0.0680231	0.517589	22.4255	22.5827	23.053	21.8486	22.5147	22.5354
2121	P24539;Q5QNZ2	ATP5F1	ATP synthase F(0) complex subunit B1, mitochondrial;ATP synthase subunit b	28.908	0	37.007	2		3.8307	0.000225112	1	5.62333	0.00140335	1				2.43575	0.0510546		3.08977	4.08943	3.94138	4.20222	3.78279	6.83323	6.24789	5.62942	24.0558	24.1273	23.9348	23.58	20.966	20.0378	19.9935	19.3778	20.273	17.294	17.687	17.9506
2685	Q13049;Q5JVY0	TRIM32	E3 ubiquitin-protein ligase TRIM32	71.988	0	112.32	2		3.81586	0.000203766	1	0.514142	0.242411		2.47586	0.0136265	1	3.6855	0.00638017	1	3.83244	3.70101	4.26904	3.46096	-0.283997	0.712496	0.957327	0.670741	26.0807	26.1233	26.3634	25.6105	22.2482	22.4223	22.0944	22.1496	26.3647	25.4108	25.4061	24.9398	2.25652	1.97951	3.19154	20.1125	20.1101	20.3293	17.856	18.1306	17.1377
4021	Q9P253;H0YMC9;H0YLM6	VPS18	Vacuolar protein sorting-associated protein 18 homolog	110.18	0	39.026	3		3.81158	0.000390391	1	3.41751	0.00371946	1	-0.486342	0.241973		-1.45323	0.0401202		4.16472	4.46972	4.17494	2.43695	2.72671	4.9015	3.65695	2.38488	23.5236	25.1745	24.5994	24.5994	19.3589	20.7048	20.4244	22.1624	20.7969	20.273	20.9424	22.2145	-0.456031	-0.613117	-0.389879	21.0146	20.7186	21.0298	21.4706	21.3318	21.4196
2277	P41743;Q05513;E9PBE1;Q05513-2;Q05513-3	PRKCI	Protein kinase C iota type	68.262	0	48.922	5		3.80731	0.000513653	1	0.200858	0.682702		2.17142	0.0132831	1	0.740368	0.0941585		3.41557	4.12854	2.54352	5.1416	-0.711128	0.00219383	0.739696	0.77267	25.7062	26.5484	26.5508	26.7988	22.2906	22.4199	24.0073	21.6572	26.4173	26.5462	25.8111	26.0261	2.5657	1.81858	2.12997	23.7781	23.9886	24.4535	21.2124	22.1701	22.3236
60	Q9H4H8;A0A087WXK8;Q9H4H8-2	FAM83D	Protein FAM83D;Chromosome 20 open reading frame 129;Isoform 2 of Protein FAM83D	64.424	0	50.369	3		3.71701	0.000266307	1	5.60075	0.000224085	1	2.53413	0.0118142	1	2.20934	0.0116174	1	3.18969	4.44436	3.69143	3.54256	5.71591	5.13249	5.31199	6.24259	26.1817	25.7149	26.4337	26.0022	22.992	21.2706	22.7423	22.4596	20.4657	20.5824	21.1217	19.7596	2.6425	2.91735	2.04256	25.422	25.9645	24.6955	22.7795	23.0471	22.6529
1635	O15047;A0A804HLA6;C9J2Z9	SETD1A	Histone-lysine N-methyltransferase SETD1A	186.03	0	5.3249	3		3.70491	0.000216704	1	0.297627	0.627379		2.84035	0.0136742	1	-2.74766	0.0207738		3.70465	3.76605	3.99447	3.35448	1.55541	-0.793369	0.518761	-0.0902947	19.6296	19.3566	20.1665	19.698	15.9249	15.5905	16.1721	16.3435	18.0742	20.1499	19.6478	19.7882	2.51832	2.19653	3.80621	21.3039	21.1191	21.8354	18.7856	18.9226	18.0292
933	P35080-2;C9J0J7;G5E9Q6;C9JQ45;C9J2N0	PFN2	Isoform IIb of Profilin-2;Profilin;Profilin;Profilin	15.088	0	22.062	5		3.70288	0.000261	1	3.50477	0.00115223	1				2.36877	0.0048061	1	4.42759	3.40965	3.60073	3.37354	3.02487	3.32991	4.16492	3.49937	24.9363	23.5249	23.906	22.7966	20.5087	20.1153	20.3053	19.4231	21.9114	20.195	19.7411	19.2973
4115	Q9UJZ1;Q9UJZ1-2;A0A087WYB4;F2Z2I8	STOML2	Stomatin-like protein 2, mitochondrial;Isoform 2 of Stomatin-like protein 2, mitochondrial;Stomatin like 2	38.534	0	38.319	4		3.69954	0.00159693	1	0.346153	0.393479		-0.0291378	0.975378		0.583663	0.328858		1.88231	5.56295	2.7565	4.59638	0.35575	0.00906145	0.0171861	1.00261	24.1578	24.5651	22.9055	24.5415	22.2755	19.0022	20.149	19.9451	23.8021	24.5561	22.8883	23.5389	-1.29265	-0.329272	1.5345	21.9444	22.2242	23.4255	23.2371	22.5535	21.891
1522	Q9UBQ5;K7ERF1;K7ES31;Q9UBQ5-2;A0A087WVB9;K7EK53;K7EQM4	EIF3K	Eukaryotic translation initiation factor 3 subunit K;Eukaryotic translation initiation factor 3 subunit K;Eukaryotic translation initiation factor 3 subunit K;Isoform 2 of Eukaryotic translation initiation factor 3 subunit K	25.059	0	85.456	7		3.68157	0.000911841	1	4.3509	0.00398956	1				2.66265	0.0244195	1	5.12194	3.2178	2.00851	4.37802	6.01446	4.89916	2.28098	4.20899	23.6098	23.1194	20.6283	22.8565	18.4878	19.9016	18.6198	18.4785	17.5953	18.2203	18.3473	18.6475
2803	Q14764;H3BQK6;H3BRL2;H3BUK7;H3BNF6;H3BP76;H3BPZ2;H3BNF2;H3BUP3;H3BQE7;I3L155	MVP	Major vault protein	99.326	0	268.23	11		3.67783	0.000708177	1	-0.247181	0.498994		3.05163	0.0097935	1	-0.344426	0.382442		4.19214	3.29146	5.00997	2.21776	-0.580225	0.109061	-0.397068	-0.120493	28.6272	28.1113	28.1629	28.1957	24.4351	24.8199	23.153	25.9779	29.2075	28.0023	28.56	28.3162	2.82958	2.91354	3.41178	24.6802	25.7238	23.4907	21.8506	22.8102	20.0789
978	O15145;C9JZD1;F8VR50	ARPC3	Actin-related protein 2/3 complex subunit 3;Actin related protein 2/3 complex subunit 3 (Fragment);Actin related protein 2/3 complex subunit 3 (Fragment)	20.546	0	7.2049	3		3.65819	0.000465827	1	1.37122	0.0181297	1				2.57984	0.0150324	1	3.35299	3.16066	3.0951	5.02403	1.11963	1.44885	0.852504	2.06391	22.9283	23.216	22.3064	23.0328	19.5753	20.0554	19.2113	18.0087	21.8086	21.7672	21.4539	20.9689
2721	Q13501;E7EMC7;Q13501-2;E3W990;E9PFW8;C9JRJ8;D6RBF1;C9J6J8	SQSTM1	Sequestosome-1;Sequestosome 1;Isoform 2 of Sequestosome-1	47.687	0	323.31	8	autophagy	3.6279	0.000342223	1	0.582196	0.176682		3.44608	0.0125705	1	1.39367	0.0302988	1	3.39839	3.28215	3.2173	4.61377	0.538644	0.422396	0.104472	1.26327	33.912	33.7958	33.1675	33.7958	30.5136	30.5136	29.9502	29.182	33.3734	33.3734	33.063	32.5325	4.2973	2.29249	3.74844	32.0424	30.2256	31.3098	27.7451	27.9331	27.5613
314	Q8NI35;A0A2R8Y549;Q8NI35-4;Q8NI35-3;Q8NI35-2;Q8NI35-5;A0A0U1RR46;B4DE90;A0A0U1RQT2;A0A2R8Y5I3;A0A0U1RQR3;A0A0U1RRD7;A0A0U1RQW4	INADL	InaD-like protein;PATJ crumbs cell polarity complex component;Isoform 4 of InaD-like protein;Isoform 3 of InaD-like protein;Isoform 2 of InaD-like protein;Isoform 5 of InaD-like protein	196.37	0	121.07	13		3.60371	0.0035604	1	3.25864	0.0237312	1	1.97969	0.0165356	1	-1.36104	0.0460174		5.99315	1.9292	4.67538	1.8171	3.33559	2.02787	6.14861	1.52248	25.0887	24.6994	25.4579	25.1811	19.0955	22.7702	20.7825	23.364	21.7531	22.6716	19.3093	23.6587	1.55851	2.01244	2.36813	22.729	22.5135	23.199	21.1704	20.501	20.8309
3284	Q8N2Y8	RUSC2	AP-4 complex accessory subunit RUSC2	161.22	0	323.31	1		3.59105	0.000342223	1	1.56718	0.00572527	1	1.19217	0.0457304	1	0.486135	0.272213		3.61442	3.45776	4.39068	2.90134	1.77981	1.47217	1.58769	1.42904	30.18	30.0649	30.5046	30.1179	26.5656	26.6072	26.114	27.2166	28.4002	28.5928	28.917	28.6889	0.811121	1.4746	1.29078	27.8718	28.1338	27.8814	27.0607	26.6592	26.5907
3260	Q8IYB1	MB21D2	Nucleotidyltransferase MB21D2	55.8	0	22.276	1		3.57138	0.00165617	1	3.75033	0.00756957	1				-1.12744	0.0835228		1.70398	5.17382	4.58942	2.81831	5.24944	4.6046	3.667	1.48028	23.7079	24.764	23.3258	22.3467	22.0039	19.5902	18.7364	19.5284	18.4584	20.1594	19.6588	20.8664
553	P51587;A0A7P0T9D7;A0A7P0TAP7;A0A8V8TPZ2;H0YE37;A0A590UJU6;A0A590UJI7	BRCA2	Breast cancer type 2 susceptibility protein;Breast cancer type 2 susceptibility protein;BRCA2 DNA repair associated	384.23	0	40.884	7		3.51096	0.000650006	1	2.74689	0.00140335	1	4.55272	0.0097935	1	2.48361	0.00470167	1	3.95998	3.27186	4.5938	2.21821	2.32666	2.92638	2.90188	2.83264	22.8186	22.8114	24.1985	22.9253	18.8586	19.5395	19.6047	20.7071	20.4919	19.885	21.2966	20.0927	3.23532	5.3164	5.10645	22.8604	24.2213	23.237	19.6251	18.9049	18.1306
2349	P49721;A0A087WVV1	PSMB2	Proteasome subunit beta type-2	22.836	0	57.818	2	proteasome	3.497	0.000572062	1	7.42139	0.000224085	1	0.440065	0.283783		3.01409	0.00452161	1	3.37479	4.63377	2.40841	3.57102	7.60618	8.47266	6.55464	7.05209	27.343	28.1249	25.9232	27.4131	23.9682	23.4911	23.5148	23.842	19.7368	19.6522	19.3686	20.361	0.448284	0.322768	0.549144	23.5682	22.0314	24.3334	23.12	21.7086	23.7843
3335	Q8NG31;Q8NG31-2;Q8NG31-3;Q8NG31-4;H0YCZ2;H0YEY7	CASC5	Kinetochore scaffold 1;Isoform 2 of Kinetochore scaffold 1;Isoform 3 of Kinetochore scaffold 1;Isoform 4 of Kinetochore scaffold 1;Kinetochore scaffold 1 (Fragment)	265.39	0	66.535	6		3.4883	0.00181557	1	2.49657	0.0101328	1	2.01885	0.0315362	1	2.12439	0.0296728	1	5.85138	2.66546	2.6724	2.76395	4.06497	2.40027	2.02839	1.49263	25.567	25.4579	26.1214	25.2717	19.7157	22.7925	23.449	22.5078	21.5021	23.0577	24.093	23.7791	2.98011	1.15218	1.92426	23.8071	25.0307	24.3875	20.827	23.8785	22.4632
4284	Q9Y6D9;Q9Y6D9-4;Q9Y6D9-3;C9JKI7;C9JIR0;C9JJ38	MAD1L1	Mitotic spindle assembly checkpoint protein MAD1;Isoform 3 of Mitotic spindle assembly checkpoint protein MAD1;Isoform 2 of Mitotic spindle assembly checkpoint protein MAD1	83.066	0	5.3879	6		3.46946	0.000729898	1	0.136502	0.835304								2.34713	2.83031	4.50809	4.1923	-1.19755	0.299043	1.33108	0.113427	22.4031	23.7851	24.2278	23.662	20.056	20.9547	19.7197	19.4697	23.6007	23.486	22.8967	23.5485
3963	Q9NX00	TMEM160	Transmembrane protein 160	19.657	0.00063532	4.4834	1		3.44866	0.00062358	1	-1.58871	0.0168072								3.15424	2.5188	3.42336	4.69824	-0.965975	-1.17946	-2.49156	-1.71786	22.7638	22.1598	21.9064	22.3957	19.6096	19.641	18.4831	17.6974	23.7298	23.3392	24.398	24.1135
2452	P59998;F8WDD7;F8WCF6;A0A0A6YYG9;P59998-3;P59998-2;H7C0A3;F8WDW3;F8WE39	ARPC4;ARPC4-TTLL3	Actin-related protein 2/3 complex subunit 4;Actin related protein 2/3 complex subunit 4;Actin-related protein 2/3 complex subunit 4;Protein ARPC4-TTLL3;Isoform 3 of Actin-related protein 2/3 complex subunit 4;Isoform 2 of Actin-related protein 2/3 complex	19.667	0	48.222	9		3.42405	0.000342223	1	4.22652	0.00191797	1	-2.65416	0.0521401		1.7431	0.0206792	1	2.94715	3.85528	3.23855	3.65522	2.80422	4.01305	5.49091	4.59789	26.9864	26.7988	25.6894	25.784	24.0393	22.9435	22.4509	22.1288	24.1822	22.7858	20.1985	21.1861	-3.31368	-0.604327	-4.04448	20.1786	20.5031	20.0766	23.4923	21.1075	24.121
2695	Q13137;Q13137-5;Q13137-3;Q13137-4;D6REB0;Q13137-2;H0Y9G3;H0YBP4;D6RJE7;D6RF70	CALCOCO2	Calcium-binding and coiled-coil domain-containing protein 2;Isoform 5 of Calcium-binding and coiled-coil domain-containing protein 2;Isoform 3 of Calcium-binding and coiled-coil domain-containing protein 2;Isoform 4 of Calcium-binding and coiled-coil domai	52.253	0	17.406	10	autophagy	3.42147	0.000742523	1	0.154965	0.834041								4.34231	3.01314	2.17395	4.1565	0.160218	0.103325	-1.31231	1.66863	25.8652	25.1526	24.0479	25.2137	21.5229	22.1395	21.874	21.0572	25.705	25.0493	25.3602	23.5451
237	Q8IYB3;A9Z1X7;A0A0S2Z4Z6;Q8IYB3-2;M0R088;M0R1E7;M0QXG5	SRRM1	Serine/arginine repetitive matrix protein 1;Serine and arginine repetitive matrix 1;Serine and arginine repetitive matrix 1 (Fragment);Isoform 2 of Serine/arginine repetitive matrix protein 1;Serine and arginine repetitive matrix 1 (Fragment)	102.33	0	29.719	7		3.39481	0.00240334	1	-0.0812179	0.896123					-1.96074	0.0184998		3.60201	5.5479	2.85138	1.57795	1.06453	-0.353489	0.159393	-1.1953	23.9948	23.4043	24.0949	23.3663	20.3928	17.8564	21.2435	21.7884	22.9303	23.7578	23.9355	24.5616
594	Q9NZJ4;A0A804HIQ1;Q9NZJ4-2;A0A804HJS2;A0A804HKY6;A0A804HIG5;A0A804HHS6;A0A804HLK7;A0A804HK57;B2REB0;A0A804HL98;A0A804HLL1;A0A804HIU0;A0A804HKB3;H0Y6M8;A0A804HK18	SACS	Sacsin;Sacsin molecular chaperone;Isoform 2 of Sacsin;Sacsin molecular chaperone	521.12	0	30.269	16	co-chaperones	3.38845	0.000834459	1	0.248996	0.707884		-0.0443896	0.929841					3.82577	1.98205	4.47833	3.26767	1.54542	-0.487338	0.815865	-0.87796	24.0726	23.038	24.3509	22.7907	20.2468	21.0559	19.8726	19.523	22.5272	23.5253	23.5351	23.6686	0.00189335	0.460389	-0.595451	21.1411	21.3039	20.5031	21.1392	20.8435	21.0986
430	P63092;A0A590UJS2;P63092-4;A0A7I2V5R6;Q5JWF2;Q5JWF2-2;P63092-2;P63092-3;B0AZR9;Q5JWE9;A0A0A0MR13;A0A590UJQ9;A0A804HIH4;A0A590UK28;A0A590UJF0;A0A590UJY2;Q5JWD1;H0Y7E8;A0A590UJC9;A0A590UJX3	GNAS	Guanine nucleotide-binding protein G(s) subunit alpha isoforms short;GNAS complex locus;Isoform 4 of Guanine nucleotide-binding protein G(s) subunit alpha isoforms short;GNAS complex locus;Guanine nucleotide-binding protein G(s) subunit alpha isoforms XLas	45.664	0	29.462	20		3.37821	0.00214986	1	3.05754	0.00115223	1	0.335381	0.60843		1.07362	0.0443813	1	2.09727	4.1822	2.0136	5.21978	2.87929	3.31515	2.71417	3.32155	27.3203	27.7602	26.8121	26.8312	25.2231	23.578	24.7985	21.6115	24.441	24.445	24.0979	23.5097	0.275588	-0.652088	1.38264	23.7762	23.1066	25.1551	23.5007	23.7587	23.7724
639	Q96SN8;A0A8I5KXG0;A0A8I5QKL1;A0A8I5KRU7;Q96SN8-2;Q96SN8-4;A0A8I5KTP5;Q96SN8-3;A0A0A0MRG9;A0A8I5KXB5;A0A8I5KYJ8;B1AMJ5;A0A8I5KPG9;A0A8I5KYS3;A0A8I5QJG6;F8WCI3;Q5JTU8;F8WF55;A0A8I5KX24;F8WBJ0;A0A8I5KWN7;E9PJK3;E9PJU0;Q5VU43-8;A0A087X0I1;Q5VU43-12;Q5VU43-10;A0A8Q3SI71;E9PS60;Q5VU43-11;Q5VU43-9;A0A087WWI2;A0A087WWY1;A0A087WVQ4;A0A8Q3SI11	CDK5RAP2	CDK5 regulatory subunit-associated protein 2;CDK5 regulatory subunit-associated protein 2;CDK5 regulatory subunit-associated protein 2;CDK5 regulatory subunit-associated protein 2;Isoform 2 of CDK5 regulatory subunit-associated protein 2;Isoform 4 of CDK5	215.04	0	323.31	35		3.33523	0.00639491	1	5.11783	0.000224085	1	1.3384	0.118595		-0.0623638	0.897606		6.14983	0.873691	3.43923	2.87816	5.43398	5.04361	5.32017	4.67357	30.056	29.4314	30.1179	29.2511	23.9062	28.5577	26.6787	26.373	24.622	24.3878	24.7977	24.5776	2.40307	0.00934396	1.60279	27.4567	26.9964	27.5971	25.0536	26.987	25.9943
1707	O43854;O43854-2	EDIL3	EGF-like repeat and discoidin I-like domain-containing protein 3;Isoform 2 of EGF-like repeat and discoidin I-like domain-containing protein 3	53.764	0	32.197	2		3.26337	0.000525171	1	-0.206862	0.628097								4.01155	2.89184	2.6926	3.45748	-0.621943	-0.115913	-0.560027	0.470437	22.9625	23.4561	21.9852	22.6587	18.951	20.5642	19.2926	19.2012	23.5845	23.572	22.5452	22.1882
2675	Q12933;Q12933-4;Q12933-3;Q12933-2;B1AMY1;B1AMX7;B1AMX8	TRAF2	TNF receptor-associated factor 2;Isoform 4 of TNF receptor-associated factor 2;Isoform 3 of TNF receptor-associated factor 2;Isoform 2 of TNF receptor-associated factor 2	55.859	0	8.9346	7		3.26068	0.000538298	1	-0.170861	0.63352					-1.09365	0.0694413		3.16236	4.09356	2.60578	3.18099	-0.33401	0.0779265	-0.405373	-0.0219868	23.4629	24.3834	22.8114	23.6098	20.3005	20.2898	20.2056	20.4288	23.7969	24.3055	23.2167	23.6318
1878	O95758;O95758-2;O95758-4;O95758-1;O95758-6;O95758-5;O95758-7;X6R242	PTBP3	Polypyrimidine tract-binding protein 3;Isoform 2 of Polypyrimidine tract-binding protein 3;Isoform 4 of Polypyrimidine tract-binding protein 3;Isoform 1 of Polypyrimidine tract-binding protein 3;Isoform 6 of Polypyrimidine tract-binding protein 3;Isoform 5	59.689	0	15.933	8		3.26058	0.00836455	1	0.574821	0.238829					-0.184436	0.703968		5.97203	3.54452	0.415832	3.10993	1.33092	0.705505	-0.328605	0.59146	24.3986	23.9564	22.252	23.8333	18.4266	20.4119	21.8362	20.7234	23.0677	23.2509	22.5806	23.2418
1934	P05121;P05121-2	SERPINE1	Plasminogen activator inhibitor 1;Isoform 2 of Plasminogen activator inhibitor 1	45.059	0	14.96	2		3.22818	0.000581865	1	-1.02286	0.0394275					0.711239	0.246605		3.91374	3.49829	2.37559	3.12511	-1.17523	-0.348548	-1.22796	-1.3397	23.6394	24.0354	22.6272	22.241	19.7257	20.5371	20.2517	19.1158	24.8147	24.384	23.8552	23.5807
1200	Q86VI3;F2Z2E2	IQGAP3	Ras GTPase-activating-like protein IQGAP3;IQ motif containing GTPase activating protein 3	184.7	0	4.9709	2		3.21407	0.000959524	1	-0.275238	0.644314								3.46274	1.7496	3.84897	3.79498	0.0235007	-1.65336	-0.0989568	0.627865	21.6265	20.4967	22.5027	22.0213	18.1638	18.7471	18.6538	18.2263	21.603	22.1501	22.6017	21.3935
4091	Q9UID3;Q9UID3-2;E9PJ36;H0YEE1;E9PRV0;E9PKX7;E9PMB6;H0YCB7;H0YDX9;E9PQD5;E9PQN6	VPS51	Vacuolar protein sorting-associated protein 51 homolog;Isoform 2 of Vacuolar protein sorting-associated protein 51 homolog	86.041	0	41.818	11		3.20929	0.000572062	1	1.82369	0.00880134	1	1.73225	0.0343436	1	1.66051	0.0386671	1	3.84803	3.58152	2.63974	2.76788	1.74536	1.847	2.5879	1.11452	24.9908	24.6672	25.9007	25.1787	21.1427	21.0856	23.2609	22.4108	23.2454	22.8202	23.3128	24.0642	2.45333	0.969161	1.77426	24.6419	24.9638	24.4419	22.1886	23.9947	22.6676
2184	P31040;P31040-2;D6RFM5;A0A494C1T6;P31040-3;H0Y8X1	SDHA	Succinate dehydrogenase [ubiquinone] flavoprotein subunit, mitochondrial;Isoform 2 of Succinate dehydrogenase [ubiquinone] flavoprotein subunit, mitochondrial;Succinate dehydrogenase [ubiquinone] flavoprotein subunit, mitochondrial;Succinate dehydrogenase	72.691	0	79.041	6		3.20106	0.000450465	1	2.84606	0.00160341	1	0.325353	0.585446		1.34987	0.0285878	1	3.04203	3.69593	3.08375	2.98252	2.19442	3.36	2.88993	2.9399	23.9616	25.6248	24.8362	24.8004	20.9196	21.9289	21.7524	21.8179	21.7672	22.2648	21.9463	21.8605	0.900624	-0.669956	0.745391	21.2868	20.1497	21.6116	20.3862	20.8196	20.8662
4251	Q9Y4R8;H3BRS3	TELO2	Telomere length regulation protein TEL2 homolog;Telomere maintenance 2	91.746	0	31.16	2		3.18143	0.000652075	1	2.21669	0.00292107	1	2.88524	0.0097935	1	1.66104	0.0156014	1	4.06595	2.93206	2.41776	3.30994	2.07304	2.6071	1.72347	2.46315	24.0354	24.3205	24.5007	24.8972	19.9695	21.3884	22.083	21.5873	21.9624	21.7134	22.7773	22.4341	2.67003	2.88667	3.09902	25.1626	25.875	24.935	22.4926	22.9884	21.836
4212	Q9Y383;Q96HJ9-2;A0A0A6YYJ8;Q9Y383-3;Q9Y383-2;Q9NQ29;A8MYV2;Q9NQ29-2;Q9NQ29-3;B8ZZ10;B8ZZ09;B8ZZ12;V9GZ75;F8WEU3	LUC7L2	Putative RNA-binding protein Luc7-like 2;Isoform 2 of Protein FMC1 homolog;Putative RNA-binding protein Luc7-like 2;Isoform 3 of Putative RNA-binding protein Luc7-like 2;Isoform 2 of Putative RNA-binding protein Luc7-like 2	46.513	0	160.03	14		3.17406	0.00214986	1	-0.234633	0.513134					0.239689	0.560226		5.17208	3.12059	2.32237	2.08118	-0.145644	-0.648065	-0.104884	-0.039941	26.0401	25.5715	25.7611	25.7103	20.8681	22.4509	23.4387	23.6291	26.1858	26.2195	25.8659	25.7503
1366	P40939;H0YFD6;A0A2R8Y4F5;A0A2R8YG21;A0A2R8Y688	HADHA	Trifunctional enzyme subunit alpha, mitochondrial;enoyl-CoA hydratase;enoyl-CoA hydratase;Hydroxyacyl-CoA dehydrogenase trifunctional multienzyme complex subunit alpha	82.999	0	31.015	5		3.09076	0.00173256	1	-1.16789	0.0470872		2.80747	0.0097935	1	-0.307661	0.493032		4.4599	3.47675	1.60546	2.82092	-1.12123	-0.610971	-2.18179	-0.757565	23.2287	22.9168	21.6375	22.8347	18.7688	19.4401	20.032	20.0138	24.3499	23.5278	23.8192	23.5923	2.78221	2.65602	2.98419	22.5539	22.5418	22.5305	19.7717	19.8858	19.5463
806	A3KMH1;A3KMH1-3;A3KMH1-2	VWA8	von Willebrand factor A domain-containing protein 8;Isoform 3 of von Willebrand factor A domain-containing protein 8;Isoform 2 of von Willebrand factor A domain-containing protein 8	214.82	0	6.4251	3		3.03842	0.000834459	1	-0.605558	0.312823		-3.29511	0.0103521		-0.521899	0.267643		3.08475	2.31225	2.7777	3.97896	-1.6179	-0.458109	0.701756	-1.04798	19.3566	19.0284	20.4751	19.9565	16.2718	16.7161	17.6974	15.9775	20.9745	19.4865	19.7734	21.0045	-4.02925	-2.60121	-3.25485	21.7025	21.2512	21.7206	25.7318	23.8524	24.9755
9	P11532;P11532-3;H0Y304;P11532-11;A0A5H1ZRP8;P11532-2;A0A087WV90;P11532-4;A0A075B6G3;A0A804HKR4;A0A5H1ZRQ1;P11532-15;P11532-12;A0A5H1ZRP9;A0A5H1ZRQ8;P11532-14;A0A804HKY9;A0A5H1ZRR9;A0A5H1ZRP7;P11532-13;P11532-17;P11532-16;A0A7P0T8I2;A0A804HJY0;P11532-7;P11532-5;A0A087WTU7;P11532-8;P11532-6;A0A7P0Z4P7;P11532-9;A0A7P0Z4M9;A0A7P0TAM6;A0A7P0TAW7;P11532-18;A0A0S2Z3B2;A0A7P0TAD9;A0A7P0Z4Q6;A0A7P0TA90;H0…	DMD	Dystrophin;Isoform 5 of Dystrophin;Dystrophin (Fragment);Isoform 3 of Dystrophin;Dystrophin;Isoform 4 of Dystrophin;Dystrophin;Isoform 2 of Dystrophin;Dystrophin;Dystrophin;Dystrophin;Isoform 9 of Dystrophin;Isoform 6 of Dystrophin;Dystrophin;Dystrophin;Is	426.74	0	15.514	42		3.03625	0.000859993	1	0.420207	0.653411		0.385477	0.672607		-0.0465465	0.965464		1.98912	3.13552	3.38871	3.63166	2.62791	0.351948	0.29397	-1.593	27.6402	26.7354	26.3017	25.6755	25.6511	23.5998	22.913	22.0439	25.0123	26.3834	26.0077	27.2685	2.22472	-0.322199	-0.746085	21.8962	22.3368	21.8707	19.6715	22.659	22.6167
357	Q9Y618;C9J7T7;A0A384DVL6;C9JE98;C9J0Q5;Q9Y618-5;Q9Y618-4;C9JQE8;Q9Y618-2;H7C1J7;H7C184;H7C0P3;C9JNV9	NCOR2	Nuclear receptor corepressor 2;Nuclear receptor corepressor 2 (Fragment);Nuclear receptor corepressor 2 (Fragment);Nuclear receptor corepressor 2;Nuclear receptor corepressor 2;Isoform 4 of Nuclear receptor corepressor 2;Isoform 3 of Nuclear receptor corep	273.65	0	28.134	13		3.01813	0.0179685	1	1.39314	0.0640082		-0.684662	0.220993		0.25589	0.667616		3.36856	5.06609	4.33229	-0.694426	1.30094	1.29236	2.82927	0.150008	26.2407	25.6045	26.4947	25.4287	22.8722	20.5384	22.1624	26.1231	24.9398	24.3121	23.6654	25.2787	-0.456495	-1.4524	-0.145092	22.816	22.0834	23.0884	23.2725	23.5358	23.2335
2266	P40938;P40938-2;A0A087X270	RFC3	Replication factor C subunit 3;Isoform 2 of Replication factor C subunit 3	40.556	0	175	3		3.00041	0.000870291	1	3.57224	0.000813522	1				0.672513	0.18407		2.32237	3.90613	2.62156	3.15157	3.6461	3.98411	3.47178	3.18699	24.6463	25.638	24.3464	23.7267	22.3239	21.7319	21.7248	20.5752	21.0002	21.6539	20.8746	20.5398
3057	Q6AWC2;Q6AWC2-2;Q6AWC2-6;Q6AWC2-4;Q6AWC2-5;Q6AWC2-7	WWC2	Protein WWC2;Isoform 2 of Protein WWC2;Isoform 6 of Protein WWC2;Isoform 4 of Protein WWC2;Isoform 5 of Protein WWC2	133.89	0	23.933	6		2.96142	0.00914257	1	0.568656	0.464254		1.0064	0.268643		0.0020991	0.998226		5.84539	1.06775	2.64979	2.28274	0.783835	0.385292	2.2798	-1.1743	24.3464	24.8336	24.9263	24.3834	18.501	23.7659	22.2765	22.1007	23.5625	24.4483	22.6465	25.5577	1.18581	2.41678	-0.58339	24.2554	24.0635	21.4601	23.0696	21.6468	22.0435
2485	P61981	YWHAG	14-3-3 protein gamma	28.302	0	16.508	1		2.95745	0.000823744	1	1.95096	0.0109302	1				0.611197	0.509591		2.57915	3.56153	3.3342	2.35491	1.10736	2.01544	1.68678	2.99424	23.7569	23.9903	22.6341	22.4103	21.1778	20.4288	19.2999	20.0554	22.6495	21.9749	20.9473	19.4161
2723	Q13523;H0YDJ3	PRPF4B	Serine/threonine-protein kinase PRP4 homolog;Serine/threonine-protein kinase PRP4 homolog (Fragment)	116.99	0	5.5393	2		2.94958	0.000870291	1	0.441415	0.505648		0.380538	0.483478					3.31908	2.70457	3.59114	2.18354	0.240501	0.773685	1.76565	-1.01418	21.8557	20.7858	21.8205	20.0906	18.5366	18.0812	18.2294	17.9071	21.6152	20.0121	20.0549	21.1048	0.384035	-0.353629	1.11121	21.1046	19.9985	21.7969	20.7206	20.3522	20.6857
3496	Q96CN9	GCC1	GRIP and coiled-coil domain-containing protein 1	87.81	0	51.848	1		2.93342	0.021431	1	-1.23216	0.138144					2.04992	0.00737639	1	4.28294	5.83017	1.59935	0.0212252	-3.22437	-0.342564	-0.145285	-1.21643	23.1072	26.6587	27.2074	25.3193	18.8243	20.8285	25.608	25.2981	26.3316	27.0012	27.3526	26.5357
2529	P62937;F8WE65;C9J5S7;P62937-2;A0A7I2V4V1;A0A7I2V5J5;E5RIZ5;A0A7P0S768	PPIA	Peptidyl-prolyl cis-trans isomerase A;Peptidyl-prolyl cis-trans isomerase;Peptidyl-prolyl cis-trans isomerase;Isoform 2 of Peptidyl-prolyl cis-trans isomerase A	18.012	0	66.546	8	co-chaperones	2.93254	0.00939963	1	-0.818688	0.501946					0.958447	0.103102		2.46475	3.98719	0.308488	4.96974	-0.281194	0.51873	-4.29535	0.78306	23.6737	24.8617	19.698	24.1949	21.209	20.8745	19.3895	19.2251	23.9549	24.343	23.9933	23.4118
2539	P67809;H0Y449;C9J5V9;P16989;Q9Y2T7;P16989-2;P16989-3	YBX1	Y-box-binding protein 1;Y-box binding protein 1 (Fragment)	35.924	0	218.15	7		2.92942	0.00131134	1	-1.78585	0.0237475					-1.03967	0.504177		1.92975	3.63383	3.68957	2.46454	-2.73589	-0.525879	-2.38994	-1.49171	24.509	23.9752	23.0681	24.0558	22.5793	20.3414	19.3786	21.5913	27.2449	24.5011	25.4581	25.5475
1468	O95232;J3KPP4;D6RDI2;E7EN55;C9JL41;O95232-2;D6RHH0;U3KQT3;H0YA81	LUC7L3	Luc7-like protein 3;Cisplatin resistance-associated overexpressed protein, isoform CRA_b;LUC7 like 3 pre-mRNA splicing factor (Fragment)	51.466	0	113.06	9		2.92414	0.00491494	1	-0.888244	0.0766435		2.1561	0.0119296	1	-1.42261	0.0310828		4.72394	3.86501	1.52981	1.57778	-0.491456	-0.82365	-0.523566	-1.7143	24.3834	24.4402	24.5922	23.5934	19.6595	20.5752	23.0624	22.0157	24.8749	25.2638	25.1158	25.3077	2.15169	1.97421	2.34238	21.1844	20.9022	21.042	19.0327	18.9279	18.6996
4139	Q9ULM3	YEATS2	YEATS domain-containing protein 2	150.78	0	9.5264	1		2.90628	0.000837473	1	2.87304	0.00491309	1				0.756309	0.166509		3.70217	2.59115	2.71416	2.61766	4.26038	2.15093	2.91519	2.16566	23.2478	22.8502	23.6185	22.9625	19.5456	20.259	20.9044	20.3449	18.9874	20.6992	20.7033	20.7969
1983	P09923	ALPI	Intestinal-type alkaline phosphatase	56.811	0.006701	2.177	1		2.89063	0.00374877	1	0.0205565	0.968119					1.77365	0.0750084		2.18045	3.63909	4.4818	1.26116	-0.722923	0.802276	0.410514	-0.407642	28.3312	29.0945	29.0033	28.3606	26.1507	25.4554	24.5215	27.0995	29.0541	28.2922	28.5928	28.7683
2117	P23921;E9PL69;E9PP77;H0YCY7	RRM1	Ribonucleoside-diphosphate reductase large subunit;Ribonucleotide reductase catalytic subunit M1	90.069	0	47.359	4		2.88004	0.0105931	1	0.419995	0.321528		1.75854	0.0176623	1	1.3986	0.116605		5.67975	3.11322	1.5982	1.129	1.11128	0.409488	0.317063	-0.157852	25.7611	25.7944	25.9974	25.4393	20.0813	22.6812	24.3992	24.3103	24.6498	25.3849	25.6803	25.5972	1.95575	1.81129	1.50857	25.0012	25.8641	25.4368	23.0455	24.0528	23.9283
3986	Q9NYT0;H0YJ64;H0YIZ5	PLEK2	Pleckstrin-2;Pleckstrin 2 (Fragment)	39.97	0	6.9921	3		2.86864	0.00144272	1	2.93383	0.00115223	1				-0.420666	0.645119		1.61721	3.64771	3.16119	3.04845	2.58244	3.06683	2.9506	3.13547	23.0809	23.5588	23.4011	23.4729	21.4637	19.9111	20.2399	20.4244	20.4985	20.4919	20.4505	20.3374
1992	P10644;K7EM13;P10644-2;K7EPB2;K7EPR5;K7EQK3;K7EMU2;X6RAV4;K7EMZ6;K7EIE5;K7EJ40;K7EK41	PRKAR1A	cAMP-dependent protein kinase type I-alpha regulatory subunit;Protein kinase cAMP-dependent type I regulatory subunit alpha;Isoform 2 of cAMP-dependent protein kinase type I-alpha regulatory subunit;cAMP-dependent protein kinase type I-alpha regulatory sub	42.981	0	47.372	12		2.8658	0.00234573	1	0.573595	0.31427					-2.81725	0.129541		3.09759	4.37134	1.71204	2.28224	0.858517	1.32603	-0.768937	0.878768	24.8963	24.9304	23.191	23.5158	21.7987	20.559	21.479	21.2336	24.0378	23.6043	23.96	22.637
2585	Q01081;Q8WU68;Q01081-3;K7EJH3;A0A1B0GW87;K7EJM7;M0QYK5;M0R2N4;Q8WU68-3;Q8WU68-2;Q01081-2	U2AF1;U2AF1L4	Splicing factor U2AF 35 kDa subunit;Splicing factor U2AF 26 kDa subunit;Isoform 3 of Splicing factor U2AF 35 kDa subunit;U2 small nuclear RNA auxiliary factor 1 like 4;U2 small nuclear RNA auxiliary factor 1;U2 small nuclear RNA auxiliary factor 1 like 4;U	27.872	0	24.298	11		2.84214	0.000837473	1	0.409934	0.366326					0.714861	0.42951		3.07693	2.83169	2.24443	3.21549	0.354142	-0.406122	0.637321	1.05439	23.5495	22.7451	23.216	23.5249	20.4725	19.9134	20.9716	20.3095	23.1953	23.1512	22.5787	22.4706
1896	P00374;P00374-2;B4DM58;Q86XF0;C9JJ68	DHFR	Dihydrofolate reductase;Isoform 2 of Dihydrofolate reductase;Dihydrofolate reductase	21.452	0	45.997	5		2.83925	0.00295691	1	1.46919	0.044516	1	2.82895	0.0097935	1	3.07501	0.0499487	1	2.4636	4.55211	2.82284	1.51843	2.78957	1.69871	0.773326	0.615157	25.4361	25.7181	24.5368	24.0726	22.9725	21.1659	21.714	22.5542	22.6465	24.0193	23.7635	23.4574	2.67247	2.69465	3.11974	24.8143	24.746	24.9683	22.1418	22.0513	21.8486
2094	P21399;F5H2R8;F5H143;F5H3Z7	ACO1	Cytoplasmic aconitate hydratase	98.398	0	33.244	4		2.82751	0.00251561	1	0.525345	0.242491		2.07344	0.0457304	1	1.5024	0.0534862		3.62161	2.69263	3.7706	1.22521	1.13991	0.773086	0.40537	-0.216983	25.5343	25.9521	25.7562	25.1163	21.9127	23.2594	21.9857	23.8911	24.3944	25.179	25.3509	25.3333	3.0658	2.45543	0.699082	22.5389	22.2641	20.6468	19.4731	19.8086	19.9477
4111	Q9UJX4;F5H0F9;Q9UJX4-3;F5GY68;F5H0N1;F5H3S5;H0YFB5;Q9UJX4-2;F5GZ05	ANAPC5	Anaphase-promoting complex subunit 5;Anaphase-promoting complex subunit 5;Isoform 3 of Anaphase-promoting complex subunit 5	85.076	0	34.421	9		2.82721	0.00103348	1	2.71753	0.00718762	1	1.72456	0.0310208	1	0.199231	0.587674		1.96865	2.91552	3.15986	3.26483	1.11983	3.37672	3.34214	3.03142	22.4548	24.7388	24.5849	24.1587	20.4862	21.8233	21.425	20.8939	21.335	21.3621	21.2428	21.1273	2.36192	1.77475	1.03703	22.2086	23.7645	21.8071	19.8466	21.9897	20.7701
612	Q6ZS30;A0A804HKS6;A0A804HJ72;Q6ZS30-1;H7BZA0;A0A804HJM0;A0A804HKB6;A0A804HIR8;A0A804HI87;A0A804HHU0;H7C3C8;A0A804HJX4;A0A804HKC1	NBEAL1	Neurobeachin-like protein 1;Neurobeachin like 1;Neurobeachin like 1;Isoform 1 of Neurobeachin-like protein 1	307.23	0	9.2255	13		2.8189	0.0217156	1	0.727972	0.298308		-0.438002	0.365948		1.25403	0.653044		1.4835	0.299607	3.5126	5.9799	2.49651	0.00878199	-0.135169	0.541765	25.772	27.9756	27.4344	27.3264	24.2885	27.676	23.9218	21.3465	23.2755	27.9669	27.5695	26.7846	-0.437674	-0.972844	0.0965123	20.3562	20.7247	20.566	20.7939	21.6975	20.4695
706	P06756;A0A8V8TKU8;A0A8V8TKF7;A0A8V8TKT8;A0A8V8TLN8;A0A8V8TLW9;A0A8V8TKG0;A0A8V8TKI2;A0A8V8TLW4;P06756-3;P06756-2;A0A8V8TLP3;A0A8V8TKH9	ITGAV	Integrin alpha-V;Integrin subunit alpha V;Integrin subunit alpha V;Integrin subunit alpha V;Integrin subunit alpha V;Integrin subunit alpha V;Integrin subunit alpha V;Integrin subunit alpha V;Integrin subunit alpha V;Isoform 3 of Integrin alpha-V;Isoform 2	116.04	0	11.961	13		2.81278	0.00251049	1	4.49152	0.00115223	1				0.326421	0.644275		2.99903	3.73588	3.37186	1.14435	4.54448	4.16007	5.58249	3.67903	23.2021	23.2512	23.3794	22.1598	20.2031	19.5153	20.0075	21.0154	18.6576	19.0911	17.7969	18.4807
1773	O75385;Q8IYT8	ULK1	Serine/threonine-protein kinase ULK1	112.63	0	64.1	2	autophagy	2.76797	0.00176884	1	0.413469	0.265675								2.48827	1.68534	3.68857	3.20971	0.478505	0.374236	0.764971	0.036165	25.9723	25.7611	26.2568	25.8473	23.484	24.0757	22.5682	22.6376	25.4938	25.3868	25.4918	25.8111
1872	O95714;A0A0J9YVP0;A0A3B3IRP6;A0A0J9YXQ8;Q9BVR0;H3BUQ1;A0A0G2JPS8	HERC2	E3 ubiquitin-protein ligase HERC2	527.22	0	115.07	7		2.76755	0.00786524	1	1.75092	0.0307117	1	2.58902	0.0637873		0.156485	0.668263		4.79407	0.632174	3.25186	2.39209	2.77946	0.24836	2.14782	1.82806	26.753	24.7557	26.5422	26.0914	21.959	24.1235	23.2903	23.6993	23.9736	24.5073	24.3944	24.2633	4.61422	0.69212	2.46073	25.4667	26.1345	26.6036	20.8525	25.4424	24.1428
3378	Q8TEX9;Q8TEX9-2;H0YN14;H0YLV0;H0YL92;H0YN07;H0YMR4;H0YK93;H0YKG5	IPO4	Importin-4;Isoform 2 of Importin-4;Importin 4	118.71	0	28.331	9		2.76481	0.00126746	1	1.35642	0.0112213	1	1.43255	0.0880153		0.739837	0.178823		3.62418	2.4991	2.82892	2.10702	1.28253	1.44196	1.68634	1.01486	24.1449	23.8513	24.4025	23.6546	20.5208	21.3522	21.5736	21.5476	22.8624	22.4094	22.7162	22.6397	2.57894	0.35233	1.36637	23.67	23.781	23.9198	21.0911	23.4287	22.5535
3258	Q8IY81	FTSJ3	pre-rRNA 2-O-ribose RNA methyltransferase FTSJ3	96.557	0	31.713	1		2.76326	0.0164542	1	0.944405	0.0610066		3.86353	0.00929577	1	0.710817	0.132522		2.88643	1.10493	5.85074	1.21096	0.78128	0.32519	1.6155	1.05565	24.0757	23.1737	25.0759	24.0122	21.1893	22.0688	19.2251	22.8013	23.2945	22.8485	23.4604	22.9566	3.66545	4.33055	3.59459	22.9074	23.7847	23.1066	19.242	19.4542	19.512
2719	Q13470-2;Q13470;I3L334;U3KPR9	TNK1	Isoform 2 of Non-receptor tyrosine-protein kinase TNK1;Non-receptor tyrosine-protein kinase TNK1	71.921	0	190.78	4		2.75188	0.00131134	1	1.72532	0.00421846	1	2.40472	0.0119289	1	1.58906	0.0157462	1	3.43	2.76124	1.8636	2.95269	1.79162	1.9332	1.62076	1.55568	27.9429	28.0428	28.0761	28.39	24.5129	25.2816	26.2125	25.4373	26.1513	26.1096	26.4554	26.8343	2.61957	1.94415	2.65043	28.7496	28.8594	28.4622	26.1301	26.9152	25.8118
2008	P11498;A0A494C016;A0A494C101;A0A494C0T2;P11498-2;E9PRE7;A0A494BZT5	PC	Pyruvate carboxylase, mitochondrial	129.63	0	323.31	7		2.73574	0.000951052	1	-0.620451	0.108897		1.57069	0.0317236	1	1.03752	0.0267306	1	3.18764	2.41977	2.47789	2.85766	-0.898358	-0.51859	-0.722313	-0.342544	35.46	35.8398	35.46	35.8398	32.2723	33.42	32.9821	32.9821	36.3583	36.3583	36.1823	36.1823	1.93642	0.946024	1.82963	34.8696	34.8696	34.8696	32.9332	33.9236	33.04
4224	Q9Y3I1;Q9Y3I1-3;Q9Y3I1-2	FBXO7	F-box only protein 7;Isoform 3 of F-box only protein 7;Isoform 2 of F-box only protein 7	58.502	0	19.473	3		2.73433	0.00250541	1	2.36428	0.00549102	1	1.03129	0.0922729		1.41174	0.101086		3.5194	3.76447	2.02428	1.62915	2.33718	2.89509	2.94764	1.27719	23.0251	23.6185	23.018	23.0303	19.5057	19.854	20.9937	21.4011	20.688	20.7234	20.0703	21.7531	1.533	0.307719	1.25314	23.4751	22.8822	23.8224	21.9421	22.5745	22.5693
1296	Q96RN5;G3V1P5;Q96RN5-2;Q96RN5-3;C9JM58;C9JZV5;C9JGN2;C9J1I1;C9JLN7;C9JJ12;C9JCQ3;H7C308	MED15	Mediator of RNA polymerase II transcription subunit 15;Mediator of RNA polymerase II transcription subunit 15;Isoform 2 of Mediator of RNA polymerase II transcription subunit 15;Isoform 3 of Mediator of RNA polymerase II transcription subunit 15	86.753	0	162.67	12		2.71241	0.0204214	1	2.48709	0.00720489	1				1.46379	0.0412667	1	5.82171	1.90175	2.80487	0.321304	2.31392	2.16254	3.84335	1.62854	26.0075	25.5367	26.1468	25.6291	20.1858	23.635	23.3419	25.3078	23.6936	23.3742	22.3034	24.0006
1184	O00217;E9PN51;F8W9K7;E9PPW7	NDUFS8	NADH dehydrogenase [ubiquinone] iron-sulfur protein 8, mitochondrial;NADH:ubiquinone oxidoreductase core subunit S8 (Fragment);NADH dehydrogenase [ubiquinone] iron-sulfur protein 8, mitochondrial (Fragment);NADH dehydrogenase [ubiquinone] iron-sulfur prote	23.705	0	5.386	4		2.70449	0.00096876	1	3.02401	0.00163174	1				1.49539	0.0699225		2.63812	2.53137	2.48761	3.16086	2.98511	2.6429	2.61467	3.85334	20.1992	20.1112	19.8287	20.9198	17.5611	17.5798	17.3411	17.7589	17.2141	17.4683	17.2141	17.0664
3560	Q96L91;Q96L91-3;Q96L91-5;Q96L91-2;Q96L91-4;A0A0A0MR70;A0A0A0MR72;A0A8V8TRJ5;A0A0A0MR80	EP400	E1A-binding protein p400;Isoform 3 of E1A-binding protein p400;Isoform 5 of E1A-binding protein p400;Isoform 2 of E1A-binding protein p400;Isoform 4 of E1A-binding protein p400	343.48	0	21.013	9		2.7014	0.00657836	1	1.42445	0.0355501	1	0.556775	0.442319		-2.853	0.00652241		4.83473	1.40574	2.89878	1.66635	2.28824	1.18506	1.88552	0.338992	23.9506	22.741	23.9785	22.343	19.1158	21.3352	21.0798	20.6767	21.6623	21.5559	22.093	22.004	0.995665	-0.776356	1.45102	22.1432	23.194	23.5555	21.1475	23.9704	22.1045
680	Q92552;G5EA06;A0A8Q3WL16;A0A8Q3SHR4;A0A8Q3WKZ8;Q92552-2;A0A8Q3WKI2;A0A8Q3WK88;A0A8Q3WKF1;D6RH20;A0A8Q3WKM3	MRPS27	Small ribosomal subunit protein mS27;Mitochondrial ribosomal protein S27;Mitochondrial ribosomal protein S27;Mitochondrial ribosomal protein S27;Mitochondrial ribosomal protein S27;Isoform 2 of Small ribosomal subunit protein mS27;Mitochondrial ribosomal p	47.611	0	22.53	11		2.69602	0.00442831	1	-0.204487	0.701254					0.330721	0.575356		3.04751	2.36841	1.09147	4.27669	-0.720991	-0.735168	-0.349186	0.987397	22.1275	21.7866	21.5113	23.5204	19.08	19.4181	20.4198	19.2437	22.8485	22.5217	21.8605	22.533
2045	P15924;P15924-3;P15924-2;A0A804HL18	DSP	Desmoplakin;Isoform DSPIa of Desmoplakin;Isoform DPII of Desmoplakin	331.77	0	323.31	4		2.68823	0.00410827	1	2.25039	0.00971549	1	2.10023	0.0313575	1	1.04817	0.0460771	1	3.70547	2.64054	3.50722	0.899681	3.2294	2.28271	2.51507	0.974387	29.3258	28.9604	29.3022	28.6272	25.6203	26.3199	25.795	27.7276	26.0964	26.6777	26.7871	27.6529	2.7389	0.983073	2.57872	27.8079	28.6866	29.1734	25.069	27.7036	26.5947
3163	Q7Z3C6;Q7Z3C6-2;H7C152;Q7Z3C6-3;H7C1G6;C9JD65;C9JX27;C9IYZ9;C9JKV7;C9JDK4;C9JXG2;C9JS65;C9JFV2;F2Z3I6	ATG9A	Autophagy-related protein 9A;Isoform 2 of Autophagy-related protein 9A	94.446	0	155.42	14	autophagy	2.68508	0.0185473	1	-3.62987	0.00115223		3.48479	0.0103521	1	-0.880016	0.172158		5.61878	3.13664	1.22228	0.762635	-4.23884	-3.3902	-2.97805	-3.9124	22.5458	23.2814	23.2637	22.2637	16.927	20.1447	22.0414	21.5011	26.7846	26.6715	26.2417	26.1761	4.22755	2.64739	3.57942	24.3427	24.5931	24.5684	20.1152	21.9457	20.989
966	P05166;E7EUY3;E9PDR0;C9JQS9;E7EX59;P05166-2;E7ETT1;E9PEC3;E7ETT4;F8WBI9;E7ENC1;H7C5C9;C9JVW9;C9JAW3;C9JVY9	PCCB	Propionyl-CoA carboxylase beta chain, mitochondrial;Propionyl-CoA carboxylase subunit beta;Propionyl-CoA carboxylase subunit beta;Propionyl-CoA carboxylase subunit beta;Propionyl-CoA carboxylase subunit beta;Isoform 2 of Propionyl-CoA carboxylase beta chai	58.215	0	68.124	15		2.66111	0.00212073	1	-0.939552	0.0383074								3.10589	1.44548	2.71954	3.37351	-0.812354	-1.37207	-0.913044	-0.660739	25.5099	24.8095	24.4294	24.9304	22.404	23.364	21.7099	21.5569	26.3222	26.1816	25.3424	25.5911
4266	Q9Y5Q9;A0A494C1S7;H7C0C0;Q9Y5Q9-2;H7C143;F8WC64;H7BZV8	GTF3C3	General transcription factor 3C polypeptide 3;General transcription factor IIIC subunit 3	101.27	0	82.291	7		2.63043	0.00176496	1	2.03103	0.004966	1	2.83483	0.022939	1	-0.267777	0.759385		2.8242	3.50551	1.91048	2.28154	1.36782	2.44418	2.47446	1.83764	24.6806	24.8468	25.2808	25.0197	21.8564	21.3413	23.3703	22.7382	23.3128	22.4026	22.8063	23.1821	3.81177	1.46156	3.23115	24.8217	24.1308	24.4725	21.0099	22.6693	21.2413
2530	P62979;P0CG48;P0CG47;Q96C32;J3QKN0;F5GXK7;F5H747;F5H388;B4DV12;F5H2Z3;F5GYU3;F5H6Q2;J3QTR3;J3QS39;F5H265;M0R1V7;F5GZ39;J3QSA3	RPS27A;UBC;UBB;UBA52	Ubiquitin-ribosomal protein eS31 fusion protein;Polyubiquitin-C;Polyubiquitin-B;UBC protein;Ubiquitin B (Fragment);Ubiquitin C (Fragment);Ubiquitin C (Fragment);Ubiquitin C (Fragment);Ubiquitin B;Ubiquitin C (Fragment);Ubiquitin C (Fragment);Ubiquitin C (F	17.965	0	323.31	18		2.62228	0.0010387	1	3.53442	0.000708128	1	2.2177	0.0125705	1	1.291	0.0167953	1	2.656	2.656	2.72407	2.45304	3.36075	3.91588	3.43052	3.43052	34.6592	34.6592	34.5606	34.5606	32.0032	32.0032	31.8365	32.1075	31.2984	30.7433	31.1301	31.1301	1.95687	2.1179	2.57834	34.1345	33.5663	34.1345	32.1776	31.4484	31.5562
4023	Q9P265;Q14689;A0A494C143;Q14689-3;Q14689-2;Q14689-4;Q14689-5;Q14689-6	DIP2B	Disco-interacting protein 2 homolog B	171.49	0	20.059	8		2.59407	0.00378761	1	2.64247	0.00345922	1							2.64	4.13867	2.1155	1.48212	3.25835	3.20658	2.3311	1.77385	23.018	23.8018	22.8502	22.7338	20.378	19.6632	20.7347	21.2517	19.7596	20.5953	20.5191	20.96
3360	Q8TDD1;Q8TDD1-2;F8VRX4;H0YHH7	DDX54	ATP-dependent RNA helicase DDX54;Isoform 2 of ATP-dependent RNA helicase DDX54	98.594	0	46.431	4		2.58243	0.00235587	1	-0.580595	0.320836		1.37688	0.142429		-0.145005	0.746926		2.5715	1.48608	2.76757	3.50457	-0.257388	-2.0028	0.105574	-0.167768	24.9216	23.7356	25.7888	26.2208	22.3501	22.2495	23.0212	22.7162	25.179	25.7384	25.6832	26.3885	1.41077	2.78553	-0.0656411	24.4119	25.2878	22.3006	23.0011	22.5022	22.3662
1595	O00622	CYR61	CCN family member 1	42.026	0	24.2	1		2.58243	0.00280216	1	1.24617	0.014969	1	0.501309	0.330468		2.01712	0.11471		2.26015	3.63381	1.42829	3.00747	1.44802	1.09099	1.51186	0.933809	25.4486	25.8094	25.3936	24.6795	23.1884	22.1756	23.9653	21.672	24.0006	24.7184	23.8817	23.7456	-0.206143	0.829865	0.880204	24.2501	23.5808	24.6419	24.4563	22.751	23.7617
676	Q14789;A0A8J9C4H3;Q14789-2;Q14789-3;E7EU81;C9J8Q0;A0A8Q3SHH2;A0A8Q3WK92;Q14789-4;A0A8Q3WKA7;H0Y867;A0A8Q3SHQ4;A0A8Q3WLC9;A0A8Q3SHI9;A0A8Q3SHQ5;H7C5I7;A0A8Q3SHP0;A0A8Q3SHM0;A0A8Q3WKE2;A0A8Q3SHH5;A0A8Q3SHQ9;A0A8Q3SHI6;A0A8Q3WK91;A0A8Q3WKV5;A0A8Q3SHR7;A0A8Q3WLG1;A0A8Q3SHM5;A0A8Q3WLR7;F8WF12	GOLGB1	Golgin subfamily B member 1;Golgin B1;Isoform 2 of Golgin subfamily B member 1;Isoform 3 of Golgin subfamily B member 1;Golgin B1;Golgin B1 (Fragment);Golgin B1 (Fragment);Golgin B1 (Fragment);Isoform 4 of Golgin subfamily B member 1;Golgin B1 (Fragment);G	376.01	0	323.31	29		2.57701	0.00955421	1	2.47325	0.00304574	1	1.52003	0.124188		-1.52055	0.0224384		4.91813	1.01407	2.21273	2.16313	3.08913	2.81943	1.85127	2.13319	28.0458	27.7867	27.891	27.2074	23.1277	26.7726	25.6782	25.0442	24.9567	24.9673	26.0397	25.0742	1.57814	0.00320373	2.97876	26.6792	27.1874	27.9286	25.1011	27.1842	24.9498
2314	P46934;P46934-3;P46934-2;H0Y8X6	NEDD4	E3 ubiquitin-protein ligase NEDD4;Isoform 3 of E3 ubiquitin-protein ligase NEDD4;Isoform 2 of E3 ubiquitin-protein ligase NEDD4;HECT-type E3 ubiquitin transferase (Fragment)	149.11	0	7.4963	4		2.5545	0.0035476	1	0.535779	0.166751					3.28546	0.00376276	1	2.38426	3.9315	2.52555	1.3767	0.251396	0.274839	0.898039	0.718842	22.194	22.6063	22.699	22.1487	19.8097	18.6748	20.1734	20.772	21.9426	22.3315	21.8009	21.4299
2469	P61163;R4GMT0;A0A1B0GVS3;P42025	ACTR1A	Alpha-centractin;Actin related protein 1A;Actin related protein 1A	42.613	0	64.683	4		2.54337	0.00479086	1	0.431623	0.371951					1.27427	0.0894016		3.1219	3.28361	3.0199	0.74806	0.986648	0.868701	-0.555501	0.426643	22.8565	22.6316	21.8105	20.988	19.7346	19.348	18.7906	20.2399	21.8699	21.7629	22.366	20.5613
872	P28331;B4DJ81;P28331-3;P28331-4;P28331-5;P28331-2	NDUFS1	NADH-ubiquinone oxidoreductase 75 kDa subunit, mitochondrial;NADH-ubiquinone oxidoreductase 75 kDa subunit, mitochondrial;Isoform 3 of NADH-ubiquinone oxidoreductase 75 kDa subunit, mitochondrial;Isoform 4 of NADH-ubiquinone oxidoreductase 75 kDa subunit,	79.467	0.00089419	3.6049	6		2.54141	0.00300182	1	2.90079	0.00183307	1	1.23986	0.0520489					3.15575	3.52017	1.91624	1.57349	3.48829	2.17718	3.20366	2.73404	23.3258	22.7638	22.3849	22.5163	20.17	19.2437	20.4686	20.9428	19.8375	20.5867	19.1812	19.7823	0.66312	1.6602	1.39628	20.8497	21.2822	21.4988	20.1866	19.622	20.1025
3842	Q9H9G7;A0A8V8TNY0;Q9HCK5;Q5TA56;A0A0U1RR19	AGO3	Protein argonaute-3	97.359	0	26.639	5		2.51186	0.00542642	1	2.54355	0.00412701	1				-0.29081	0.739818		3.10541	3.93732	1.20903	1.79567	1.98081	2.14266	3.64029	2.41043	22.7181	23.0532	23.8107	23.3021	19.6127	19.1158	22.6017	21.5065	20.7373	20.9105	20.1704	20.8917
3677	Q9BTE1;H3BR94;Q9BTE1-2;H3BUD2;H3BS05;Q9BTE1-3;I3L0U8	DCTN5	Dynactin subunit 5;Dynactin subunit 5;Isoform 2 of Dynactin subunit 5;Dynactin subunit 5;Dynactin subunit 5;Isoform 3 of Dynactin subunit 5	20.126	0	55.139	7		2.51011	0.00221973	1	3.44996	0.00345062	1				0.286483	0.585065		1.55595	3.14473	2.45976	2.87999	4.00876	4.71184	2.5111	2.56812	22.2778	23.2091	21.1687	21.178	20.7219	20.0644	18.709	18.298	18.269	18.4973	18.6576	18.6099
3614	Q96TA2;Q96TA2-3;Q96TA2-2;R4GNA5;Q5T8D2;Q5T8D1	YME1L1	ATP-dependent zinc metalloprotease YME1L1;Isoform 3 of ATP-dependent zinc metalloprotease YME1L1;Isoform 2 of ATP-dependent zinc metalloprotease YME1L1	86.454	0	72.341	6		2.47348	0.00657552	1	2.19456	0.00589197	1	1.21989	0.0575117		-1.06005	0.17301		3.3909	3.75084	1.71767	1.03454	2.87389	2.71683	1.71727	1.47025	22.5921	22.2462	21.3695	21.0106	19.2012	18.4953	19.6518	19.976	19.7182	19.5293	19.6522	19.5403	1.72178	0.607622	1.33028	22.0116	21.3745	22.1106	20.2898	20.7669	20.7803
2825	Q15036;Q15036-2;F8WFA0;F8WEG6;F8WAZ0	SNX17	Sorting nexin-17;Isoform 2 of Sorting nexin-17	52.901	0	20.539	5		2.47216	0.00214065	1	2.46552	0.00157274	1	1.16607	0.0946325		-0.561753	0.243865		2.75616	2.01932	3.18358	1.92959	2.67217	2.60237	2.39909	2.18846	21.6092	21.5753	21.1015	21.4449	18.853	19.556	17.918	19.5153	18.937	18.973	18.7024	19.2564	0.230674	1.39134	1.87621	22.4484	22.4679	22.2526	22.2178	21.0765	20.3764
1999	P11172;E9PFD2;P11172-3;F2Z3P2;F2Z303;F8WDG4;P11172-2;P11172-4	UMPS	Uridine 5-monophosphate synthase;Uridine monophosphate synthetase;Isoform 3 of Uridine 5-monophosphate synthase	52.221	0	10.558	8		2.46124	0.00565737	1	1.70893	0.0284645	1	1.4055	0.0314428	1	0.665213	0.338961		1.7008	2.63591	1.41987	4.08839	2.73605	2.33305	0.528101	1.23852	23.2055	23.7786	22.3822	23.0349	21.5047	21.1427	20.9623	18.9466	20.4695	21.4456	21.8541	21.7964	1.11963	1.33061	1.76627	22.7792	22.8806	23.0835	21.6596	21.55	21.3172
1431	Q99848;H7C2Q8	EBNA1BP2	Probable rRNA-processing protein EBP2;EBNA1 binding protein 2	34.852	0	7.2983	2		2.43559	0.00295691	1	1.51326	0.0207876	1				2.80911	0.0826314		2.86753	1.31319	2.45808	3.10354	1.84809	0.455461	1.8012	1.94827	23.6928	22.9093	24.4349	24.5382	20.8252	21.5961	21.9768	21.4346	21.8447	22.4538	22.6337	22.5899
106	P09038;A0A0A0MQV6;P09038-2;P09038-3;P09038-1	FGF2	Fibroblast growth factor 2;Fibroblast growth factor;Isoform 3 of Fibroblast growth factor 2;Isoform 4 of Fibroblast growth factor 2;Isoform 2 of Fibroblast growth factor 2	30.77	0	6.077	5		2.4147	0.00503786	1	2.31124	0.00549102	1				2.91896	0.0475116	1	2.7188	2.57171	3.46405	0.904233	2.68092	1.1943	2.73978	2.62997	23.6305	23.7132	23.3751	21.3162	20.9117	21.1415	19.9111	20.4119	20.9496	22.519	20.6353	18.6862
2781	Q14498;Q14498-3;Q14498-2;A0A0U1RQH7;H0Y4X3;G3XAC6;A0A0U1RQW2;Q5QP23;Q5QP22	RBM39	RNA-binding protein 39;Isoform 3 of RNA-binding protein 39;Isoform 2 of RNA-binding protein 39;RNA binding motif protein 39 (Fragment);RNA binding motif protein 39 (Fragment);RNA binding motif protein 39;RNA binding motif protein 39 (Fragment)	59.379	0	47.67	9		2.41369	0.0239499	1	0.0831683	0.851425		0.434521	0.42436		0.224118	0.565744		5.44714	1.69995	1.72888	0.77878	0.775339	-0.265097	0.138291	-0.315859	25.1103	25.217	25.8587	25.3418	19.6632	23.517	24.1298	24.563	24.335	25.4821	25.7204	25.6577	-0.396219	0.723082	0.9767	21.4988	21.7969	23.5096	21.895	21.0739	22.5329
2577	Q00534	CDK6	Cyclin-dependent kinase 6	36.938	0	26.635	1		2.38444	0.0190263	1	1.68801	0.0723975					0.630945	0.388448		0.503688	4.87965	1.59047	2.56395	0.145528	1.3542	1.53157	3.72074	23.8677	24.4539	24.1761	24.5953	23.364	19.5743	22.5856	22.0314	23.7222	23.0997	22.6445	20.8746
969	Q9NX63;C9JRZ6;F8WAR4;A0A286YEX5	CHCHD3	MICOS complex subunit MIC19;Coiled-coil-helix-coiled-coil-helix domain containing 3;Coiled-coil-helix-coiled-coil-helix domain containing 3;Coiled-coil-helix-coiled-coil-helix domain containing 3 (Fragment)	26.152	0	89.57	4		2.38334	0.00943777	1	1.2806	0.248805		-1.87154	0.0283691		1.14801	0.0666315		1.11796	2.29626	1.72869	4.39044	0.977408	0.983114	-0.938411	4.10029	24.9718	25.0268	23.0809	25.3936	23.8538	22.7305	21.3522	21.0032	23.9944	24.0437	24.0193	21.2933	-1.41619	-1.48225	-2.71617	19.7825	19.9864	18.6644	21.1987	21.4686	21.3805
2694	Q13131;Q13131-2;Q96E92;P54646	PRKAA1	5-AMP-activated protein kinase catalytic subunit alpha-1;Isoform 2 of 5-AMP-activated protein kinase catalytic subunit alpha-1	64.009	0	27.64	4		2.35184	0.00221973	1	1.98166	0.00445535	1	2.11524	0.0252468	1	1.2733	0.112924		2.75914	2.01791	1.9711	2.65919	2.21712	2.44957	1.43635	1.82361	27.1323	26.4734	26.3396	26.3042	24.3732	24.4555	24.3685	23.645	24.9152	24.0238	24.9033	24.4806	2.95741	1.29412	2.09418	25.6766	24.7768	25.1264	22.7192	23.4827	23.0322
3134	Q70J99;Q70J99-3;A0A8V8TNG5;A0A8V8TNT8;A0A8V8TPN4;A0A8V8TQ40;K7EQ37;A0A8V8TNE8;Q70J99-2;K7EIH3;A0A8V8TPP8;K7EN81	UNC13D	Protein unc-13 homolog D;Isoform 3 of Protein unc-13 homolog D;Unc-13 homolog D (Fragment)	123.28	0	12.954	12		2.34042	0.0229776	1	1.28217	0.0715186					-0.0213722	0.956784		4.93694	0.386284	2.56511	1.47334	1.1622	-0.140469	2.02633	2.08063	23.4444	22.1418	24.4735	23.9624	18.5075	21.7555	21.9084	22.489	22.2822	22.2822	22.4472	21.8817
2075	P19623;K7EL89;K7EKM4;K7ESL0;K7EQ47	SRM	Spermidine synthase	33.824	0	27.053	5		2.28422	0.00530328	1	1.88682	0.0105793	1				1.07502	0.0278954	1	1.53649	3.53859	1.59161	2.47018	1.45025	1.8235	1.33453	2.93898	25.6544	25.6934	24.6806	24.9039	24.1179	22.1548	23.089	22.4337	24.2042	23.8699	23.3461	21.9649
2556	P81605;P81605-2	DCD	Dermcidin;Isoform 2 of Dermcidin	11.284	0	9.3218	2		2.27041	0.0185473	1	0.98567	0.11545					0.783344	0.493032		2.5389	0.727308	4.55527	1.26018	2.33768	0.475023	0.227297	0.902676	26.1468	23.5511	23.0085	21.5394	23.6079	22.8238	18.4532	20.2793	23.8091	23.076	22.7812	20.6368
88	Q9NNW5;A0A087X295;E9PDU5;E9PBK6;C9K020;V9GZ65;E5RFX3;F8WE36;C9JFP6;V9GYU1	WDR6	WD repeat-containing protein 6;WD repeat domain 6;WD repeat domain 6	121.72	0	31.004	10		2.25693	0.0096314	1	3.07802	0.00113734	1	1.08908	0.072988		-0.363067	0.447696		3.41333	0.978995	3.29669	1.33871	2.76775	3.32402	3.1269	3.09341	25.2137	24.3912	25.1874	25.6894	21.8004	23.4123	21.8908	24.3507	22.446	21.0672	22.0605	22.596	1.27339	0.451337	1.5425	22.6689	22.8219	22.7449	21.3956	22.3706	21.2024
975	Q9BZG1;C9JY26;Q9BZG1-4;C9JBG0;Q96PJ7;E7ES60;Q9BZG1-2;J3QLC6;K7EIF2;H7C0Y7	RAB34	Ras-related protein Rab-34;RAB34, member RAS oncogene family (Fragment);Isoform 4 of Ras-related protein Rab-34;RAB34, member RAS oncogene family (Fragment);RAB34, member RAS oncogene family;RAB34, member RAS oncogene family;Isoform 2 of Ras-related protei	29.044	0	40.317	10		2.25493	0.00250541	1	1.50616	0.0913851					0.823027	0.134468		2.23488	2.64939	2.26728	1.86818	1.86882	3.40225	0.469279	0.284309	24.2939	23.2478	22.2848	21.4287	22.059	20.5984	20.0175	19.5605	22.4251	19.8455	21.8155	21.1444
2967	Q9ULK4;Q5JWT2;Q9ULK4-4;Q9ULK4-5;Q9ULK4-3;Q9ULK4-2;Q9ULK4-6	MED23	Mediator of RNA polymerase II transcription subunit 23;Mediator of RNA polymerase II transcription subunit 23;Isoform 4 of Mediator of RNA polymerase II transcription subunit 23;Isoform 5 of Mediator of RNA polymerase II transcription subunit 23;Isoform 3	156.47	0	72.928	7		2.25354	0.00657701	1	0.983701	0.0347915		1.40611	0.0997246		-0.168283	0.627224		3.46015	1.05899	2.63848	1.85655	0.737578	1.18525	1.3389	0.673074	24.5755	25.384	26.3042	26.1892	21.1154	24.325	23.6657	24.3327	23.8379	24.1988	24.9653	25.5161	2.23234	0.0616629	1.92432	24.746	24.4041	24.0635	22.5136	24.3424	22.1392
419	Q96S97;C9JZL8;A0A499FIY8;C9JC07;A0A494C017;C9JJV6	MYADM	Myeloid-associated differentiation marker;Myeloid associated differentiation marker (Fragment);Myeloid associated differentiation marker (Fragment);Myeloid associated differentiation marker (Fragment);Myeloid associated differentiation marker (Fragment);My	35.273	0	16.639	6		2.22949	0.0203925	1	0.036773	0.966869					0.594029	0.220961		0.339875	2.90008	4.2588	1.4192	-0.0835248	1.02905	1.18071	-1.97914	23.0459	23.381	24.0635	21.5559	22.706	20.4809	19.8047	20.1367	23.1294	22.352	22.8828	23.5351
1768	O75340;O75340-2;A0A024QZ42;H0Y9X3;A0A087WZ38	PDCD6	Programmed cell death protein 6;Isoform 2 of Programmed cell death protein 6;HCG1985580, isoform CRA_c	21.868	0	13.931	5		2.19754	0.00314773	1	-0.336942	0.343292		-4.42122	0.0097935		1.54876	0.0950374		2.43813	2.57573	2.14479	1.63153	-0.714662	-0.185481	-0.277175	-0.170449	22.4965	22.8247	22.5135	22.0943	20.0583	20.2489	20.3687	20.4628	23.2111	23.0102	22.7907	22.2648	-3.3474	-4.71806	-5.19822	18.5777	19.038	19.2287	21.9251	23.756	24.4269
1758	O75113	N4BP1	NEDD4-binding protein 1	100.38	0	292.4	1		2.19712	0.00427824	1	-0.576347	0.113971		5.97632	0.0097935	1				1.869	1.4301	2.60508	2.8843	-0.550197	-0.485842	-0.661308	-0.608043	28.8214	28.227	28.5639	28.8089	26.9524	26.7969	25.9589	25.9246	29.3716	28.7129	29.2252	29.417	4.82757	5.51486	7.58654	22.2651	22.9524	24.3597	17.4375	17.4375	16.7731
1618	O14920;A0A499FJS7;O14920-4;O14920-2;G3V105;E5RGW5;A0A7P0SVL5;O14920-3;A0A7I2V4L0;A0A7P0NCV2;E5RJH2;E5RGA0;E5RIW0;E5RFT3;E5RFG5;J3KNS5	IKBKB	Inhibitor of nuclear factor kappa-B kinase subunit beta;IkappaB kinase;Isoform 4 of Inhibitor of nuclear factor kappa-B kinase subunit beta;Isoform 2 of Inhibitor of nuclear factor kappa-B kinase subunit beta;IkappaB kinase;Inhibitor of nuclear factor kapp	86.563	0	8.8665	16		2.19499	0.0217357	1	-0.719322	0.118614					0.0995889	0.838654		4.74968	1.61846	1.12677	1.28505	0.0150622	-0.901326	-0.744199	-1.24683	23.5636	22.7338	23.32	23.0681	18.8139	21.1154	22.1932	21.7831	23.5485	23.6352	24.0642	24.315
3303	Q8N726;Q8N726-2	CDKN2A	Tumor suppressor ARF;Isoform smARF of Tumor suppressor ARF	13.903	0	9.1927	2		2.19149	0.00262701	1	-0.166119	0.652383					0.715951	0.109011		2.15335	2.12525	2.09187	2.39549	0.0821052	-0.545101	0.0504934	-0.251975	26.8312	26.1077	25.5215	25.9384	24.6779	23.9825	23.4296	23.5429	26.7491	26.6528	25.471	26.1903
2057	P17252;P05771;P05129;P05771-2;M0R0I9;J3KRN5;A0A804HHY0;A0A804HIU5;P05129-2	PRKCA	Protein kinase C alpha type	76.749	0	7.2251	9		2.16722	0.00419018	1	-0.657305	0.156638					0.246797	0.607927		2.59906	2.75399	1.65429	1.66156	-1.49067	-0.381625	-0.187763	-0.569158	21.1078	22.3787	22.0927	21.8811	18.5088	19.6247	20.4385	20.2196	22.5985	22.7603	22.2805	22.4503
2292	P43246;P43246-2;A0A2R8YFH0;E9PHA6;A0A2R8Y6P0;A0A2R8YG02;A0A2R8Y7S8;A0A2R8Y713	MSH2	DNA mismatch repair protein Msh2;Isoform 2 of DNA mismatch repair protein Msh2;DNA mismatch repair protein;DNA mismatch repair protein;DNA mismatch repair protein;DNA mismatch repair protein;MutS homolog 2	104.74	0	50.677	8		2.13952	0.0618026		-0.0715773	0.877267		-1.03665	0.133719		-1.16417	0.0306756		5.59745	2.27149	0.375926	0.313205	0.385627	-0.883561	0.142732	0.0688929	24.3064	23.5546	24.0558	24.3889	18.709	21.2831	23.6799	24.0757	23.9208	24.4382	23.9131	24.32	-0.416557	-0.627216	-2.06617	24.0824	24.4215	21.3434	24.499	25.0487	23.4096
2192	P31939;P31939-2;C9JLK0;F8WEF0;H7C1S2	ATIC	Bifunctional purine biosynthesis protein ATIC;Isoform 2 of Bifunctional purine biosynthesis protein ATIC;Bifunctional purine biosynthesis protein ATIC (Fragment)	64.615	0	30.657	5		2.1348	0.00450364	1	1.78171	0.0120435	1				0.557531	0.691215		1.58201	1.77688	2.28837	2.89193	1.56203	0.895707	2.51015	2.15896	22.8618	22.6543	23.0251	23.2287	21.2798	20.8774	20.7368	20.3367	21.2998	21.7586	20.515	21.0697
1454	P63241;I3L397;I3L504;Q6IS14;P63241-2;Q9GZV4;F8WCJ1;C9J7B5;C9J4W5	EIF5A;EIF5AL1	Eukaryotic translation initiation factor 5A-1;Eukaryotic translation initiation factor 5A (Fragment);Eukaryotic translation initiation factor 5A;Eukaryotic translation initiation factor 5A-1-like;Isoform 2 of Eukaryotic translation initiation factor 5A-1	16.832	0	11.182	9		2.12653	0.0055085	1	1.15192	0.0697424					1.14618	0.0379097	1	1.04356	2.47392	2.39748	2.59118	0.221681	0.826744	1.27061	2.28866	24.139	24.5119	24.2248	24.6165	23.0955	22.0379	21.8274	22.0253	23.9174	23.6851	22.9542	22.3278
4122	Q9UKG1;C9K0C4;C9JAB0	APPL1	DCC-interacting protein 13-alpha	79.663	0	7.3272	3		2.12503	0.0187219	1	-0.0552074	0.942155		2.20245	0.0216616	1				0.354394	3.95866	2.54093	1.64614	-1.52769	1.21933	0.431777	-0.344248	21.2869	24.8441	23.0303	22.6419	20.9325	20.8855	20.4894	20.9957	22.8146	23.6248	22.5985	22.9861	1.75929	3.08764	1.76043	22.9616	24.0104	23.1576	21.2024	20.9227	21.3972
666	Q9HCD6;A0A8I5KXR5;Q9HCD6-2;J3KRP9;Q9HCD6-3;Q9HCD6-4;J3QQY7;J3KTM5	TANC2	Protein TANC2;Tetratricopeptide repeat, ankyrin repeat and coiled-coil containing 2;Isoform 2 of Protein TANC2;Tetratricopeptide repeat, ankyrin repeat and coiled-coil containing 2 (Fragment);Isoform 3 of Protein TANC2;Isoform 4 of Protein TANC2	219.65	0	82.456	8		2.12198	0.048097	1	1.64999	0.0127639	1	1.18507	0.0554174		-1.30323	0.108422		5.0355	0.45919	2.65846	0.334759	2.3158	1.80909	1.66714	0.80794	24.637	24.0813	24.6722	23.2982	19.6015	23.6221	22.0137	22.9635	22.3212	22.2722	23.005	22.4903	0.755114	1.07562	1.72447	23.9886	24.4512	24.977	23.2335	23.3756	23.2525
3857	Q9HBH0-2;Q9HBH0;F5GXB1;V9GYQ1;V9GY67	RHOF	Isoform 2 of Rho-related GTP-binding protein RhoF;Rho-related GTP-binding protein RhoF;Ras homolog family member F, filopodia associated (Fragment)	18.868	0	16.7	5		2.11787	0.00671768	1	3.65331	0.00156287	1				-0.115945	0.818378		1.84497	1.03732	2.71921	2.86997	4.44947	2.68622	4.07938	3.39817	22.104	21.7082	22.5767	21.5708	20.259	20.6708	19.8575	18.7008	17.6545	19.0219	18.4973	18.1726
476	P51149;A0A6Q8PG52;A0A6Q8PH84;C9J8S3;A0A6Q8PGE6;C9J4V0;C9J592;C9IZZ0;C9J4S4;C9J7D1	RAB7A	Ras-related protein Rab-7a;RAB7A, member RAS oncogene family;RAB7A, member RAS oncogene family;RAB7A, member RAS oncogene family;RAB7A, member RAS oncogene family;RAB7A, member RAS oncogene family;RAB7A, member RAS oncogene family (Fragment);RAB7A, member	23.489	0	28.55	10		2.11308	0.00491494	1	1.86859	0.00749111	1				0.132921	0.758137		1.96593	2.72494	1.32562	2.43583	1.45999	2.71652	1.73895	1.55889	22.0213	21.7664	21.1442	20.636	20.0554	19.0415	19.8185	18.2001	20.5613	19.0499	19.4052	19.0771
3243	Q8IWJ2;A0A8I5QJB7;A0A8I5KW38;A0A8I5KVA2;B8ZZW2;B8ZZA5;H7BYJ9	GCC2	GRIP and coiled-coil domain-containing protein 2;GRIP and coiled-coil domain containing 2;GRIP and coiled-coil domain containing 2;GRIP and coiled-coil domain containing 2;GRIP and coiled-coil domain containing 2 (Fragment)	195.91	0	76.099	7		2.09005	0.0113998	1	1.22435	0.0859818		0.0790849	0.865558		-2.08445	0.0134879		2.37559	0.896787	1.51548	3.57235	0.874168	0.513694	0.681622	2.82791	25.8414	26.0487	26.3353	28.2455	23.4659	25.1519	24.8199	24.6731	24.9673	25.535	25.6537	25.4175	-0.0412067	0.538631	-0.26017	23.6897	23.3968	21.9749	23.7309	22.8581	22.2351
3350	Q8TC07-2;Q8TC07;Q8TC07-3;C9JA93;F8WCB5;F8WDJ1;F8WF35;F8VV61;F8WAX5	TBC1D15	Isoform 2 of TBC1 domain family member 15;TBC1 domain family member 15;Isoform 3 of TBC1 domain family member 15;TBC1 domain family member 15 (Fragment)	77.394	0	154.79	9		2.08278	0.00514159	1	0.719543	0.190619		1.85147	0.0153057	1	-0.506947	0.225438		1.53838	1.78947	2.09801	2.90527	-0.167392	1.05387	0.290239	1.70146	26.8498	26.9746	26.9864	27.1123	25.3114	25.1852	24.8884	24.207	27.0171	25.9208	26.6962	25.4108	2.01606	1.89739	1.64097	26.0489	26.5337	25.4474	24.0328	24.6363	23.8064
3648	Q9BQ67;M0QX71	GRWD1	Glutamate-rich WD repeat-containing protein 1;Glutamate rich WD repeat containing 1 (Fragment)	49.419	0.00062676	4.2315	2		2.07627	0.00720848	1	1.4186	0.00939783	1							2.73934	2.802	1.62584	1.13788	1.47545	1.73751	1.34839	1.11305	21.3012	21.5708	20.9413	20.4967	18.5618	18.7688	19.3155	19.3589	19.8257	19.8332	19.5929	19.3837
1637	O15061;A0A075B7B1;O15061-2;H0YL34;C9JIE4;O15061-3	SYNM	Synemin;Desmuslin, isoform CRA_a;Isoform 2 of Synemin;Synemin	172.87	0	323.31	6		2.07114	0.00491713	1	2.28317	0.00204469	1	1.46878	0.0249751	1	0.51309	0.178039		2.30234	1.30895	2.51369	2.15958	2.45573	2.54119	2.18615	1.94963	29.3807	28.8089	29.3978	28.7218	27.0784	27.5	26.8842	26.5622	26.925	26.2678	27.2117	26.7722	1.59145	1.54982	1.26508	28.6581	28.3019	27.9682	27.0666	26.7521	26.7031
1477	P83881;J3KQN4;H0Y5B4;H7BZ11;H7BY91;H0Y3V9;R4GN19	RPL36A;RPL36A-HNRNPH2	Large ribosomal subunit protein eL42;Ribosomal protein L36a;Ribosomal protein L36a;RPL36A-HNRNPH2 readthrough	12.441	0	15.336	7		2.06911	0.028448	1	-0.397747	0.364574		-2.79314	0.0114942		2.58533	0.0350794	1	-0.340762	3.55048	2.02006	3.04666	-0.986207	-0.0882398	-0.75395	0.237408	23.2814	25.7688	23.9811	24.7119	23.6221	22.2183	21.961	21.6652	24.2676	25.857	24.735	24.4745	-3.27355	-2.93118	-2.17468	21.3591	21.7098	22.552	24.6327	24.641	24.7267
4170	Q9UQ35;Q9UQ35-2;I3L3Q8;I3L4D8;I3L182;I3L1I8;Q9UQ35-3;I3L0N7;A0A087X1W1;A0A994J493	SRRM2	Serine/arginine repetitive matrix protein 2;Isoform 2 of Serine/arginine repetitive matrix protein 2;Serine/arginine repetitive matrix 2 (Fragment)	299.61	0	233.26	10		2.06798	0.00646164	1	-1.25382	0.0339114		1.19765	0.408798		-0.326117	0.410447		2.69917	2.09121	2.45776	1.02379	-0.869929	-2.13038	-0.633475	-1.3815	28.2395	27.0771	28.2395	27.631	25.5403	24.9859	25.7817	26.6072	29.1094	29.2075	28.8729	29.0125	-0.0992129	4.29299	-0.600827	22.1964	23.8206	22.4446	22.2957	19.5276	23.0455
1854	O95340;O95340-2	PAPSS2	Bifunctional 3-phosphoadenosine 5-phosphosulfate synthase 2;Isoform B of Bifunctional 3-phosphoadenosine 5-phosphosulfate synthase 2	69.5	0	30.407	2		2.05833	0.00422552	1	0.752733	0.106648					1.94863	0.04897	1	1.98718	2.51711	2.0431	1.68592	1.15041	0.975214	0.915846	-0.0305389	22.3334	23.2664	22.8465	22.5202	20.3462	20.7493	20.8034	20.8342	21.183	22.2912	21.9306	22.5507
1397	H3BPR2;Q13232	NME3	Nucleoside diphosphate kinase;Nucleoside diphosphate kinase 3	9.2834	0.00063633	4.5325	2		2.0426	0.00786524	1	1.46956	0.0928582					-0.499594	0.504208		1.54153	3.27575	1.56388	1.78923	2.05706	3.07813	-0.215683	0.958741	22.4379	24.1478	21.366	23.6658	20.8964	20.8721	19.8021	21.8766	20.3808	21.0697	21.5817	22.7071
3351	Q8TC12;G3V2G6;G3V234;Q8TC12-3;Q8TC12-2;H0YIZ8;H0YJ46	RDH11	Retinol dehydrogenase 11;Retinol dehydrogenase 11 (Fragment);Retinol dehydrogenase 11 (Fragment);Isoform 3 of Retinol dehydrogenase 11;Isoform 2 of Retinol dehydrogenase 11	35.386	0	16.493	7		2.03913	0.0217156	1	1.07011	0.0370514	1				0.129276	0.875072		1.03129	4.21684	1.06316	1.84521	0.441015	0.932749	1.51463	1.39206	22.4746	23.2443	21.31	22.1977	21.4433	19.0275	20.2468	20.3525	22.0336	22.3116	19.7954	20.8056
3407	Q8WWH5	TRUB1	Pseudouridylate synthase TRUB1	37.252	0.0023055	3.2165	1		2.00968	0.0449318	1	4.73217	0.00157274	1							4.94215	0.822232	1.54192	0.732401	6.0987	3.71587	5.28838	3.82574	24.8873	23.0996	24.764	23.4509	19.9451	22.2773	23.2221	22.7185	18.7886	19.3837	19.4756	19.6252
1958	P07737;K7EJ44;I3L3D5	PFN1	Profilin-1;Profilin	15.054	0	163.87	3		2.00947	0.0083614	1	0.565638	0.324536		-1.18795	0.0401422		1.63273	0.0318422	1	1.115	1.6824	2.19802	3.04244	-0.420897	0.805624	0.124637	1.75319	26.2568	26.4533	25.6915	25.7688	25.1418	24.7709	23.4935	22.7264	26.6777	25.6477	25.5669	24.0156	-1.31914	-0.944426	-1.30028	19.0619	19.3631	18.8848	20.381	20.3076	20.1851
48	P49005;A0A8V8TMJ0;A0A8V8TMJ5;H7C1B3;C9JLE1;A0A8V8TPA6;A0A087WWF6;A0A8V8TPB6;A0A8V8TN07;A0A8V8TNY7;A0A8V8TPA1;C9JHC7;C9IZD2;A0A8V8TMK0;A0A8V8TMZ6;A0A8V8TN02	POLD2	DNA polymerase delta subunit 2;DNA polymerase delta subunit 2;DNA polymerase delta subunit 2;DNA polymerase delta subunit 2;DNA polymerase delta subunit 2;DNA polymerase delta subunit 2;DNA polymerase delta subunit 2;DNA polymerase delta subunit 2;DNA poly	51.289	0	73.614	16		2.00064	0.0108932	1	1.50648	0.0269969	1	0.890283	0.0704205					1.11092	2.44813	1.2566	3.18693	0.424917	1.40601	1.88698	2.308	22.8752	24.4091	23.3442	24.5922	21.7643	21.961	22.0876	21.4053	22.4503	23.0031	21.4572	22.2842	0.955938	0.898928	0.815982	23.068	23.1576	22.9524	22.1121	22.2587	22.1364
2801	Q14699;C9JHG2;G3XAJ6;C9JWQ9;F8WAR1;C9JRN3	RFTN1	Raftlin;Raftlin, lipid raft linker 1 (Fragment);Raft-linking protein, isoform CRA_c	63.145	0	9.6686	6		1.99367	0.00799204	1	-0.719342	0.0806798		1.75284	0.0269072	1	-0.125625	0.83427		2.03238	3.00149	1.7541	1.18672	-0.627164	-1.08131	-0.394378	-0.774521	21.9138	21.8154	21.8343	22.0152	19.8814	18.8139	20.0802	20.8285	22.5409	22.8967	22.2287	22.7897	1.07043	1.98638	2.20171	21.4184	21.554	21.1539	20.348	19.5677	18.9521
418	Q6ZRV2;A0A494C1T9;J3KPS2	FAM83H	Protein FAM83H;Family with sequence similarity 83 member H;Family with sequence similarity 83 member H (Fragment)	127.12	0	292.5	3		1.99283	0.011637	1	5.69569	0.000224085	1	1.45825	0.0338364	1	0.30917	0.496578		3.22019	2.28161	1.70695	0.762579	5.31832	6.23353	5.76643	5.46448	27.9554	27.891	28.4081	28.0761	24.7352	25.6093	26.7011	27.3135	22.637	21.6574	22.6416	22.6116	1.99368	1.17861	1.20246	27.5352	27.4431	26.8846	25.5415	26.2645	25.6821
4221	Q9Y3D3;A6ND22;Q9Y3D3-2	MRPS16	Small ribosomal subunit protein bS16m;Mitochondrial ribosomal protein S16;Isoform 2 of Small ribosomal subunit protein bS16m	15.345	0	51.911	3		1.99268	0.0329592	1	1.38233	0.07042					1.09233	0.276697		2.7212	-0.0205548	1.29223	3.97786	1.46775	0.159794	1.01322	2.88856	20.6283	19.341	19.86	21.807	17.9071	19.3615	18.5678	17.8292	19.1605	19.1812	18.8468	18.9185
498	P27448;A0A7I2V409;A0A7I2V2U9;A0A7I2V4K8;J3KNR0;A0A7I2YQF7;A0A7I2V2N8;P27448-3;P27448-2;P27448-4;P27448-8;A0A7I2V4T2;A0A7I2V639;A0A7I2V3B9;A0A7I2V3C6;A0A7I2V602;H0YKP9;H0YNV4;A0A7I2V3I9;A0A7I2V549;H0YJI9;P27448-7;P27448-6;A0A7I2YQF4;A0A7I2V4G7;A0A7I2V2I9;A0A7I2V5G3;A0A7I2V3K2;A0A7I2V2E3;A0A7I2V3P5;A0A7I2V5H7;A0A7I2V4L1;H0YIY6;A0A7I2V4T5;A0A7I2V2J6;A0A7I2YQ91;A0A7I2V3Q1;A0A7I2V483;A0A7I2V3X7;A0A7I2…	MARK3	MAP/microtubule affinity-regulating kinase 3;non-specific serine/threonine protein kinase;non-specific serine/threonine protein kinase;non-specific serine/threonine protein kinase;non-specific serine/threonine protein kinase;non-specific serine/threonine p	84.428	0	7.6496	41		1.99216	0.0234818	1	-1.00277	0.155465					3.96193	0.00638017	1	2.18414	4.01637	1.04287	0.725269	-2.32944	0.492814	-1.23357	-0.94088	17.6322	20.2882	18.6039	18.9882	15.448	16.2718	17.5611	18.2629	19.9616	19.7954	19.8375	19.929
2952	Q5BKZ1;A0A0A0MRN4;Q5BKZ1-3;Q5BKZ1-2	ZNF326	DBIRD complex subunit ZNF326	65.653	0	128.46	4		1.98259	0.0151333	1	-0.560404	0.138382		2.26144	0.0136265	1	0.377505	0.677382		2.51026	0.985852	1.03768	3.39657	-0.745917	-0.204201	-0.637149	-0.654349	25.7302	25.1234	25.3311	25.2873	23.22	24.1375	24.2934	21.8908	26.4761	25.3276	25.9683	25.9417	2.43769	2.63656	1.71008	25.1364	26.5027	24.7884	22.6987	23.8661	23.0783
4239	Q9Y4C2;Q9Y4C2-2	TCAF1	TRPM8 channel-associated factor 1;Isoform 2 of TRPM8 channel-associated factor 1	102.12	0	5.3427	2		1.96954	0.0211613	1	0.504693	0.163015		1.89795	0.0345267	1	0.531884	0.156663		4.02153	1.42873	1.3634	1.06451	0.653333	0.345941	0.671027	0.348469	23.2012	22.5109	23.2478	22.817	19.1797	21.0822	21.8844	21.7524	22.5479	22.165	22.5768	22.4685	2.11616	2.65922	0.918451	23.2423	23.5709	22.0036	21.1262	20.9117	21.0851
562	O95573;A0A7P0TBB1;A0A7P0TA76;A0A7P0TB52;A0A7P0T8L6;A0A7P0T905;H7BYZ7;A0A7P0TBL9;F5GWH2;C9JC11	ACSL3	Fatty acid CoA ligase Acsl3;Acyl-CoA synthetase long chain family member 3;Acyl-CoA synthetase long chain family member 3;Acyl-CoA synthetase long chain family member 3;Acyl-CoA synthetase long chain family member 3;Acyl-CoA synthetase long chain family me	80.419	0	90.649	10		1.96671	0.27621		-0.311134	0.453647		1.02431	0.0536023		0.0521262	0.958616		-0.637791	-0.384416	8.73753	0.151536	-0.432256	-0.280149	0.334206	-0.866338	23.6546	23.9692	23.8896	23.2943	24.2924	24.3536	15.1521	23.1428	24.0868	24.2493	23.5554	24.1607	0.961752	1.17894	0.932226	24.5684	25.1949	25.2249	23.6067	24.016	24.2927
3982	Q9NYJ8;A0A8V8TQR7;Q9NYJ8-2;A0A1B0GV57;U3KQ62	TAB2	TGF-beta-activated kinase 1 and MAP3K7-binding protein 2;TGF-beta activated kinase 1 (MAP3K7) binding protein 2 (Fragment);Isoform 2 of TGF-beta-activated kinase 1 and MAP3K7-binding protein 2;TGF-beta activated kinase 1 (MAP3K7) binding protein 2	76.493	0	76.437	5		1.95647	0.00837413	1	0.422186	0.345789		1.86586	0.015238	1	1.82075	0.0161099	1	2.34683	2.15466	2.44941	0.874969	-0.0210344	-0.152123	0.764636	1.09727	25.2309	24.2422	25.1456	24.9383	22.8841	22.0876	22.6962	24.0633	25.252	24.3944	24.381	23.841	1.64085	2.04016	1.91658	22.0932	22.4227	22.2101	20.4524	20.3825	20.2935
644	Q13206;E9PIF2;A0A8I5KSH6;A0A8I5KQZ1;A0A3B3ISR7;A0A8I5KXY1;A0A8I5KPM1;A0A8I5KUU7	DDX10	Probable ATP-dependent RNA helicase DDX10;ATP-dependent RNA helicase;ATP-dependent RNA helicase;ATP-dependent RNA helicase;ATP-dependent RNA helicase;ATP-dependent RNA helicase;ATP-dependent RNA helicase;ATP-dependent RNA helicase	100.89	0	11.173	8		1.95175	0.00593448	1	2.50165	0.0135088	1	2.74338	0.0132452	1				2.58016	1.75167	1.7304	1.74477	3.65944	3.49245	1.48101	1.37371	23.9868	23.0328	22.9625	22.2696	21.4066	21.2811	21.2321	20.5249	20.3273	19.5403	21.4815	20.8959	2.31832	3.60019	2.31164	23.3024	24.6545	23.8092	20.984	21.0544	21.4976
2627	Q07666;Q07666-3;Q07666-2;Q5VWX1;A0A6Q8PGH5;O75525;A0A994J7I5;O75525-2	KHDRBS1	KH domain-containing, RNA-binding, signal transduction-associated protein 1;Isoform 3 of KH domain-containing, RNA-binding, signal transduction-associated protein 1;Isoform 2 of KH domain-containing, RNA-binding, signal transduction-associated protein 1	48.227	0	6.1028	8		1.94193	0.012664	1	0.943574	0.584128					1.48169	0.0833534		3.11134	0.649296	1.92273	2.08435	5.50207	-2.26779	-0.474872	1.0149	22.6127	23.3716	24.5119	22.7805	19.5014	22.7223	22.5891	20.6962	17.1107	25.6394	24.9867	21.7656
4110	Q9UJX3;Q9UJX3-2;H0YIW2;H0YIX7	ANAPC7	Anaphase-promoting complex subunit 7;Isoform 2 of Anaphase-promoting complex subunit 7	63.132	0	62.643	4		1.93039	0.0266943	1	1.91362	0.00430216	1	3.60775	0.00929577	1	-0.0894907	0.804432		2.13958	3.43465	-0.110282	2.25763	2.23507	2.2412	1.67351	1.50472	23.9257	24.3464	23.1645	23.5829	21.7861	20.9117	23.2748	21.3253	21.6906	22.1052	21.491	22.0782	3.66227	3.78545	3.37553	24.9325	22.9753	24.9457	21.2702	19.1899	21.5701
2029	P14174	MIF	Macrophage migration inhibitory factor	12.476	0.00089074	3.5699	1		1.92407	0.00668208	1	1.25779	0.017265	1				0.434555	0.70571		2.62813	1.79534	1.6694	1.60341	0.884601	1.25108	1.12771	1.76775	21.7805	20.0151	20.3702	20.4942	19.1524	18.2198	18.7008	18.8908	20.8959	18.764	19.2425	18.7265
2788	Q14596;Q14596-2;B7Z5R6;A0A0C4DGP6	NBR1	Next to BRCA1 gene 1 protein;Isoform 2 of Next to BRCA1 gene 1 protein;NBR1 autophagy cargo receptor	107.41	0	323.31	4	autophagy	1.91233	0.00780817	1	0.145483	0.666433					2.21466	0.0157749	1	1.53897	1.29524	2.37366	2.44145	0.271446	0.081898	0.146691	0.081898	29.9514	29.7618	30.002	29.7618	28.4124	28.4666	27.6284	27.3204	29.6799	29.6799	29.8554	29.6799
625	A0A8I5KPG1;X6RGP5;A0A8I5KQ88	SEC16A	Protein transport protein sec16;Protein transport protein sec16 (Fragment)	224.93	0	11.855	3		1.91042	0.0212138	1	-0.921612	0.154669								1.79581	0.212644	3.29703	2.33619	-0.727296	-2.19947	-1.06534	0.305658	22.8975	22.2134	25.2993	24.6052	21.1017	22.0008	22.0023	22.269	23.6248	24.4129	26.3647	24.2995
3362	Q8TDM6;Q8TDM6-4;Q8TDM6-2;A0A0A0MSL1;Q8TDM6-3;Q8TDM6-5;A0A0J9YYG8;R4GMQ2	DLG5	Disks large homolog 5;Isoform 4 of Disks large homolog 5;Isoform 2 of Disks large homolog 5;Discs large MAGUK scaffold protein 5 (Fragment)	213.87	0	49.369	8		1.90832	0.0827466		1.26606	0.0852962		0.842282	0.16892		0.552894	0.344957		5.21302	0.412391	2.13042	-0.122546	2.7263	0.880952	1.40936	0.0476439	25.3311	24.4816	25.2676	23.9741	20.1181	24.0692	23.1372	24.0966	22.6048	23.6007	23.8583	23.9265	0.819442	0.080198	1.62721	23.4784	23.5038	24.0805	22.659	23.4236	22.4533
3465	Q969Q0	RPL36AL	Ribosomal protein eL42-like	12.469	0	4.8869	1		1.90238	0.00915064	1	-0.232504	0.520284					1.28775	0.0348091	1	1.40469	1.82486	1.46442	2.91556	-0.421545	-0.368318	0.201157	-0.34131	23.7315	24.3105	23.6586	23.7301	22.3268	22.4856	22.1942	20.8146	24.153	24.6788	23.4574	24.0714
3701	Q9BW27;J3KT10;Q9BW27-3;J3QL54;Q9BW27-2;J3QLD4;J3QLH0;J3KRC0;J3QLV0;F5H0W7;J3KSH3;J3QS63;J3QL91	NUP85	Nuclear pore complex protein Nup85;Nuclear pore complex protein Nup85;Isoform 3 of Nuclear pore complex protein Nup85;Nuclear pore complex protein Nup85;Isoform 2 of Nuclear pore complex protein Nup85;Nuclear pore complex protein Nup85 (Fragment)	75.019	0	37.876	13		1.90026	0.0588174		0.0298944	0.949976		-0.331259	0.493462		-0.141883	0.74299		0.711131	1.86809	0.225496	4.79631	-0.441378	-0.225015	0.773426	0.0125441	22.8687	23.1944	23.5421	24.1894	22.1576	21.3263	23.3166	19.3931	23.3101	23.4194	22.7687	24.1769	0.000799674	-0.976731	-0.0178459	20.7043	21.2529	22.1898	20.7035	22.2296	22.2076
543	Q4AC94;A0A7P0T8V8;A0A7P0Z475;A0A7P0T883;Q4AC94-3;Q4AC94-1;H7BZB4;A0A7P0Z4J2;Q4AC94-2;Q4AC94-4;H0YG44;A0A7P0Z4H1;A0A7P0T995;A0A7P0TAM9;A0A7P0T8E9;H7C288;F5H0U2;A0A7P0Z464;A0A7P0T8H7;A0A7P0TAU6	C2CD3	C2 domain-containing protein 3;C2 domain containing 3 centriole elongation regulator;C2 domain containing 3 centriole elongation regulator;C2 domain containing 3 centriole elongation regulator;Isoform 3 of C2 domain-containing protein 3;Isoform 1 of C2 dom	260.39	0	126.9	20		1.88704	0.0287031	1	2.17986	0.00699319	1	1.07804	0.143675		-0.504704	0.492943		3.34871	1.65376	2.59667	-0.0509955	2.57133	2.72404	2.35849	1.06556	24.8095	25.5343	26.0807	24.139	21.4608	23.8805	23.484	24.19	22.2382	22.8102	23.7222	23.0735	0.795133	0.228415	2.21058	23.9403	24.8143	25.4498	23.1452	24.5859	23.2392
952	P99999;C9JFR7	CYCS	Cytochrome c;Cytochrome c (Fragment)	11.749	0	8.1575	2		1.87315	0.00933085	1	2.67923	0.00156287	1				0.721826	0.134155		1.5061	2.25214	2.58026	1.15411	3.10709	2.63169	2.63938	2.33876	21.4996	21.5394	21.4711	20.9964	19.9935	19.2873	18.8908	19.8423	18.3925	18.9078	18.8317	18.6576
738	O75083;A0A8V8TQK0;A0A8V8TNU2;A0A8V8TNT7;A0A8V8TQ74;A0A8V8TP22;A0A8V8TP31;D6RD66;O75083-3;A0A8V8TPA9;A0A8V8TQ69	WDR1	WD repeat-containing protein 1;WD repeat domain 1;WD repeat domain 1;WD repeat domain 1;WD repeat domain 1;WD repeat domain 1;WD repeat domain 1;WD repeat domain 1 (Fragment);Isoform 2 of WD repeat-containing protein 1	66.193	0	25.265	11		1.87209	0.024125	1	1.80437	0.016155	1	1.71122	0.0269072	1	1.00764	0.0525074		1.59106	3.7698	0.685052	1.44245	2.0401	2.7002	0.69023	1.78694	26.5831	26.0581	25.4067	24.9823	24.9921	22.2883	24.7216	23.5398	24.543	23.3579	24.7165	23.1953	2.31002	1.63114	1.19251	24.5165	23.8951	24.6203	22.2065	22.2639	23.4278
4006	Q9P0I2;Q9P0I2-2;A0A8I5KS41;S4R3U9;A0A8I5KU67	EMC3	ER membrane protein complex subunit 3;Isoform 2 of ER membrane protein complex subunit 3;ER membrane protein complex subunit 3;ER membrane protein complex subunit 3 (Fragment);ER membrane protein complex subunit 3	29.952	0	102.97	5		1.86838	0.012169	1	2.18948	0.00657826	1				0.509444	0.210233		0.72395	2.41703	1.70471	2.62782	3.18636	2.16852	2.00927	1.39378	22.2029	22.6432	21.7023	21.4059	21.479	20.2262	19.9976	18.778	19.0166	20.4747	19.6931	20.0121
1611	O14744;O14744-5;G3V507;G3V2F5;G3V580;G3V2L6;G3V2X6;C9JSX3;H0YJX6;O14744-3;O14744-2	PRMT5	Protein arginine N-methyltransferase 5;Isoform 5 of Protein arginine N-methyltransferase 5;Protein arginine methyltransferase 5;Protein arginine methyltransferase 5;Protein arginine methyltransferase 5 (Fragment);Protein arginine methyltransferase 5 (Fragm	72.683	0.00063391	4.4356	11		1.86233	0.0111766	1	1.78148	0.0088621	1				1.11206	0.142271		2.86144	1.02348	1.55135	2.01305	2.15712	0.93915	1.86452	2.16513	23.7388	22.5421	23.5392	23.1147	20.8774	21.5187	21.9878	21.1017	21.5817	21.603	21.6747	20.9496
43	P53814;P53814-5;A0A087WVP4;A0A087X1R1;P53814-6;P53814-2;C9JQZ8;C9JP19;H7C372;A0A096LNK9	SMTN	Smoothelin;Isoform B2 of Smoothelin;Smoothelin;Smoothelin;Isoform B3 of Smoothelin	99.058	0	78.452	10		1.85729	0.00933085	1	1.16836	0.113921		3.69774	0.0097935	1	-0.0893078	0.805325		2.74617	1.58008	1.79315	1.30976	1.32153	0.482477	2.77089	0.0985316	24.8468	23.2637	24.421	23.9968	22.1007	21.6836	22.6278	22.687	23.5253	22.7812	21.6501	23.8982	4.14304	2.81033	4.13985	24.4725	23.3464	24.7605	20.3294	20.536	20.6207
531	O00629;A0A7I2YQ95;H7C4F6;A0A7I2V340;A0A7I2V333;A0A7I2V5X0	KPNA4	Importin subunit alpha-3;Importin subunit alpha;Importin subunit alpha;Importin subunit alpha	57.886	0	6.4428	6		1.84882	0.0460782	1	0.273611	0.63352					0.521443	0.591622		1.58642	4.07957	-0.212333	1.94164	0.562549	0.348122	-0.993994	1.17777	21.5225	22.104	21.4449	22.5324	19.9361	18.0244	21.6572	20.5908	20.96	21.7559	22.4389	21.3546
608	P18074;A8MX75;A0A804HK53;E7EVE9;A0A804HL97;P18074-2;K7EKF3;K7EIT8;A0A804HK75	ERCC2	General transcription and DNA repair factor IIH helicase subunit XPD;General transcription and DNA repair factor IIH helicase subunit XPD (Fragment);General transcription and DNA repair factor IIH helicase subunit XPD;General transcription and DNA repair f	86.908	0	45.567	9		1.84197	0.0127446	1	1.49104	0.0266071	1	2.45566	0.0109168	1	-0.197226	0.824902		1.1665	2.83043	2.2655	1.10543	1.35184	2.17661	2.00242	0.433284	21.9385	23.6305	23.0435	21.6674	20.772	20.8001	20.778	20.5619	20.5867	21.4539	21.0411	21.2341	2.21023	2.46748	2.68928	22.3074	23.3614	23.7696	20.0972	20.8939	21.0803
1052	P51617;P51617-4;D3YTB5;P51617-2;P51617-3;H7C224;H7C2I6;F8WAB6;H7C1F0;P51955;P51955-2;H7C3C1;F6U4U2;P51955-3;P51955-4	IRAK1	Interleukin-1 receptor-associated kinase 1;Isoform 4 of Interleukin-1 receptor-associated kinase 1;Interleukin 1 receptor associated kinase 1;Isoform 2 of Interleukin-1 receptor-associated kinase 1;Isoform 3 of Interleukin-1 receptor-associated kinase 1;In	76.536	0	50.817	15		1.84082	0.0278104	1	1.99306	0.00600467	1	2.07595	0.0314651	1	0.381522	0.613871		0.922785	3.78347	0.829622	1.8274	2.80399	1.41972	1.89463	1.85387	25.2066	24.9823	24.7864	24.4735	24.2839	21.1988	23.9568	22.6461	22.4026	23.5625	22.8918	22.6196	1.47862	3.17868	1.57055	24.1153	24.4725	24.5029	22.6367	21.2938	22.9323
4186	Q9Y285;Q9Y285-2;K7ER16;K7EK06	FARSA	Phenylalanine--tRNA ligase alpha subunit;Isoform 2 of Phenylalanine--tRNA ligase alpha subunit;Phenylalanine--tRNA ligase alpha subunit	57.563	0	58.611	4		1.83918	0.0203324	1	1.74455	0.0173687	1	0.422633	0.797432		0.0573007	0.881766		1.37483	3.4158	0.717257	1.84883	2.38787	2.38156	0.649003	1.55975	26.5798	27.2848	25.479	25.8652	25.2049	23.869	24.7617	24.0164	24.1919	24.9033	24.83	24.3055	2.62098	-2.97531	1.62222	25.1232	21.0298	25.5293	22.5022	24.0051	23.9071
1925	P04406;P04406-2;E7EUT5;O14556	GAPDH	Glyceraldehyde-3-phosphate dehydrogenase;Isoform 2 of Glyceraldehyde-3-phosphate dehydrogenase;Glyceraldehyde-3-phosphate dehydrogenase	36.053	0	90.574	4		1.83062	0.0138007	1	1.91851	0.0271116	1	0.815484	0.257336		2.08384	0.0061392	1	0.984113	2.21781	1.23817	2.88239	0.47071	1.51519	3.02307	2.66509	26.1077	27.4834	26.562	27.1227	25.1236	25.2656	25.3238	24.2403	25.637	25.9683	23.5389	24.4576	1.93317	-0.249881	0.763166	21.8608	22.6802	24.352	19.9276	22.9301	23.5888
322	Q8TF72;A0A2R8Y5P9	SHROOM3	Protein Shroom3;Shroom family member 3	216.85	0	76.323	2		1.82705	0.0176861	1	4.70034	0.00140335	1	-1.33462	0.0754656		-0.681872	0.139353		2.77872	2.10275	2.07059	0.356136	5.01123	4.90863	5.65556	3.22593	25.6323	25.6159	26.3435	25.3311	22.8536	23.5132	24.2729	24.975	20.6211	20.7073	20.688	22.1052	-1.18891	-0.518217	-2.29674	22.7214	23.6141	21.2258	23.9103	24.1323	23.5225
2305	P46100;P46100-4;P46100-3;P46100-2;P46100-5;A0A6Q8PHA4;A0A096LNW1;A0A096LNL9;P46100-6;A0A096LNN3;A0A087WWG0;A0A096LNL6	ATRX	Transcriptional regulator ATRX;Isoform 3 of Transcriptional regulator ATRX;Isoform 2 of Transcriptional regulator ATRX;Isoform 1 of Transcriptional regulator ATRX;Isoform 5 of Transcriptional regulator ATRX;ATRX chromatin remodeler	282.58	0	9.9269	12		1.82368	0.0710711		2.42661	0.0086961	1	-0.827506	0.145629		-0.624223	0.337555		-0.825082	1.74203	4.32183	2.05595	1.40659	1.79761	3.46534	3.03688	20.5407	22.1447	23.2943	23.1072	21.3658	20.4027	18.9725	21.0512	19.1341	20.3471	19.829	20.0703	-0.549681	-1.54387	-0.388964	21.8209	21.4077	21.7748	22.3706	22.9516	22.1637
2800	Q14697;F5H6X6;Q14697-2;E9PKU7;E9PNH1	GANAB	Neutral alpha-glucosidase AB;Glucosidase II alpha subunit;Isoform 2 of Neutral alpha-glucosidase AB;Glucosidase II alpha subunit	106.87	0	53.044	5		1.81294	0.039273	1	-0.869591	0.24334		1.34347	0.0874217		0.911185	0.0403434		1.22931	2.3486	3.69359	-0.0197336	-2.65195	-0.198528	0.349718	-0.9776	20.8489	23.8824	24.4259	22.7751	19.6196	21.5338	20.7323	22.7948	23.5009	24.0809	24.0762	23.7527	2.35677	1.3264	0.347234	25.6537	25.4905	24.0503	23.2969	24.1641	23.703
2896	Q16658;C9JFC0;A0A0A0MSB2;C9JPH9	FSCN1	Fascin	54.529	0	33.08	4		1.80845	0.0310094	1	0.655457	0.192391		1.04473	0.324863		1.02934	0.0714616		0.129682	2.57791	1.24378	3.28244	-0.133903	0.792935	0.410629	1.55217	25.217	25.9131	24.8517	25.5985	25.0873	23.3352	23.6079	22.316	25.3509	25.1202	24.441	24.0463	0.949457	-0.757119	2.94184	24.3273	21.6796	24.2045	23.3779	22.4367	21.2627
2035	P14866;M0QXS5;A0A3B3ITJ4;P14866-2;M0QYT0;M0R076;B4DVF8;M0QYL7;M0R1W6	HNRNPL	Heterogeneous nuclear ribonucleoprotein L;Heterogeneous nuclear ribonucleoprotein L (Fragment);Heterogeneous nuclear ribonucleoprotein L;Isoform 2 of Heterogeneous nuclear ribonucleoprotein L	64.132	0	5.6343	9		1.80412	0.0300157	1	0.0529173	0.929243					1.37472	0.255665		0.843333	0.43989	2.68196	3.25129	-0.64929	-0.623534	0.959235	0.525259	22.0152	21.4996	22.1877	22.1329	21.1719	21.0597	19.5057	18.8816	22.6645	22.1231	21.2285	21.6076
2948	Q562R1	ACTBL2	Beta-actin-like protein 2	42.003	0.0022689	3.0654	1		1.79459	0.231051		1.02018	0.184186		3.52769	0.0097935	1	2.16299	0.0265622	1	1.72304	-2.56499	6.40346	1.61687	-0.615209	0.58331	1.71369	2.39893	28.1531	26.4194	28.3312	28.8298	26.43	28.9844	21.9277	27.2129	28.7683	25.8361	26.6175	26.4309	2.92362	3.54034	4.1191	27.6806	27.3004	27.3881	24.757	23.7601	23.269
175	P08865;C9J9K3;A0A8V8TMX1;A0A0C4DG17;A0A8V8TLA4;A0A8I5KQE6;F8WD59;A0A8V8TMP3;A0A8V8TMZ8	RPSA	Small ribosomal subunit protein uS2;40S ribosomal protein SA (Fragment);Ribosomal protein SA;40S ribosomal protein SA;40S ribosomal protein SA;Small ribosomal subunit protein uS2B;Ribosomal protein SA (Fragment)	32.854	0	97.791	9		1.78805	0.0100728	1	3.14839	0.0337567	1	0.319207	0.682969		0.945859	0.0667718		1.86443	1.15428	2.45593	1.67756	2.66124	2.92313	6.21906	0.790132	26.9479	26.2059	25.7769	25.2774	25.0835	25.0516	23.321	23.5998	24.2867	23.2827	19.5578	24.4873	-1.17977	0.840153	1.29723	23.2845	21.8608	25.0082	24.4643	21.0206	23.7109
3033	Q5W0V3;Q5W0V3-2;Q5W0V4	FAM160B1	FHF complex subunit HOOK interacting protein 2A;Isoform 2 of FHF complex subunit HOOK interacting protein 2A	86.557	0	13.65	3		1.7733	0.0593956		1.50249	0.0170584	1	1.32937	0.030334	1	0.237416	0.760128		4.10702	1.65148	1.75456	-0.419875	2.00578	1.90357	1.44871	0.651894	23.2664	23.4398	24.1285	23.4863	19.1594	21.7884	22.3739	23.9062	21.2606	21.5363	22.6798	22.8344	1.44077	1.19228	1.35505	23.1131	23.0075	22.5874	21.6723	21.8152	21.2324
2071	P18583;P18583-5;P18583-7;P18583-9;P18583-3;P18583-10;P18583-4;P18583-6;P18583-2;H7C1M2;P18583-8;J3QSZ5;A0A994J4Y9;A0A8Q3SI10;H7C2G8	SON	Protein SON;Isoform D of Protein SON;Isoform G of Protein SON;Isoform I of Protein SON;Isoform B of Protein SON;Isoform J of Protein SON;Isoform C of Protein SON;Isoform E of Protein SON;Isoform A of Protein SON;SON DNA and RNA binding protein (Fragment)	263.83	0	72.66	15		1.76747	0.0173341	1	0.920919	0.118568		1.05589	0.295537		-0.781913	0.0610327		2.981	1.09731	1.97129	1.02026	2.00203	0.410043	1.20612	0.0654821	26.2825	25.3753	26.1336	25.0328	23.3015	24.278	24.1623	24.0125	24.2804	24.9653	24.9275	24.9673	0.790179	-0.525384	2.90287	24.0325	23.4824	24.7211	23.2423	24.0078	21.8183
3377	Q8TEW0;Q8TEW0-4;Q8TEW0-2;Q8TEW0-11;A0A8Q3WLH5;Q8TEW0-8;Q8TEW0-10;Q8TEW0-6;Q5VWU8;Q8TEW0-7;Q8TEW0-5;Q5VWV2;Q8TEW0-9;Q8TEW0-3;F5GZI3;B1AP52	PARD3	Partitioning defective 3 homolog;Isoform 4 of Partitioning defective 3 homolog;Isoform 2 of Partitioning defective 3 homolog;Isoform 11 of Partitioning defective 3 homolog;Par-3 family cell polarity regulator;Isoform 8 of Partitioning defective 3 homolog;I	151.42	0	39.158	16		1.76746	0.0171412	1	4.13839	0.00115223	1	1.66327	0.146909		-1.25415	0.150959		2.30624	0.538441	2.58023	1.64494	4.73895	4.81053	3.69845	3.30561	25.4067	25.3618	26.4194	25.5438	23.1005	24.8233	23.8392	23.8989	20.6677	20.5512	22.721	22.2382	3.67036	1.24263	0.0768383	23.5444	24.5684	22.2187	19.8741	23.3258	22.1418
3632	Q99661;Q99661-2;Q5JR91;Q5JR89;Q8N4N8	KIF2C	Kinesin-like protein KIF2C;Isoform 2 of Kinesin-like protein KIF2C;Kinesin family member 2C (Fragment)	81.312	0	19.787	5		1.76708	0.0105577	1	2.41946	0.0021889	1	0.951705	0.135651		1.24808	0.121937		1.9889	1.597	2.34981	1.13261	2.66051	2.09483	2.85663	2.06588	25.2457	24.2248	25.1313	24.5119	23.2568	22.6278	22.7815	23.3793	22.5852	22.13	22.2747	22.446	0.949093	1.7313	0.174726	23.6452	24.6367	22.9275	22.6961	22.9054	22.7528
1586	O00487;C9JW37	PSMD14	26S proteasome non-ATPase regulatory subunit 14	34.577	0	52.717	2	proteasome	1.7655	0.0113809	1	3.30226	0.00197157	1	-0.134451	0.787585		1.03867	0.0334714	1	1.25507	2.11227	1.2656	2.42905	2.3938	3.12892	3.39293	4.29338	27.7142	28.0902	26.9649	27.4834	26.4591	25.9779	25.6993	25.0544	25.3204	24.9613	23.572	23.1901	-0.760791	0.104068	0.253371	24.556	21.8086	23.9589	25.3167	21.7045	23.7055
1242	Q96GC5;F5H702;Q96GC5-3	MRPL48	Large ribosomal subunit protein mL48;Mitochondrial ribosomal protein L48;Isoform 2 of Large ribosomal subunit protein mL48	23.934	0.0047911	2.439	3		1.75659	0.0659674		0.530112	0.304983					1.32609	0.515483		0.363447	0.735502	4.57561	1.35179	0.616313	-0.0182193	1.59804	-0.0756848	26.4084	27.8952	28.8214	26.7393	26.0449	27.1597	24.2458	25.3875	25.7921	27.9134	27.2233	26.815
1967	P08243;P08243-2;P08243-3;F8WEJ5;C9J057;C9JT45;C9JM09;C9JLN6	ASNS	Asparagine synthetase [glutamine-hydrolyzing];Isoform 2 of Asparagine synthetase [glutamine-hydrolyzing];Isoform 3 of Asparagine synthetase [glutamine-hydrolyzing];Asparagine synthetase [glutamine-hydrolyzing]	64.369	0	153.84	8		1.7421	0.017064	1	1.39018	0.00947423	1	-0.334255	0.537183		0.262815	0.47202		0.983868	2.88834	1.20217	1.89401	1.39051	1.4247	1.65218	1.09332	27.3982	27.8035	27.1683	27.1683	26.4144	24.9152	25.9662	25.2743	26.0077	26.3788	25.5161	26.075	0.497272	-0.623253	-0.876784	26.3024	22.8378	25.6802	25.8051	23.4611	26.557
3484	Q96BN8;H0Y8S4	OTULIN	Ubiquitin thioesterase otulin;OTU deubiquitinase with linear linkage specificity (Fragment)	40.262	0	5.2248	2		1.73191	0.0634732		2.28497	0.00655606	1							3.15567	1.85096	-0.900663	2.82166	2.21267	1.60594	1.90041	3.42086	23.1672	22.3689	22.1977	22.8097	20.0115	20.518	23.0983	19.9881	20.9545	20.763	20.2973	19.3889
883	Q12905;B4DY09;X6R6Z1;A0A0A0MRL0	ILF2	Interleukin enhancer-binding factor 2;Interleukin enhancer binding factor 2	43.062	0	21.424	4		1.72884	0.0272832	1	1.5909	0.0250658	1	-0.493901	0.359013		1.42368	0.0404137	1	0.84921	3.27122	0.780258	2.01469	1.11733	2.86063	1.29458	1.09105	21.9064	23.6928	21.7775	22.3039	21.0572	20.4215	20.9972	20.2892	20.7891	20.8321	20.4829	21.2128	-1.24213	0.123574	-0.363148	20.465	20.6968	19.6639	21.7071	20.5732	20.0271
550	Q99996;A0A7P0T9A9;A0A7P0TBH8;A0A7P0Z4N5;A0A7P0T928;Q99996-6;Q99996-3;A0A7P0TAD6;Q99996-1;A0A0A0MRF6;Q99996-5;A0A7P0TBI4;A0A7P0Z4Q5;A0A7P0T939;A0A7P0TAX3;A0A7P0T8N5;A0A7P0TAA2;A0A2R8Y590;H7BYL6;Q99996-4;A0A7P0TAJ1;A0A7P0T9E2;A0A7P0T8Z8;A0A7P0TB09;A0A6I8PUD8	AKAP9	A-kinase anchor protein 9;A-kinase anchoring protein 9;A-kinase anchoring protein 9;A-kinase anchoring protein 9;A-kinase anchoring protein 9;Isoform 6 of A-kinase anchor protein 9;Isoform 3 of A-kinase anchor protein 9;A-kinase anchoring protein 9;Isoform	452.98	0	323.31	25		1.71743	0.0408444	1	3.32574	0.00880134	1	1.36641	0.161267		-0.926389	0.0621488		3.8688	0.661763	1.06928	1.26988	5.06307	1.39486	3.41766	3.42736	27.9885	27.0653	27.4131	26.7253	24.1197	26.4036	26.3438	25.4554	22.9255	25.6705	23.9954	23.298	2.57217	-0.361904	1.88896	26.8344	27.4101	28.0353	24.2623	27.772	26.1463
2486	P62070;P62070-4;E9PK85;P62070-3;P10301;P62070-2;E9PQK5;E9PQC5	RRAS2;RRAS	Ras-related protein R-Ras2;Isoform 4 of Ras-related protein R-Ras2;RAS related 2 (Fragment);Isoform 3 of Ras-related protein R-Ras2;Ras-related protein R-Ras;Isoform 2 of Ras-related protein R-Ras2	23.399	0	17.656	8		1.71685	0.0358219	1	1.00803	0.250685					0.0800033	0.903766		2.5408	3.14793	0.968625	0.210041	3.18241	0.920145	0.576993	-0.647415	22.3189	22.4302	20.85	20.0455	19.7781	19.2823	19.8814	19.8355	19.1365	21.5101	20.273	20.6929
250	A0A0U1RRH7;Q16777;A0A0U1RR32;P20671;P0C0S8;Q96KK5;Q99878;Q9BTM1;Q6FI13;H0YFX9;Q7L7L0;P04908;Q9BTM1-2;Q93077;A0A494C189;C9J0D1;Q71UI9-5;Q71UI9-2;A0A3B3IS11;Q8IUE6;Q96QV6;P0C0S5;Q71UI9;P16104	HIST2H2AC;HIST1H2AD;HIST1H2AG;HIST1H2AH;HIST1H2AJ;H2AFJ;HIST2H2AA3;HIST3H2A;HIST1H2AB;HIST1H2AC	Histone H2A;Histone H2A type 2-C;Histone H2A;Histone H2A type 1-D;Histone H2A type 1;Histone H2A type 1-H;Histone H2A type 1-J;Histone H2A.J;Histone H2A type 2-A;Histone H2A (Fragment);Histone H2A type 3;Histone H2A type 1-B/E;Isoform 2 of Histone H2A.J;Hi	18.552	0	60.386	24		1.70887	0.0105021	1	0.254493	0.820821		-2.69962	0.0097935		1.961	0.0397487	1	1.66561	2.14292	1.71185	1.31509	-0.509593	1.2866	2.4033	-2.16234	24.9823	25.567	24.4382	23.9429	23.3166	23.4241	22.7264	22.6278	25.4918	24.2804	22.0349	26.1053	-2.96579	-2.70018	-2.4329	20.4168	20.8166	21.0826	23.3826	23.5167	23.5155
2745	Q13885;Q9BVA1	TUBB2A;TUBB2B	Tubulin beta-2A chain;Tubulin beta-2B chain	49.906	0	15.815	2		1.70857	0.0258869	1	2.79662	0.00607009	1	0.961051	0.112055		-0.948214	0.320778		2.25323	1.93727	0.0966629	2.54712	2.64476	2.54888	1.73507	4.25775	27.1253	27.0352	24.9304	25.4361	24.8721	25.0979	24.8337	22.8889	24.4806	24.4863	23.1953	21.1783	0.408853	0.77815	1.69615	24.1047	24.3044	25.6923	23.6959	23.5262	23.9962
564	P14625;A0A7P0TAE1;H0YIV0;A0A7P0TAT8;A0A087WT78;A0A7P0T917;A0A7P0T823;A0A7P0TAY2;A0A7P0TBC2;A0A7P0T8R3;A0A7P0T885;A0A7P0Z405;F8W026	HSP90B1	Endoplasmin;Heat shock protein 90 beta family member 1;Heat shock protein 90 beta family member 1;Heat shock protein 90 beta family member 1;Heat shock protein 90 beta family member 1;Heat shock protein 90 beta family member 1;Heat shock protein 90 beta fa	92.468	0	55.633	13	co-chaperones	1.70825	0.0134031	1	-0.439582	0.262635		1.69974	0.0209471	1	0.314209	0.465749		2.22283	2.0178	1.75765	0.834711	-0.617704	-0.886293	-0.000391968	-0.25394	25.7657	25.3193	25.9521	25.8044	23.5429	23.3015	24.1944	24.9697	26.3834	26.2056	25.9525	26.0583	2.00393	1.71958	1.37571	27.207	27.311	26.5457	25.2031	25.5915	25.17
3948	Q9NVP1;H7C452	DDX18	ATP-dependent RNA helicase DDX18	75.406	0	51.176	2		1.70757	0.0215271	1	-0.467818	0.305197		1.00619	0.054348		-0.696217	0.342063		2.32017	0.953337	0.813784	2.74299	-1.08762	-0.769265	0.326662	-0.341046	25.2246	25.3936	25.4994	25.9007	22.9045	24.4403	24.6856	23.1577	26.3123	26.1629	25.1727	26.2417	0.963037	1.09684	0.958706	26.4852	26.6017	26.6905	25.5221	25.5049	25.7318
1335	Q9NTX5;H0Y5L2;Q9NTX5-6;Q9NTX5-2;Q9NTX5-3;Q9NTX5-5;J3KP84;E9PPG7;E9PRU6;F2Z2D6;E9PJS8;E9PLY6;H0Y525;H0YCS9;Q9NTX5-4;E9PIU8	ECHDC1	Ethylmalonyl-CoA decarboxylase;Ethylmalonyl-CoA decarboxylase 1;Isoform 6 of Ethylmalonyl-CoA decarboxylase;Isoform 2 of Ethylmalonyl-CoA decarboxylase;Isoform 3 of Ethylmalonyl-CoA decarboxylase;Isoform 5 of Ethylmalonyl-CoA decarboxylase;Ethylmalonyl-CoA	33.698	0	30.913	16		1.70743	0.0423636	1	2.31765	0.0203947	1	-2.58144	0.0176883		0.00579198	0.996656		0.553776	3.82083	0.92785	1.52725	1.28926	1.52316	2.2565	4.20168	24.2057	24.7132	23.9224	23.8824	23.6519	20.8924	22.9946	22.3551	22.9164	23.1901	21.6659	19.6807	-3.32662	-1.61017	-2.80754	20.2723	20.6119	20.2818	23.5989	22.222	23.0894
1856	O95361;B3KP96;H0Y626;O95361-2;K7ENN8;J3QKY5;K7EL43	TRIM16	Tripartite motif-containing protein 16;Tripartite motif containing 16;B box-type domain-containing protein;Isoform 2 of Tripartite motif-containing protein 16;Tripartite motif containing 16 (Fragment)	63.954	0	9.762	7	autophagy	1.68804	0.0213966	1	2.15557	0.00878418	1				0.986577	0.141983		2.47351	2.42716	1.2813	0.570182	3.22166	2.18737	1.98107	1.23217	23.1863	23.3895	22.6543	21.8765	20.7128	20.9623	21.373	21.3063	19.9646	21.2021	20.6732	20.6443
3132	Q70CQ2;Q70CQ2-3;Q70CQ2-2;A0A0C4DG73;H7C183	USP34	Ubiquitin carboxyl-terminal hydrolase 34;Isoform 3 of Ubiquitin carboxyl-terminal hydrolase 34;Isoform 2 of Ubiquitin carboxyl-terminal hydrolase 34	404.23	0	52.843	5		1.68778	0.143446		2.13191	0.0284645	1	2.32338	0.0220584	1	-0.376915	0.306798		5.29349	-0.423572	1.97148	-0.0902805	3.86639	1.71812	2.32467	0.618454	23.4376	22.687	23.5588	21.8612	18.1441	23.1105	21.5873	21.9515	19.5712	20.9689	21.2341	21.2428	2.24477	1.5	3.22536	23.8324	25.1852	25.1045	21.5876	23.6852	21.8791
2842	Q15276;Q15276-2;I3L2B8;I3L456;K7ENJ9	RABEP1	Rab GTPase-binding effector protein 1;Isoform 2 of Rab GTPase-binding effector protein 1	99.289	0	160.25	5		1.68601	0.0440658	1	0.710165	0.10702		1.86089	0.0177023	1	-0.95212	0.0690074		3.80598	0.728291	1.46759	0.742175	0.167155	0.524053	1.16939	0.980058	25.2873	25.3509	26.1817	26.2825	21.4813	24.6226	24.7141	25.5403	25.1202	24.8268	25.0123	25.3024	2.08171	1.4422	2.05876	23.3504	23.8715	23.1131	21.2687	22.4293	21.0544
1256	P27708;F8VPD4;H7C2E4;H7BZB3;H7C3Z5	CAD	CAD protein;CAD protein	242.98	0	323.31	5		1.67821	0.0391846	1	-0.282441	0.560129		1.04429	0.1466		-0.357506	0.430119		3.41418	0.12966	1.80534	1.36367	0.43591	-0.514958	0.0841139	-1.13483	28.0761	27.8108	28.467	27.6663	24.6619	27.6811	26.6617	26.3026	27.6402	28.3257	28.3829	28.8011	1.22872	-0.021275	1.92543	28.4809	29.09	29.4724	27.2522	29.1113	27.547
3403	Q8WVX9;E9PNW8;A0A8V8TQT9;E9PPB8	FAR1	Fatty acyl-CoA reductase 1;Fatty acyl-CoA reductase (Fragment);Fatty acyl-CoA reductase	59.356	0	34.607	4		1.67606	0.0194815	1	-0.0233447	0.966044		-1.38358	0.219197		0.584102	0.394931		2.45842	2.28319	1.24674	0.715877	0.754394	-0.0689135	0.216128	-0.994988	24.3862	23.8896	23.8443	22.6837	21.9277	21.6064	22.5976	21.9679	23.6318	23.9586	23.6282	23.6787	-0.764599	-3.51953	0.133399	22.2286	17.8701	22.626	22.9932	21.3896	22.4926
1884	O95816;O95816-2	BAG2	BAG family molecular chaperone regulator 2;Isoform 2 of BAG family molecular chaperone regulator 2	23.772	0	182.07	2	co-chaperones	1.6711	0.0223925	1	5.32287	0.000333417	1	-3.3179	0.0097935		-0.540793	0.188146		1.635	2.56348	0.389515	2.09641	5.37741	6.11022	5.09407	4.70979	25.7384	25.7505	25.0728	24.6994	24.1034	23.1871	24.6833	22.603	20.361	19.6403	19.9787	19.9896	-4.06078	-2.89023	-3.00268	22.0373	22.1248	22.046	26.098	25.015	25.0487
545	Q01629;Q01628;P13164;A0A7P0T9Q3;H7BYV1;E9PS44;E9PQN9;A0A7P0T8E0;A0A7P0T953	IFITM2;IFITM3;IFITM1	Interferon-induced transmembrane protein 2;Interferon-induced transmembrane protein 3;Interferon-induced transmembrane protein 1;Interferon induced transmembrane protein 2 (Fragment);Uncharacterized protein (Fragment);Interferon induced transmembrane prote	14.632	0	19.982	9		1.66274	0.0106717	1	0.724762	0.191554					0.739046	0.188226		1.83804	1.51783	1.61009	1.68501	-0.423	1.05078	0.711945	1.55932	21.8612	21.807	20.5969	21.2654	20.0232	20.2892	18.9868	19.5804	22.2842	20.7562	19.885	19.7061
2275	P41250-2;P41250;A0A6Q8PGA8;A0A6Q8PGI6;A0A6Q8PGZ8;A0A6Q8PHH9;A0A6Q8PGW4;A0A6Q8PHI7;H7C443;A0A6Q8PFZ6;A0A6Q8PF45;A0A6Q8PH49;A0A6Q8PGN7;F8WCK4;A0A6Q8PGZ9;A0A6Q8PFV5;A0A6Q8PFU7	GARS	Isoform 2 of Glycine--tRNA ligase;Glycine--tRNA ligase;Glycine--tRNA ligase;Glycine--tRNA ligase;Glycine--tRNA ligase;glycine--tRNA ligase;glycine--tRNA ligase;Glycine--tRNA ligase;Glycine--tRNA ligase;Glycine--tRNA ligase	77.53	0	144.44	17		1.66265	0.0453368	1	0.161772	0.819597		1.26387	0.0378828	1	0.982522	0.0687749		0.814056	3.63212	0.398947	1.80549	-1.08589	1.6877	-0.0280985	0.0733794	25.4393	27.8861	25.7103	26.0075	24.6253	24.254	25.3114	24.202	26.5252	26.1984	25.7384	25.9341	1.46176	0.913815	1.41604	25.1896	24.2917	25.4539	23.7278	23.3779	24.0379
2374	P50750;P50750-2;X6RE90	CDK9	Cyclin-dependent kinase 9;Isoform 2 of Cyclin-dependent kinase 9	42.777	0	93.979	3		1.66214	0.0324772	1	1.84506	0.0214103	1				0.140822	0.843074		0.630435	2.71125	2.68324	0.62362	2.40105	1.64671	2.79906	0.533437	22.9465	20.8201	22.2116	19.49	22.316	18.1088	19.5284	18.8664	20.5454	19.1734	19.4125	18.9566
1452	P57678;I3L2C7;I3L399;I3L4A4;I3L4M4;E7EN12;I3L1J7	GEMIN4	Gem-associated protein 4;Gem nuclear organelle associated protein 4	120.04	0	117.2	7		1.65649	0.0639949		-0.535784	0.459125		1.63039	0.0200015	1	-0.13712	0.820305		4.18801	1.25676	0.666265	0.514935	1.39883	-1.02589	-1.17327	-1.3428	24.1761	24.5368	23.9257	24.2823	19.9881	23.2801	23.2594	23.7673	22.7773	25.5627	25.099	25.6251	1.49658	1.78361	1.61097	25.3179	26.764	25.1626	23.8213	24.9804	23.5516
774	Q96HS1;A0A994J4Y8;Q96HS1-2;F5GXG4	PGAM5	Serine/threonine-protein phosphatase PGAM5, mitochondrial;PGAM family member 5, mitochondrial serine/threonine protein phosphatase;Isoform 2 of Serine/threonine-protein phosphatase PGAM5, mitochondrial;PGAM family member 5, mitochondrial serine/threonine p	32.004	0	15.418	4		1.65575	0.0601667		-0.359216	0.529319		-2.65931	0.0249751		-0.147116	0.856271		-0.197796	3.83971	1.41803	1.56303	-1.27221	-0.622035	-0.486588	0.943963	24.4421	25.4133	24.8839	25.0017	24.6399	21.5736	23.4659	23.4387	25.7143	26.0354	25.3705	24.0578	-3.90016	-1.54619	-2.53157	21.7406	21.7869	21.1025	25.6407	23.3331	23.6341
2466	P61106;X6RFL8;A0A994J451;A0A994J774;A0A994J4B9	RAB14	Ras-related protein Rab-14;Ras-related protein Rab-14 (Fragment);Ras-related protein Rab-14	23.897	0	36.488	5		1.64755	0.0930304		1.86554	0.0148902	1				0.306482	0.696477		0.839701	1.48414	-0.264675	4.53101	2.70233	1.82489	0.710255	2.22469	23.128	21.9528	20.5907	22.5135	22.2883	20.4686	20.8554	17.9825	20.4257	20.1279	19.8805	20.2888
4271	Q9Y5Y2;H3BNF0;H3BRK5;B7Z6P0;H3BMW1;H3BQR2;H3BNS4	NUBP2	Cytosolic Fe-S cluster assembly factor NUBP2;NUBP iron-sulfur cluster assembly factor 2, cytosolic	28.825	0	25.778	7		1.64229	0.0221217	1	2.279	0.0115048	1	0.53071	0.221976		1.39891	0.0546483		0.899252	1.64504	1.1646	2.86028	0.792115	3.15764	2.46743	2.6988	23.408	23.9081	22.0017	22.1811	22.5088	22.2631	20.8371	19.3208	22.6159	20.7505	19.5343	19.4823	0.486503	0.317657	0.787969	20.5001	20.2723	20.6289	20.0136	19.9547	19.8409
3193	Q86UU1-2;Q86UU1;Q86UU1-3;A0A087WZL0;A0A087WTZ7	PHLDB1	Isoform 2 of Pleckstrin homology-like domain family B member 1;Pleckstrin homology-like domain family B member 1;Isoform 3 of Pleckstrin homology-like domain family B member 1;Pleckstrin homology like domain family B member 1 (Fragment)	144.74	0	85.521	5		1.63453	0.0206536	1	1.12126	0.0665096		-0.879579	0.309317		0.371289	0.549801		2.23629	2.02926	1.79292	0.479682	2.17512	1.21373	0.859328	0.236866	25.0328	25.1103	25.5343	25.1049	22.7965	23.0811	23.7413	24.6253	22.8576	23.8966	24.6749	24.8681	-1.83508	0.771736	-1.57539	20.6368	23.026	20.9073	22.4719	22.2543	22.4827
1614	O14818;Q8TAA3;Q8TAA3-2;O14818-4;O14818-2;Q8TAA3-5;H0Y586;A0A087WYS6;F5GY34	PSMA7;PSMA8	Proteasome subunit alpha type-7;Proteasome subunit alpha-type 8;Isoform 2 of Proteasome subunit alpha-type 8;Isoform 3 of Proteasome subunit alpha type-7;Isoform 2 of Proteasome subunit alpha type-7;Isoform 3 of Proteasome subunit alpha-type 8	27.887	0	116.15	9	proteasome	1.63125	0.054297		3.41268	0.0021889	1	-1.98521	0.0153057		1.10715	0.0613409		-0.205081	2.11027	1.2047	3.41511	4.46887	2.99247	2.45328	3.73611	24.3493	25.8753	22.4817	24.5252	24.5544	23.765	21.277	21.1101	19.8805	22.8828	20.0284	20.7891	-1.59611	-2.05517	-2.30435	21.0298	21.2417	21.0991	22.6259	23.2969	23.4034
1956	P07384;E9PLX0;E9PJJ3;E9PLC9;E9PMC6;E9PJA6;E9PSA6;E9PL37;E9PQB3;E9PRM1;E9PIA9	CAPN1	Calpain-1 catalytic subunit	81.889	0	23.847	11		1.62494	0.0312632	1	-0.888554	0.0610066		1.18548	0.0865937		2.50784	0.0198108	1	0.0891675	2.21445	1.61945	2.57668	-1.16772	-1.16801	-1.00221	-0.21628	23.7851	23.662	23.9506	24.6298	23.6959	21.4475	22.3311	22.0531	24.9528	24.83	24.9528	24.8461	0.66825	2.11286	0.775343	24.3316	25.1264	24.3072	23.6634	23.0135	23.5319
1895	P00367;A0A804HKE0;A0A804HJD7;P00367-3;P00367-2;P49448;A0A804HHS2;A0A804HJZ0;A0A804HHU3	GLUD1;GLUD2	Glutamate dehydrogenase 1, mitochondrial;Glutamate dehydrogenase;Glutamate dehydrogenase;Isoform 3 of Glutamate dehydrogenase 1, mitochondrial;Isoform 2 of Glutamate dehydrogenase 1, mitochondrial;Glutamate dehydrogenase 2, mitochondrial	61.397	0	14.35	9		1.62196	0.123617		1.51951	0.0396139	1	1.25265	0.0358271	1	-0.286355	0.718261		-0.609624	1.62043	4.80792	0.669097	0.996065	1.40312	0.719466	2.95939	23.1107	23.32	23.3391	23.6737	23.7203	21.6995	18.5312	23.0046	22.1146	21.9169	22.6196	20.7143	1.0273	1.25777	1.47288	23.4675	23.6018	23.5682	22.4402	22.344	22.0954
957	P82930;C9JJ19	MRPS34	Small ribosomal subunit protein mS34;Mitochondrial ribosomal protein S34	25.65	0	25.212	2		1.61064	0.0463588	1	-0.0546581	0.947196					0.846169	0.140145		2.44355	2.34621	-0.424348	2.07714	-0.0634472	0.183522	-1.75752	1.41881	22.773	23.018	20.3476	22.8687	20.3294	20.6717	20.772	20.7916	22.8364	22.8344	22.1052	21.4499
108	Q9HD67;A0A0A0MQX1;Q9HD67-3;E9PEW5;D6RGD1;E9PCN3;Q9HD67-2	MYO10	Unconventional myosin-X;Myosin X;Isoform Headless of Unconventional myosin-X;Myosin X	237.34	0	292	7		1.61018	0.107085		3.53193	0.0244688	1	1.35177	0.0457556	1	0.431616	0.405764		4.66645	0.0295775	1.48445	0.260255	5.79666	1.71801	5.20557	1.40745	25.4444	24.8963	25.365	24.7864	20.778	24.8667	23.8805	24.5261	19.6478	23.1783	20.1594	23.3789	1.67393	0.703909	1.67747	26.9319	27.5114	28.0464	25.258	26.8075	26.3689
2819	Q15021;E7EN77;F5H431;F5GZK7	NCAPD2	Condensin complex subunit 1;Non-SMC condensin I complex subunit D2 (Fragment)	157.18	0	62.894	4		1.59635	0.0644313		1.16714	0.21311		1.30487	0.0804906		1.07577	0.0918504		3.403	-0.0310694	2.48607	0.5274	1.89843	-0.306919	3.22994	-0.152875	23.3895	22.241	25.4444	23.4216	19.9865	22.272	22.9584	22.8942	21.491	22.5479	22.2145	23.5744	1.75148	0.261194	1.90194	24.6096	25.1809	23.9316	22.8581	24.9197	22.0297
936	O43324;D6RBD7;C9J1V9;O43324-2	EEF1E1;EEF1E1-BLOC1S5	Eukaryotic translation elongation factor 1 epsilon-1;Eukaryotic translation elongation factor 1 epsilon 1;EEF1E1-BLOC1S5 readthrough (NMD candidate);Isoform 2 of Eukaryotic translation elongation factor 1 epsilon-1	19.81	0.0014539	3.309	4		1.59422	0.0217156	1	1.4924	0.0100287	1				1.12447	0.206701		2.1663	1.38845	0.620219	2.20191	1.10257	1.50367	1.34347	2.01988	22.1877	22.2848	21.9598	22.1846	20.0214	20.8964	21.3396	19.9827	21.0851	20.7811	20.6163	20.1647
4153	Q9UNS2;H7C3P9;Q9UNS2-2;J3QL22;J3QS85;K7ELN6;J3KTQ1;J3QKR0;C9JLV5	COPS3	COP9 signalosome complex subunit 3;COP9 signalosome subunit 3;Isoform 2 of COP9 signalosome complex subunit 3	47.873	0	55.562	9		1.58514	0.0301202	1	3.25193	0.00350743	1	-0.825448	0.13437		0.416393	0.465749		2.15176	2.66092	1.0119	0.515967	3.51195	4.45934	2.01227	3.02417	22.4686	23.5934	21.3436	22.4244	20.3168	20.9325	20.3317	21.9084	18.9566	19.1341	19.3313	19.4002	-1.45609	-0.598022	-0.422236	19.9811	20.3562	20.1588	21.4372	20.9542	20.581
2951	Q58FF8	HSP90AB2P	Putative heat shock protein HSP 90-beta 2	44.348	0	50.708	1		1.57905	0.0928063		1.6876	0.0113597	1	0.997495	0.0560497		-0.183399	0.729974		2.31818	3.94754	0.22893	-0.178465	2.50441	1.58983	1.63692	1.01925	23.6207	24.977	23.9948	24.4421	21.3025	21.0295	23.7659	24.6206	21.1163	23.3872	22.3579	23.4229	1.07747	0.880563	1.03446	25.8891	25.6073	26.5404	24.8116	24.7267	25.506
507	P60228;A0A7I2V3I0;A0A7I2V3S3;A0A7I2V2H9;A0A7I2V2W0;A0A7I2V5Z6;A0A7I2V4B4;A0A7I2V3I2;H0YBP5;B3KW56;A0A7I2V4G3;E5RGA2;A0A7I2V5P9;E5RHS5;A0A161SXE1;A0A7I2V570;A0A7I2V3W9;A0A7I2V429;H0YBR5;A0A7I2V2Q9;A0A7I2V2S9;H0YAW4;A0A7I2V5K7;E5RII3;E5RJ25;E5RIP5	EIF3E	Eukaryotic translation initiation factor 3 subunit E;Eukaryotic translation initiation factor 3 subunit E;Eukaryotic translation initiation factor 3 subunit E;Eukaryotic translation initiation factor 3 subunit E;Eukaryotic translation initiation factor 3 s	52.22	0	169.2	26		1.56585	0.0278702	1	1.79717	0.00589197	1	-2.07403	0.124041		0.206536	0.553903		0.879948	1.75016	0.884843	2.74846	1.32408	2.13041	1.53979	2.1944	28.1689	28.3606	27.3318	27.7142	27.2889	26.6105	26.447	24.9658	26.8448	26.2302	25.7921	25.5198	-2.76711	-3.78828	0.333294	24.0403	21.5612	26.401	26.8075	25.3495	26.0677
3996	Q9NZI8;Q9NZI8-2	IGF2BP1	Insulin-like growth factor 2 mRNA-binding protein 1;Isoform 2 of Insulin-like growth factor 2 mRNA-binding protein 1	63.48	0	52.708	2		1.56515	0.0404605	1	-0.270041	0.663315		1.33748	0.0315609	1	-0.124182	0.872244		1.67889	0.219061	1.28924	3.0734	-1.42377	-0.336533	-0.410634	1.09078	24.58	24.9473	24.8095	25.6417	22.9011	24.7282	23.5203	22.5682	26.0038	25.2838	25.2201	24.5509	1.60137	1.1769	1.23418	24.6617	25.0082	24.962	23.0603	23.8313	23.7278
427	P68431;P84243;Q71DI3;K7EMV3;A0A590UJJ6;B4DEB1;K7EK07;K7ES00;Q16695;Q6NXT2;K7EP01	HIST1H3A;H3F3A;HIST2H3A;H3F3B;HIST3H3	Histone H3.1;Histone H3.3;Histone H3.2;Histone H3;Histone H3;Histone H3;Histone H3 (Fragment);H3.3 histone B (Fragment);Histone H3.1t	15.404	0	8.5553	11		1.56163	0.0404325	1	-0.520684	0.247369		-1.53056	0.0444068		0.301134	0.421606		0.0825535	2.45622	1.16057	2.54719	-1.13855	-0.505826	-0.700615	0.26225	27.4542	27.9305	27.6601	28.3538	27.3717	25.4743	26.4995	25.8066	28.5928	28.4363	28.3607	28.0915	-0.808658	-1.51307	-2.26995	25.7313	25.0901	25.1758	26.54	26.6032	27.4457
1162	O75197;E9PHY1	LRP5	Low-density lipoprotein receptor-related protein 5;LDL receptor related protein 5	179.14	0.0023135	3.2457	2		1.55731	0.0680077		0.0825152	0.87938					0.716509	0.499714		3.51883	1.95277	-0.280627	1.03829	-0.979004	0.716261	0.00777956	0.585025	24.3263	26.6307	25.233	25.505	20.8074	24.6779	25.5136	24.4667	25.3053	25.9144	25.2252	24.9199
2018	P12429;D6RA82;D6RCA8;D6RFG5;D6RAZ8;D6RFJ9	ANXA3	Annexin A3;Annexin;Annexin (Fragment);Annexin (Fragment)	36.375	0	39.696	6		1.55709	0.0996881		2.99471	0.00317266	1				1.32326	0.0464357	1	-0.768509	3.73759	0.803662	2.45563	3.23718	3.73514	1.76633	3.24019	21.7082	23.3391	21.2812	22.8114	22.4767	19.6015	20.4775	20.3557	18.471	19.604	19.5148	19.5712
2521	P62854;Q5JNZ5	RPS26;RPS26P11	Small ribosomal subunit protein eS26;Putative ribosomal protein eS26-like	13.015	0	22.129	2		1.55689	0.0659674		-0.883667	0.0399138		-3.32836	0.0119289		0.881957	0.122593		1.74337	-0.552549	1.80462	3.23212	-0.653983	-1.12258	-1.00134	-0.756758	26.0368	25.1163	25.4045	25.934	24.2934	25.6689	23.5998	22.7019	26.6908	26.2389	26.4058	26.6908	-3.18438	-4.30276	-2.49793	22.1571	20.688	22.6551	25.3415	24.9907	25.1531
597	Q9BSJ2;A0A804HL95;A0A804HJS9;A0A804HJ08;A0A804HJH7;Q9BSJ2-4;A0A804HJQ4;A0A804HI27;A0A804HK74;F2Z2B9;Q9BSJ2-3;A0A804HLH6;A0A804HL05;R4GMM4	TUBGCP2	Gamma-tubulin complex component 2;Gamma-tubulin complex component;Gamma-tubulin complex component;Gamma-tubulin complex component;Gamma-tubulin complex component;Isoform 3 of Gamma-tubulin complex component 2;Gamma-tubulin complex component;Gamma-tubulin c	102.53	0	43.336	14		1.55356	0.0480852	1	-0.628138	0.102176		1.23812	0.140556		-0.605687	0.117135		3.11871	1.08331	1.93121	0.0810275	-0.855864	-0.505393	-0.41052	-0.740776	23.9741	24.1662	24.8972	24.4382	20.8554	23.0828	22.966	24.3572	24.83	24.6715	25.3077	25.179	2.62168	0.806608	0.286054	24.2178	24.6029	23.5308	21.5962	23.7963	23.2448
1950	P06737;P06737-2;E9PK47	PYGL	Glycogen phosphorylase, liver form;Isoform 2 of Glycogen phosphorylase, liver form;Alpha-1,4 glucan phosphorylase	97.147	0	157.23	3		1.55124	0.0357864	1	0.0129578	0.971689		1.63024	0.0550495		-0.0492762	0.900939		2.79809	1.87068	0.271284	1.2649	-0.286611	-9.87536e-05	-0.0763708	0.414912	25.9913	25.934	26.223	26.7272	23.1933	24.0633	25.9517	25.4623	26.278	25.9341	26.2994	26.3123	2.57959	0.623462	1.68765	27.2285	27.3193	27.4431	24.6489	26.6959	25.7555
2516	P62805	HIST1H4A	Histone H4	11.367	0	50.735	1		1.5395	0.0306185	1	-0.961908	0.0737475		-2.0967	0.278319		1.20379	0.170631		0.223353	1.70714	1.9225	2.30499	-1.62055	-0.0579863	-0.980089	-1.18901	26.3985	27.0034	25.7233	25.6159	26.1752	25.2963	23.8008	23.311	28.0191	27.0614	26.7034	26.805	-1.18949	0.875408	-5.97601	20.7186	20.7796	19.0185	21.9081	19.9042	24.9945
394	Q14690;A0A3B3IUD7;S4R3Q4	PDCD11	Protein RRP5 homolog;Programmed cell death 11	208.7	0	72.364	3		1.53608	0.0775923		-0.485791	0.384036		1.1259	0.0651569		-0.285681	0.434616		3.24327	-0.170697	0.407687	2.66407	-0.822096	-1.42764	-0.395191	0.701761	23.8963	23.6713	24.5721	26.1552	20.6531	23.842	24.1644	23.4911	24.7184	25.099	24.9673	25.4534	0.6982	0.954793	1.72472	25.8565	26.401	26.6792	25.1583	25.4462	24.9545
755	A0A8V8TQF8;A0A8V8TQF2;A0A8V8TR17;O43318-2;O43318;O43318-4;O43318-3;A0A8V8TQL7;A0A8V8TQF4;A0A8V8TQ28;A0A8V8TPW3;A0A8V8TRC0	MAP3K7	Mitogen-activated protein kinase kinase kinase 7;Mitogen-activated protein kinase kinase kinase 7;Mitogen-activated protein kinase kinase kinase 7;Isoform 1A of Mitogen-activated protein kinase kinase kinase 7;Mitogen-activated protein kinase kinase kinase	53.015	0	61.324	12		1.53595	0.0298487	1	1.24576	0.0129394	1	0.678137	0.324863		1.22319	0.0271918	1	1.4677	1.43272	2.6968	0.546591	1.1759	1.23199	1.50915	1.066	23.912	23.8107	24.1807	23.0996	22.4443	22.378	21.4839	22.553	22.7361	22.5787	22.6716	22.0336	0.116584	1.89589	0.0219421	21.1546	21.3883	21.2417	21.0381	19.4924	21.2198
1469	P04075;J3KPS3;P04075-2;H3BQN4;H3BPS8;H3BUH7;H3BR04;H3BMQ8;H3BR68;H3BU78;P09972	ALDOA	Fructose-bisphosphate aldolase A;Fructose-bisphosphate aldolase;Isoform 2 of Fructose-bisphosphate aldolase A;Fructose-bisphosphate aldolase;fructose-bisphosphate aldolase (Fragment);fructose-bisphosphate aldolase (Fragment);fructose-bisphosphate aldolase	39.42	0	62.99	11		1.53247	0.0337629	1	3.95889	0.0035054	1	-0.623628	0.313084		1.26199	0.0530217		0.500134	1.37477	1.3921	2.86289	5.91746	3.04871	3.33175	3.53763	26.3163	26.1892	24.9039	25.233	25.8161	24.8144	23.5118	22.3701	20.3988	23.1405	21.5721	21.6954	-0.906255	-1.32943	0.364807	23.3614	21.8463	23.2729	24.2676	23.1757	22.9081
2427	P55072;A0A7P0TAW3;A0A7I2V540;C9JUP7;A0A7P0T8A3;A0A7P0T8Q5;A0A7P0TAQ1;A0A7P0Z4C6;A0A7I2V2Y2;A0A7I2V5G8;A0A7P0TAY0;A0A7P0TA22;A0A7P0TBK7;A0A7P0Z4D1;A0A7P0T946;A0A7P0T971;A0A7P0T9X5;A0A7I2YQJ0;A0A7P0T8D6;A0A7P0T8Q4	VCP	Transitional endoplasmic reticulum ATPase;Transitional endoplasmic reticulum ATPase;Transitional endoplasmic reticulum ATPase;Transitional endoplasmic reticulum ATPase;Transitional endoplasmic reticulum ATPase;Transitional endoplasmic reticulum ATPase;Tran	89.321	0	323.31	20	p97 and cofactors	1.529	0.0310709	1	1.27929	0.0111782	1	7.78456	0.00642162	1	6.07141	0.000844617	1	2.35402	2.0828	1.34746	0.331705	1.16349	1.20475	1.47769	1.27124	26.223	27.2703	27.4663	27.1073	23.869	25.1875	26.1188	26.7756	25.0595	26.0656	25.9886	25.8361	8.22216	7.88335	7.24817	31.3098	31.4648	30.8901	23.0876	23.5814	23.6419
534	A0A7I2YQR3;Q7KZI7-15;Q7KZI7-16;Q7KZI7-9;E7ETY4;Q7KZI7-4;E9PC69;A0A0A0MRU9;Q7KZI7-13;Q7KZI7-5;Q7KZI7;Q7KZI7-8;Q7KZI7-11;Q7KZI7-2;Q7KZI7-7;Q7KZI7-10;Q7KZI7-14;Q7KZI7-3;Q7KZI7-6;Q7KZI7-12;A0A7I2V3R3;F5H6N2;A0A7I2YQF3;F5H4F6;Q96L34;K7EKG8;F5H4J8;Q96L34-2;K7EK17	MARK2	non-specific serine/threonine protein kinase;Isoform 15 of Serine/threonine-protein kinase MARK2;Isoform 16 of Serine/threonine-protein kinase MARK2;Isoform 9 of Serine/threonine-protein kinase MARK2;non-specific serine/threonine protein kinase;Isoform 4 o	80.575	0	40.126	29		1.52302	0.265306		-1.15374	0.0808756		3.4551	0.013067	1	0.87691	0.301026		6.4442	-0.245712	-0.308848	0.202455	0.143954	-2.0397	-1.04567	-1.67355	22.7877	20.5333	22.7838	22.4686	16.3435	20.779	23.0927	22.2661	22.6437	22.573	23.8295	24.1421	3.7604	2.24773	4.35718	24.8793	25.5107	24.9268	21.1189	23.263	20.5696
4146	Q9UMZ2;Q9UMZ2-5;Q9UMZ2-8;Q9UMZ2-3;Q9UMZ2-7;Q9UMZ2-4;Q9UMZ2-9;Q9UMZ2-6;A0A087WZS7;A0A087WW94;A0A087WZF6	SYNRG	Synergin gamma;Isoform 4 of Synergin gamma;Isoform 7 of Synergin gamma;Isoform 2 of Synergin gamma;Isoform 6 of Synergin gamma;Isoform 3 of Synergin gamma;Isoform 8 of Synergin gamma;Isoform 5 of Synergin gamma	140.65	0	323.31	11		1.52175	0.0234619	1	0.524604	0.149936		1.6926	0.0182457	1	0.494411	0.182009		1.98292	0.568071	1.85412	1.6819	0.653441	0.361114	0.692974	0.390888	30.7725	30.4802	31.0746	30.7725	28.7896	29.9121	29.2205	29.0906	30.1191	30.1191	30.3816	30.3816	1.49845	1.77225	1.80711	30.1572	30.6069	30.0983	28.6588	28.8347	28.2911
422	P48729;U3KPX3;A0A590UJ43;P48729-2;H0Y9X2;U3KQK7;Q8N752;A0A590UK94;A0A590UJQ7;E5RG27;D6RGE5;U3KQ83	CSNK1A1	Casein kinase I isoform alpha;Casein kinase 1 alpha 1;Casein kinase 1 alpha 1;Isoform 2 of Casein kinase I isoform alpha;Casein kinase 1 alpha 1 (Fragment);Casein kinase 1 alpha 1 (Fragment)	38.914	0	323.31	12		1.50488	0.0184056	1	3.38946	0.00113734	1	-1.65974	0.0487819		0.207498	0.650941		1.08649	1.79853	1.6445	1.48998	3.32432	3.15105	3.11293	3.96955	26.0256	27.1544	26.295	26.3133	24.9391	25.3559	24.6505	24.8233	22.7013	24.0034	23.1821	22.3438	-1.97771	-2.37746	-0.624048	21.2069	20.6468	22.1671	23.1846	23.0243	22.7911
1458	P63261;I3L4N8;A0A804GS07;I3L3I0;I3L1U9;K7EM38;I3L3R2;J3KT65;A5A3E0;F8WCH0;A0A7P0TBL1	ACTG1	Actin, cytoplasmic 2;Actin gamma 1;Actin gamma 1;Actin, cytoplasmic 2 (Fragment);Actin, cytoplasmic 2 (Fragment)	41.792	0	135.73	11		1.49918	0.017925	1	-0.28408	0.629677					-0.0265254	0.945919		1.51111	1.81703	1.29822	1.37037	0.617808	0.430989	-0.887981	-1.29713	22.8347	25.0669	23.427	23.8018	21.3236	23.2498	22.1288	22.4315	22.2169	24.6359	24.315	25.099
1149	O75694;E9PF10;O75694-2;D6RA13	NUP155	Nuclear pore complex protein Nup155;Nucleoporin 155;Isoform 2 of Nuclear pore complex protein Nup155	155.2	0	138.79	4		1.49203	0.0284307	1	1.94697	0.00281853	1	1.00463	0.0610781		0.282303	0.611245		2.3274	1.2775	1.77679	0.586438	2.10527	1.91252	1.94295	1.82713	26.1694	26.436	26.512	26.4557	23.842	25.1585	24.7352	25.8693	24.0642	24.5235	24.569	24.6286	1.2826	0.953705	0.777587	25.5002	25.4498	25.1023	24.2176	24.4961	24.3247
2308	P46776;E9PJD9;E9PLL6;E9PLX7	RPL27A	Large ribosomal subunit protein uL15;60S ribosomal protein L27a;Ribosomal protein L27a;60S ribosomal protein L27a	16.561	0	72.693	4		1.46935	0.0474244	1	0.213794	0.611896		-1.52349	0.0365744		0.746499	0.142271		0.681537	0.920494	1.16074	3.11461	-0.471484	0.359804	0.65071	0.316146	27.8208	27.2298	27.6877	28.3312	27.1392	26.3093	26.5269	25.2166	28.2922	26.87	27.037	28.0151	-1.22504	-2.21883	-1.12659	25.4056	23.8351	25.8688	26.6306	26.0539	26.9954
1833	O94925-3;O94925;O94925-2;H7BZD1;B8ZZC5	GLS	Isoform 3 of Glutaminase kidney isoform, mitochondrial;Glutaminase kidney isoform, mitochondrial	65.459	0	166.92	5		1.46549	0.0668168		-0.787123	0.160884		0.316889	0.627109		0.394107	0.288849		-0.022888	2.59309	0.556008	2.73576	-1.20142	-1.12435	-1.28836	0.465645	25.86	25.6602	25.0388	25.9662	25.8829	23.0672	24.4828	23.2304	27.0614	26.7846	26.3272	25.5006	0.570372	-0.796651	1.17695	24.2477	22.7538	25.5922	23.6773	23.5504	24.4153
1961	P07910;P07910-2;P07910-4;B4DY08;G3V4W0;G3V4C1;G3V2Q1;G3V576;P07910-3;G3V575;G3V555;G3V2D6;G3V5V7;B4DSU6;G3V3K6;G3V5X6;G3V251;G3V4M8;O60812;A0A0G2JPF8;P0DMR1;B2RXH8;B7ZW38;A0A0G2JNQ3;G3V2H6	HNRNPC	Heterogeneous nuclear ribonucleoproteins C1/C2;Isoform C1 of Heterogeneous nuclear ribonucleoproteins C1/C2;Isoform 4 of Heterogeneous nuclear ribonucleoproteins C1/C2;Heterogeneous nuclear ribonucleoprotein C;Heterogeneous nuclear ribonucleoprotein C (Fra	33.67	0	34.863	25		1.4628	0.0852858		-0.348391	0.526025		-2.693	0.0118142		-1.08646	0.23413		-0.485119	0.80782	2.41937	3.10915	-0.59021	0.415754	-1.4889	0.269793	23.7093	24.4735	21.89	23.5636	24.1944	23.6657	19.4707	20.4544	24.2995	24.0578	23.3789	23.2938	-3.22828	-2.71129	-2.13943	20.2544	20.569	20.3752	23.4827	23.2802	22.5147
2578	Q00535;Q00535-2	CDK5	Cyclin-dependent kinase 5;Isoform 2 of Cyclin-dependent kinase 5	33.304	0	10.818	2		1.46118	0.0670954		0.855479	0.33578					-0.336111	0.582224		-0.322838	2.87808	1.08118	2.20829	-0.397261	1.26208	-0.469704	3.0268	22.1598	22.8097	21.0507	21.8154	22.4826	19.9317	19.9695	19.6071	22.557	21.5477	21.5204	18.7886
2312	P46783;Q9NQ39;A0A2R8Y6L3;F6U211;A0A2R8Y7H1;A0A2R8YFH6;A0A1W2PQS6	RPS10;RPS10P5	Small ribosomal subunit protein eS10;Putative ribosomal protein eS10-like	18.898	0	25.821	7		1.45451	0.0387894	1	2.09735	0.00745299	1				-0.34794	0.632402		0.801956	2.21301	0.52873	2.27433	2.03909	2.94593	1.17828	2.2261	22.2301	23.2862	21.1317	22.1877	21.4282	21.0732	20.603	19.9134	20.191	20.3402	19.9534	19.9616
3105	Q6R327;Q6R327-3;D6R9S6;Q6R327-4	RICTOR	Rapamycin-insensitive companion of mTOR;Isoform 3 of Rapamycin-insensitive companion of mTOR	192.22	0	320.31	4		1.44811	0.0334724	1	2.13377	0.00404541	1	0.882271	0.158365		-0.448512	0.237381		2.19717	1.51205	1.73899	0.344236	2.16258	2.2116	2.6994	1.46152	26.5896	26.4389	27.1825	26.0869	24.3924	24.9269	25.4435	25.7427	24.427	24.2273	24.4831	24.6254	0.151348	0.768356	1.72711	27.5971	27.95	27.95	27.4457	27.1816	26.2229
3320	Q8NDV7-6;Q8NDV7;Q8NDV7-5;Q8NDV7-2;Q8NDV7-3;H3BTQ1;H3BRT3;Q8NDV7-4;I3L3S5;I3L218	TNRC6A	Isoform 6 of Trinucleotide repeat-containing gene 6A protein;Trinucleotide repeat-containing gene 6A protein;Isoform 5 of Trinucleotide repeat-containing gene 6A protein;Isoform 2 of Trinucleotide repeat-containing gene 6A protein	205.15	0	323.31	10		1.4421	0.0219632	1	1.73382	0.00421814	1	-0.899539	0.211841		-0.44049	0.420501		1.60633	1.04974	1.75984	1.35249	1.94761	1.80928	1.5753	1.6031	27.5953	27.4344	27.6663	27.0352	25.9889	26.3846	25.9064	25.6827	25.6477	25.6251	26.0909	25.4321	-1.09808	0.249276	-1.84982	25.4621	26.5315	24.2522	26.5601	26.2822	26.102
3579	Q96PK6;Q96PK6-2;A0A0A6YYI9;F8WDX3;A0A0A0MSL8;B8ZZ74;Q96PK6-3;Q96PK6-4	RBM14	RNA-binding protein 14	69.491	0	174.26	8		1.44033	0.0293126	1	-0.359073	0.323427		1.21176	0.0656875		0.479269	0.178935		1.34288	0.821296	1.2645	2.33265	-0.547886	-0.10311	-0.669947	-0.115347	28.4884	28.1689	28.0636	28.528	27.1455	27.3476	26.7991	26.1954	29.0363	28.272	28.7336	28.6434	1.44058	0.4718	1.72291	27.5231	27.7107	28.0838	26.0825	27.2389	26.3609
3280	Q8N1G4	LRRC47	Leucine-rich repeat-containing protein 47	63.472	0.00061181	3.9706	1		1.42162	0.0324772	1	0.95211	0.0811506					-0.176319	0.757916		1.22236	1.727	2.17743	0.559682	0.863208	0.607105	1.95508	0.383053	21.1334	21.2514	21.4167	20.5878	19.9111	19.5244	19.2393	20.0282	20.2702	20.6443	19.4617	20.2048
2568	P84095	RHOG	Rho-related GTP-binding protein RhoG	21.308	0	29.07	1		1.41466	0.11927		1.27743	0.145794					0.969649	0.189839		1.73805	3.62873	-0.869802	1.16166	0.69597	3.04391	-0.482307	1.85216	22.2009	21.6375	18.7741	20.5251	20.4628	18.0087	19.6439	19.3634	21.5049	18.5936	19.2564	18.6729
641	Q8TD57;A0A8V8TLI9;A0A8I5KSE2;Q8TD57-3	DNAH3	Dynein axonemal heavy chain 3;Dynein axonemal heavy chain 3;Dynein axonemal heavy chain 3;Isoform 3 of Dynein axonemal heavy chain 3	470.77	0.007163	2.1228	4		1.41443	0.039273	1	0.64252	0.116002								2.35155	1.73799	1.20297	0.365219	0.831005	1.04398	0.379841	0.315253	25.0649	25.6291	25.6159	24.485	22.7133	23.8911	24.413	24.1197	24.2339	24.5851	25.2361	24.1697
2000	P11177;P11177-2;P11177-3;C9J634;F8WF02	PDHB	Pyruvate dehydrogenase E1 component subunit beta, mitochondrial;Isoform 2 of Pyruvate dehydrogenase E1 component subunit beta, mitochondrial;Isoform 3 of Pyruvate dehydrogenase E1 component subunit beta, mitochondrial;Pyruvate dehydrogenase E1 component su	39.233	0	105.59	5		1.41368	0.0324772	1	-0.436412	0.265675		-3.3435	0.0119296		0.31837	0.609635		0.849292	2.19223	0.850715	1.76247	0.0223266	-0.255419	-0.815599	-0.696956	24.7388	24.0977	23.7079	23.4561	23.8895	21.9055	22.8571	21.6936	24.7165	24.3531	24.5235	24.153	-4.31703	-3.25235	-2.46111	20.2844	20.6051	20.1979	24.6014	23.8575	22.659
971	Q8NCE2;C9JSR1;Q8NCE2-3;Q8NCE2-2;C9JR61	MTMR14	Myotubularin-related protein 14;Myotubularin related protein 14;Isoform 3 of Myotubularin-related protein 14;Isoform 2 of Myotubularin-related protein 14;Myotubularin related protein 14 (Fragment)	72.203	0.0069498	2.1721	5		1.40103	0.0249787	1	1.51656	0.0137061	1				0.0180063	0.973787		1.14963	1.41894	1.19933	1.83623	1.50309	0.927838	2.23546	1.39986	21.807	21.7419	21.7648	21.5225	20.6574	20.323	20.5655	19.6863	20.3039	20.8141	19.5293	20.1227
2151	P27694;I3L4R8;I3L524;I3L2M5	RPA1	Replication protein A 70 kDa DNA-binding subunit	68.137	0	88.385	4		1.38859	0.0547504		2.84609	0.00253081	1	1.67017	0.0356853	1	-0.356678	0.611189		-0.14458	2.18331	1.5181	1.99752	2.21864	2.29871	3.40895	3.45807	25.1526	26.5831	26.1008	26.0368	25.2972	24.3998	24.5827	24.0393	22.934	24.2844	22.6918	22.5787	2.48681	1.43045	1.09325	24.4359	23.199	23.3826	21.9491	21.7686	22.2893
1733	O60524;O60524-4;O60524-5;O60524-3;G3V5V3;O60524-2	NEMF	Ribosome quality control complex subunit NEMF;Isoform 4 of Ribosome quality control complex subunit NEMF;Isoform 5 of Ribosome quality control complex subunit NEMF;Isoform 3 of Ribosome quality control complex subunit NEMF;Nuclear export mediator factor (F	122.95	0	6.3869	6		1.38155	0.0852858		-0.863972	0.337172								-0.0504088	0.327565	2.82304	2.42602	-2.7681	-1.58703	1.10278	-0.203532	22.3775	22.839	25.0328	24.509	22.4279	22.5114	22.2097	22.083	25.1456	24.426	23.93	24.7125
1523	K7ERV3;P04183;K7ES52;K7ERJ1;K7ENW5	TK1	Thymidine kinase;Thymidine kinase, cytosolic;Thymidine kinase;Thymidine kinase (Fragment)	28.594	0	92.256	5		1.36111	0.0680469		2.75131	0.00213051	1				-0.294197	0.614388		-0.405001	2.19451	2.07831	1.57664	2.23729	3.05373	2.30905	3.40515	23.2091	24.0479	23.169	23.9506	23.6141	21.8534	21.0907	22.3739	20.9718	20.9942	20.8599	20.5454
3049	Q68DQ2;Q68DQ2-1;Q68DQ2-2;C9J659	CRYBG3	Very large A-kinase anchor protein	330.63	0	323.31	4		1.35639	0.0444537	1	2.29597	0.023379	1	1.40312	0.0441235	1	1.25146	0.0265622	1	2.45423	0.66517	1.45161	0.854536	4.30111	1.69123	1.98678	1.20476	26.676	25.9779	26.8678	25.2826	24.2218	25.3128	25.4162	24.428	22.3749	24.2867	24.881	24.0778	1.75163	0.719857	1.73787	26.9773	27.3643	27.3193	25.2257	26.6444	25.5815
705	A0A8V8NBT1;Q12769;G3V198;E9PR16;A0A8Q3WK58;Q12769-3;Q12769-2;E9PSI3	NUP160	Nucleoporin 160;Nuclear pore complex protein Nup160;Nucleoporin 160 (Fragment);Nucleoporin 160	158.72	0	279.17	8		1.35602	0.0333221	1	0.772643	0.0572075		1.42699	0.0252454	1	0.18783	0.717908		2.11416	1.05644	1.32693	0.926542	0.748648	0.853643	0.937407	0.550876	27.1544	27.3117	27.8861	27.6052	25.0403	26.2553	26.5592	26.6787	26.4058	26.4581	26.9487	27.0544	1.48801	1.393	1.39997	27.0963	27.5231	27.0407	25.6083	26.1301	25.6407
519	P12814;P12814-3;A0A804HKE2;A0A804HII9;A0A804HLD0;A0A7I2V4Y4;A0A804HK61;P12814-2;P12814-4;H9KV75;A0A804HIN7;A0A804HL31;A0A804HLF4;A0A804HJU8;A0A804HJQ9;G3V2W4;G3V2N5;P35609;A0A494C1A0;H7C5W8;A0A804HJN7;A0A804HI95;P35609-2;H0YJ11;H0YJW3;A0A494C033;G3V5M4;G3V2X9;A0A804HKG0;A0A494C166;G3V2E8;A0A804HIY0;A0A494C0Q3;A0A494C031	ACTN1	Alpha-actinin-1;Isoform 3 of Alpha-actinin-1;Actinin alpha 1;Actinin alpha 1;Actinin alpha 1 (Fragment);Actinin alpha 1;Actinin alpha 1;Isoform 2 of Alpha-actinin-1;Isoform 4 of Alpha-actinin-1;Actinin alpha 1;Actinin alpha 1;Actinin alpha 1;Actinin alpha	103.06	0	42.33	34		1.32527	0.228004		0.699234	0.143712					-0.793842	0.533657		4.89728	0.318384	0.978133	-0.892721	0.792097	0.0330592	1.47414	0.497638	24.9414	24.58	25.5926	24.1328	20.0441	24.2616	24.6145	25.0255	24.1493	24.5469	24.1185	23.6352
4258	Q9Y5B9;G3V5A4;G3V401;G3V2X0	SUPT16H	FACT complex subunit SPT16	119.91	0	94.403	4		1.30808	0.0391846	1	-0.471206	0.258526		2.02168	0.0323092	1	0.273167	0.638359		2.08558	0.93395	0.92045	1.29233	0.121606	-1.03537	-0.378829	-0.592228	25.6602	24.9908	25.7688	25.9779	23.5747	24.0568	24.8484	24.6856	25.5386	26.0261	26.1476	26.5702	2.93263	2.08447	1.04794	26.4915	26.4184	25.9001	23.5589	24.3339	24.8521
3383	Q8WTT2	NOC3L	Nucleolar complex protein 3 homolog	92.547	0	13.195	1		1.30471	0.0582639		-0.0124529	0.972673		2.69938	0.0130648	1	-1.4312	0.0860712		2.66948	0.962701	0.586761	0.999899	-0.22751	-0.368196	0.378408	0.167486	21.4059	21.3342	22.3775	22.6063	18.7364	20.3715	21.7907	21.6064	21.6334	21.7024	21.9991	22.4389	3.51328	2.27984	2.30501	23.1713	23.2323	23.264	19.658	20.9524	20.959
3727	Q9BYX7	POTEKP	Putative beta-actin-like protein 3	42.016	0.0035892	2.7943	1		1.29981	0.0994987		-0.587698	0.240469					-0.0308569	0.946638		2.57789	0.540521	-0.329476	2.4103	0.168335	-1.27061	-1.13023	-0.118286	26.5569	25.3368	24.485	25.4444	23.979	24.7963	24.8144	23.0341	26.3885	26.6074	25.6152	25.5627
1547	Q02543;M0R117;M0R1A7;M0R3D6;M0R0P7	RPL18A	Large ribosomal subunit protein eL20;60S ribosomal protein L18a;60S ribosomal protein L18a;60S ribosomal protein L18a (Fragment);60S ribosomal protein L18a	20.762	0	200.25	5		1.29701	0.0986765		-0.0604364	0.907839		-2.1779	0.0367699		0.404739	0.453061		-0.239925	1.28871	0.978016	3.16126	-0.631613	0.334166	-0.621627	0.677328	27.5681	29.2511	27.6169	28.2016	27.8081	27.9624	26.6389	25.0403	28.1998	28.917	28.2385	27.5242	-2.88939	-0.836145	-2.80816	22.5677	23.7459	23.1528	25.4571	24.5821	25.961
94	Q8WUY3;A0A088AWP5;Q8WUY3-4;Q8WUY3-2;Q8WUY3-3;E9PDC2;H7BZH9;X6R9J3;Q5JUB9;Q5JUB8;Q8WUY3-5	PRUNE2	Protein prune homolog 2;Prune homolog 2 with BCH domain;Isoform 4 of Protein prune homolog 2;Isoform 2 of Protein prune homolog 2;Isoform 3 of Protein prune homolog 2;Prune homolog 2 with BCH domain;Prune homolog 2 with BCH domain (Fragment)	340.63	0	323.31	11		1.28906	0.0563543		0.287975	0.501946		0.033178	0.951562		-1.1688	0.0408448		2.42593	0.637714	1.4657	0.62691	0.995098	0.257887	0.238668	-0.339752	29.4314	28.8489	29.2511	28.2892	27.0055	28.2112	27.7854	27.6623	28.4363	28.591	29.0125	28.6289	0.044762	-0.695364	0.750136	27.3938	27.6421	28.1734	27.349	28.3375	27.4233
2797	Q14683;G8JLG1;A0A6Q8PHC3;V9GY57;V9GYN9	SMC1A	Structural maintenance of chromosomes protein 1A;Structural maintenance of chromosomes protein;Structural maintenance of chromosomes 1A	143.23	0	156.25	5		1.28571	0.0867154		-0.563677	0.163972		1.66974	0.0260076	1	0.599067	0.23413		-0.0223431	2.77491	0.558895	1.83136	-1.03864	-0.127552	-0.389409	-0.699107	23.7978	25.7384	25.5679	25.5926	23.8201	22.9635	25.009	23.7613	24.8364	25.8659	25.9573	26.2917	1.89849	1.10754	2.0032	26.4388	27.0963	26.2155	24.5403	25.9888	24.2123
1051	P62910;D3YTB1;F8W727;D3YTI8	RPL32	Large ribosomal subunit protein eL32;Ribosomal protein L32 (Fragment);Ribosomal protein L32	15.86	0	79.57	4		1.28564	0.17751		-0.158564	0.776455					0.741307	0.204621		0.0338508	0.916712	-0.0671515	4.25913	-0.442496	0.555621	-1.23072	0.483338	24.2108	25.4994	23.9616	25.516	24.1769	24.5827	24.0288	21.2569	24.6533	24.9438	25.1923	25.0327
2565	P84022	SMAD3	Mothers against decapentaplegic homolog 3	48.08	0.00088863	3.5537	1		1.27652	0.0515547		0.94873	0.1288		1.05053	0.0658189		-1.02509	0.075495		1.80377	1.98056	0.439121	0.882622	2.19437	0.353287	0.0803794	1.16688	23.1223	22.29	21.8696	22.2134	21.3186	20.3095	21.4305	21.3308	20.928	21.9367	21.7893	21.0465	1.50224	1.0024	0.646954	21.6603	21.7839	21.5496	20.1581	20.7815	20.9026
1929	P04899;P04899-4;P04899-6;P04899-3;P04899-5;P04899-2	GNAI2	Guanine nucleotide-binding protein G(i) subunit alpha-2;Isoform sGi2 of Guanine nucleotide-binding protein G(i) subunit alpha-2;Isoform 6 of Guanine nucleotide-binding protein G(i) subunit alpha-2;Isoform 3 of Guanine nucleotide-binding protein G(i) subuni	40.45	0	53.099	6		1.27061	0.0618601		1.24843	0.0486732	1				-0.8806	0.463229		-0.0231513	1.92197	1.31771	1.86593	1.5676	1.30765	0.106088	2.01237	23.5043	23.7301	21.8227	22.8596	23.5275	21.8082	20.505	20.9937	21.9367	22.4225	21.7166	20.8472
2457	P60981;P60981-2;F6RFD5	DSTN	Destrin;Isoform 2 of Destrin;Destrin, actin depolymerizing factor	18.506	0	52.563	3		1.26846	0.126304		-0.248046	0.666433		-2.62527	0.0097935		0.988289	0.0412394		-0.901999	1.28626	1.8254	2.86419	-1.4022	0.563888	-0.610242	0.456367	24.1328	26.2916	24.2983	25.1007	25.0348	25.0053	22.4729	22.2366	25.535	25.7277	24.9086	24.6444	-2.41255	-2.57352	-2.88975	20.511	20.843	20.6247	22.9235	23.4165	23.5145
3037	Q63HN8;Q63HN8-4;A0A0A0MTR7;A0A0A0MTC1;Q63HN8-6;Q63HN8-5;I3L3H9	RNF213	E3 ubiquitin-protein ligase RNF213;Isoform 2 of E3 ubiquitin-protein ligase RNF213;Ring finger protein 213;Ring finger protein 213	591.4	0	131.31	7		1.25905	0.0827466		1.24828	0.102506		1.67496	0.0353497	1	-0.228779	0.837612		2.47726	0.0417223	0.537483	1.97975	2.69106	1.7822	0.537233	-0.0173983	24.4045	24.1285	24.1179	23.9348	21.9272	24.0868	23.5804	21.9551	21.7134	22.3463	23.5807	23.9522	2.07717	0.845578	2.10215	26.4328	27.1597	27.7284	24.3557	26.3141	25.6263
4173	Q9UQE7	SMC3	Structural maintenance of chromosomes protein 3	141.54	0	184.2	1		1.24696	0.0976233		-0.452885	0.294866		1.20019	0.0838196		-0.0100144	0.984767		2.44946	-0.490849	1.91146	1.11777	0.134047	-0.935028	-0.136802	-0.873757	25.7591	25.0067	26.3213	25.5816	23.3097	25.4975	24.4098	24.4638	25.6251	25.9417	26.4581	26.4554	1.78151	1.53583	0.283238	26.9964	27.1655	25.5387	25.2148	25.6296	25.2555
1481	Q96GD4;J3KTD6;Q96GD4-5;Q96GD4-2;J3QLN8;Q96GD4-4;J3QR41;Q96GD4-3;J3KRF8;J3KT86;J3KRJ2	AURKB	Aurora kinase B;Aurora kinase (Fragment);Isoform 5 of Aurora kinase B;Isoform 2 of Aurora kinase B;Aurora kinase (Fragment);Isoform 4 of Aurora kinase B;Aurora kinase (Fragment);Isoform 3 of Aurora kinase B;Aurora kinase B;Aurora kinase (Fragment)	39.31	0	61.127	11		1.24636	0.0413304	1	3.79582	0.000892699	1	-1.4035	0.0766234		-0.767462	0.121679		1.37777	1.58697	0.709245	1.31143	3.95085	4.23279	3.14573	3.8539	27.0771	27.0554	25.6045	26.1077	25.6993	25.4684	24.8952	24.7963	23.1262	22.8226	22.4588	22.2538	-2.53824	-0.908669	-0.763585	21.7317	21.9779	22.5695	24.27	22.8865	23.3331
2394	P52434-4	POLR2H	Isoform 4 of DNA-directed RNA polymerases I, II, and III subunit RPABC3	19.767	0	24.452	1		1.23562	0.0870476		1.37517	0.0697424					0.80504	0.279595		0.89453	0.622001	0.490218	2.93572	0.459681	1.69	0.514553	2.83646	21.9852	22.9808	21.3826	22.8011	21.0907	22.3588	20.8924	19.8654	21.5255	21.2908	20.8681	19.9646
467	A0A6Q8PFA6;A0A6Q8PH57;O00139-2;O00139;D6R9M0;A0A6Q8PGH7;A0A6Q8PG37;O00139-1;O00139-5;O00139-4;A0A6Q8PGG1	KIF2A	Kinesin-like protein;Kinesin-like protein;Isoform 2 of Kinesin-like protein KIF2A;Kinesin-like protein KIF2A;Kinesin-like protein;Kinesin-like protein (Fragment);Kinesin-like protein;Isoform 1 of Kinesin-like protein KIF2A;Isoform 5 of Kinesin-like protein	78.042	0.00089312	3.5922	11		1.23292	0.0919521		0.478565	0.213736		3.00945	0.0097935	1	0.246084	0.505352		2.88335	1.24881	0.149245	0.650272	0.471979	0.883043	0.0391958	0.520043	22.0841	22.0927	21.8811	22.0784	19.2008	20.8439	21.7319	21.4282	21.6122	21.2097	21.8419	21.5584	2.80999	3.27151	2.94684	23.0145	22.9074	23.071	20.2045	19.6359	20.1241
2391	P52209;P52209-2;K7EMN2;K7EM49;K7EPF6;K7ELN9	PGD	6-phosphogluconate dehydrogenase, decarboxylating;Isoform 2 of 6-phosphogluconate dehydrogenase, decarboxylating;Phosphogluconate dehydrogenase (Fragment);phosphogluconate dehydrogenase (NADP(+)-dependent, decarboxylating) (Fragment);phosphogluconate dehyd	53.139	0	35.301	6		1.23091	0.070796		0.375324	0.437403		-1.65145	0.208453		-0.0162105	0.971563		0.500564	2.41042	0.454729	1.55793	-0.127385	-0.190431	1.31742	0.501689	24.4873	24.4934	24.4539	24.2877	23.9868	22.083	23.9992	22.7298	24.6147	24.6838	23.1365	23.7861	-4.05253	-1.31274	0.410913	20.0067	20.7694	23.401	24.0592	22.0821	22.99
225	Q9Y4K1;A0A0J9YWL0;Q9Y4K1-2;A0A494C1M5;Q96QW7	AIM1	Beta/gamma crystallin domain-containing protein 1;Crystallin beta-gamma domain containing 1	188.67	0	285.36	5		1.22831	0.128639		1.26048	0.0253444	1	0.710459	0.148869		0.597803	0.156663		3.12107	-0.0500025	1.7799	0.0622706	1.7877	1.06319	1.60558	0.585457	26.8204	26.1552	26.9171	25.8907	23.6993	26.2052	25.1372	25.8285	25.0327	25.092	25.3115	25.3053	1.0486	0.274802	0.807979	25.3413	26.0159	26.3009	24.2927	25.7411	25.493
3991	Q9NZ09;Q9NZ09-2;Q9NZ09-4;A0A0D9SG79;Q9NZ09-3	UBAP1	Ubiquitin-associated protein 1;Isoform 2 of Ubiquitin-associated protein 1;Isoform 4 of Ubiquitin-associated protein 1;Ubiquitin associated protein 1 (Fragment);Isoform 3 of Ubiquitin-associated protein 1	55.083	0	79.638	5		1.22802	0.0659674		2.54091	0.00322413	1	1.87157	0.162782		2.04625	0.0149641	1	1.3759	2.376	0.45389	0.706297	2.82009	3.25043	1.76477	2.32836	24.795	25.6755	24.0963	24.6599	23.4191	23.2995	23.6424	23.9536	21.9749	22.4251	22.3315	22.3315	3.15804	-0.703435	3.16011	23.7459	22.1815	23.9505	20.5879	22.8849	20.7904
592	P42704;A0A804HKI2;A0A804HIN4;A0A804HLG8;A0A804HK30;A0A804HL40;A0A804HKR3;A0A804HIG4;A0A804HJZ1;A0A804HKJ0;A0A804HI14;A0A804HHY9;A0A804HIQ7;A0A804HI40;A0A804HJH8;A0A804HJI0;B8ZZ38;C9JCA9;A0A804HK02;A0A804HIV5;A0A0C4DG06;A0A804HJA1;A0A804HKK7;A0A804HKX0;A0A804HKR5;A0A804HKX6;A0A804HJG8;A0A804HLK8;H7C3W8	LRPPRC	Leucine-rich PPR motif-containing protein, mitochondrial;Leucine rich pentatricopeptide repeat containing;Leucine rich pentatricopeptide repeat containing;Leucine rich pentatricopeptide repeat containing;Leucine rich pentatricopeptide repeat containing;Leu	157.9	0	138.25	29		1.21626	0.0632647		-0.529924	0.307618		2.37581	0.0520489		0.670042	0.11951		2.29575	0.519317	0.813979	1.236	0.568957	-0.962359	-0.516055	-1.21024	24.3581	24.2939	25.3983	25.1255	22.0624	23.7746	24.5844	23.8895	23.7892	25.2563	25.9144	26.3357	3.48099	0.563352	3.08309	25.7906	26.2041	25.5584	22.3096	25.6407	22.4753
3640	Q99832;Q99832-3;Q99832-4;Q99832-2;F8WAM2;F8WBP8	CCT7	T-complex protein 1 subunit eta;Isoform 3 of T-complex protein 1 subunit eta;Isoform 4 of T-complex protein 1 subunit eta;Isoform 2 of T-complex protein 1 subunit eta	59.366	0	323.31	6	co-chaperones	1.20987	0.0449318	1	1.26967	0.0203175	1	-0.012247	0.987493		0.301375	0.576055		0.944084	1.38403	0.936697	1.57465	1.02594	1.525	0.760824	1.76691	27.0613	26.6706	25.9662	26.223	26.1172	25.2865	25.0295	24.6484	26.0354	25.1456	25.2054	24.4561	0.560094	-1.53181	0.934976	25.146	21.869	25.9257	24.5859	23.4009	24.9907
1349	Q9NVE7;H0YA26;E9PHT6;H0Y9E4;H0YA31	PANK4	4-phosphopantetheine phosphatase;4-phosphopantetheine phosphatase (Fragment);4-phosphopantetheine phosphatase	85.99	0	6.0892	5		1.20665	0.37297		-1.55744	0.0723975		-1.59565	0.0252468					-1.31798	-1.41427	5.39474	2.16412	-2.13243	-2.89744	0.264922	-1.46481	19.8014	18.6747	22.3598	20.5907	21.1193	20.0889	16.9651	18.4266	21.9338	21.5721	22.0949	22.0555	-1.98274	-1.2147	-1.5895	19.6393	20.2544	20.0067	21.622	21.4691	21.5962
1866	O95478;A0A0A0MQZ6;H0YAI9	NSA2	Ribosome biogenesis protein NSA2 homolog;NSA2 ribosome biogenesis factor	30.065	0	107.85	3		1.2051	0.0929673		0.695447	0.240642					-0.166684	0.684488		0.964961	1.2655	-0.077602	2.66754	-0.507378	1.81563	0.806375	0.667163	24.1285	24.9521	23.6837	23.9785	23.1635	23.6866	23.7613	21.311	24.6359	23.1365	22.8773	23.3114
4223	Q9Y3I0	RTCB	RNA-splicing ligase RtcB homolog	55.21	0	33.076	1		1.20479	0.0543458		1.62291	0.00795723	1	0.966608	0.0888198		0.155044	0.760128		1.27844	0.837556	0.728854	1.97432	1.88903	1.36464	2.03342	1.20457	25.8387	24.9928	25.2844	25.2	24.5602	24.1552	24.5555	23.2257	23.9496	23.6282	23.2509	23.9954	1.55295	0.603042	0.743838	24.9965	22.1262	24.518	23.4436	21.5232	23.7742
2810	Q14980;Q14980-2;Q14980-3;Q14980-4;H0YFY6;Q14980-5;F5H4J1;F5H6Y5;K4DIE0;F5H763;F5H0Z7;F5H2F3;F5H3L6;F5H1L0;F5GZW1;F8W6T3;F5H068;F5H073;F5GWK2;F5H4Y4;F5GWA2;F5H7R5	NUMA1	Nuclear mitotic apparatus protein 1;Isoform 2 of Nuclear mitotic apparatus protein 1;Isoform 3 of Nuclear mitotic apparatus protein 1;Isoform 4 of Nuclear mitotic apparatus protein 1	238.26	0	323.31	22		1.20289	0.127862		0.261332	0.569057		0.627981	0.418148		-1.21966	0.0363184		3.36101	0.333452	0.70873	0.408389	1.14635	-0.0100925	0.162223	-0.253149	28.588	28.1531	28.5168	27.8861	25.227	27.8196	27.8081	27.4778	27.4416	28.1632	28.3546	28.1393	0.841958	-0.755605	1.79759	26.7013	26.5219	27.6766	25.8593	27.2775	25.879
1643	O15111	CHUK	Inhibitor of nuclear factor kappa-B kinase subunit alpha	84.639	0	10.124	1		1.20169	0.0704468		-0.850148	0.283015		1.53225	0.239102		0.100134	0.816326		-0.0230445	1.44454	1.41838	1.96688	-2.63474	-1.19334	-0.234765	0.662251	20.1166	21.5029	22.7503	22.4778	20.1396	20.0583	21.3319	20.5109	22.7513	22.6962	22.9851	21.8155	3.36654	2.23142	-1.00121	23.7069	24.7966	21.0349	20.3404	22.5652	22.0361
3826	Q9H840	GEMIN7	Gem-associated protein 7	14.536	0.00061106	3.9422	1		1.19477	0.0467164	1	2.50473	0.0019888	1				0.897208	0.112112		0.967838	1.56727	0.916311	1.32764	1.99091	2.86886	2.35625	2.8029	21.2936	21.2613	21.0424	21.1502	20.3257	19.6941	20.1261	19.8226	19.3026	18.3925	18.6862	18.3473
2392	P52272;P52272-2;A0A087X0X3;M0R019;M0R2T0;M0R0N3;M0QYQ7;M0R2I7;M0R0Y6;M0QY96;M0QYL3	HNRNPM	Heterogeneous nuclear ribonucleoprotein M;Isoform 2 of Heterogeneous nuclear ribonucleoprotein M;Heterogeneous nuclear ribonucleoprotein M	77.515	0	162.51	11		1.19443	0.0577305		-0.196802	0.575685		0.909688	0.0691943		-0.0157656	0.971563		0.846896	1.71916	0.51285	1.69881	-0.0630344	-0.447879	-0.227489	-0.0488053	28.528	28.2016	28.194	28.4582	27.6811	26.4824	27.6811	26.7594	28.591	28.6494	28.4215	28.507	1.03641	0.761994	0.930664	26.8916	27.1188	26.9302	25.8552	26.3568	25.9995
3682	Q9BU76;Q9BU76-4;Q9BU76-3;Q9BU76-2	MMTAG2	Multiple myeloma tumor-associated protein 2;Isoform 4 of Multiple myeloma tumor-associated protein 2;Isoform 3 of Multiple myeloma tumor-associated protein 2;Isoform 2 of Multiple myeloma tumor-associated protein 2	29.411	0	8.9432	4		1.19357	0.0827466		1.30968	0.0929751					-0.68273	0.0918168		0.914494	2.35606	1.50998	-0.00625598	1.95102	2.0818	1.72661	-0.520703	21.3399	22.3775	22.157	20.5465	20.4254	20.0214	20.647	20.5528	19.3889	20.2957	20.4304	21.0672
1556	O00116;B7Z3Q4;A0A7P0T984;A0A1B0GWA2;A0A7P0TAL3;A0A2R8YEL0;B8ZZ81;A0A7P0TAU9;A0A7P0T9C9;A0A7P0T857;A0A7P0T8Q7;A0A7P0TA54	AGPS	Alkyldihydroxyacetonephosphate synthase, peroxisomal;Alkylglycerone-phosphate synthase;Alkylglycerone-phosphate synthase;Alkylglycerone-phosphate synthase;Alkylglycerone-phosphate synthase;Alkylglycerone-phosphate synthase	72.911	0	50.558	12		1.19	0.050369		-0.291169	0.550237		2.33682	0.0167024	1	-1.51898	0.0139391		1.21737	0.69224	1.69698	1.15341	-0.768353	-0.819593	0.694529	-0.271259	24.5994	24.2351	25.0067	24.5651	23.382	23.5429	23.3097	23.4117	25.3677	25.0547	24.3121	24.8364	2.19769	3.08378	1.72899	24.7211	25.4697	25.7906	22.5234	22.386	24.0616
2975	Q5SRE5;Q5SRE5-2;H7C4K7	NUP188	Nucleoporin NUP188;Isoform 2 of Nucleoporin NUP188	196.04	0	218.54	3		1.18789	0.0566634		0.978065	0.0548648		1.20935	0.0476314	1	0.0151176	0.974177		1.6218	0.865587	1.70751	0.556668	1.00788	1.22727	1.45968	0.217429	26.6473	26.8244	27.2886	26.5733	25.0255	25.9589	25.5811	26.0166	25.6394	25.5972	25.829	26.3559	1.47828	0.738546	1.41123	28.0353	27.3881	27.3855	26.557	26.6496	25.9743
4022	Q9P258	RCC2	Protein RCC2	56.084	0.0043337	2.6068	1		1.18608	0.0453368	1	0.470884	0.569057					-1.69578	0.150357		1.06358	1.02297	1.30546	1.3523	1.93077	-1.43099	0.0480584	1.3357	21.7598	20.9044	21.7239	22.0462	20.6962	19.8814	20.4184	20.6939	19.829	22.3353	21.6758	20.7105
2183	P30837;A0A0U1RQK9;P00352;P47895;Q9UED3;H0YKL3;H0Y2X5	ALDH1B1	Aldehyde dehydrogenase X, mitochondrial	57.249	0	129.74	7		1.18152	0.081509		-0.742504	0.109949		-0.977389	0.493462		-0.131333	0.734757		0.732593	1.23228	0.289616	2.47159	-0.716492	-0.418166	-1.49864	-0.336717	27.0352	27.3777	26.0256	27.1385	26.3026	26.1454	25.736	24.6669	27.7517	27.7959	27.5242	27.4752	0.379102	-4.05013	0.738859	26.1678	19.94	26.776	25.7887	23.9901	26.0371
2875	Q15771;E9PLM3;E9PRF7;E9PNB9;E9PS06;H0YDK7;E9PMJ1;Q15771-2;E9PPW9;E9PRX0;E9PQ07;E9PI18;E9PJQ5	RAB30	Ras-related protein Rab-30;RAB30, member RAS oncogene family;RAB30, member RAS oncogene family (Fragment);RAB30, member RAS oncogene family;RAB30, member RAS oncogene family (Fragment);RAB30, member RAS oncogene family (Fragment);RAB30, member RAS oncogene	23.058	0	5.2404	13		1.17995	0.118876		0.174985	0.717275					0.934268	0.258799		1.65869	2.30353	1.4788	-0.721201	-0.0110681	1.17561	-0.109167	-0.35543	21.7448	22.5027	21.6124	19.7996	20.0861	20.1992	20.1336	20.5208	21.7559	21.3271	21.7216	20.155
310	P51532;A0A2R8Y4P4;P51532-4;A0A2R8Y7S2;A0A994J6Y9;P51532-3;P51532-2;P51532-5;Q9HBD4;A0A2R8YGG3;A0A2R8Y6N0;A0A2R8Y6V2;A0A2R8YF80;A0A2R8YF58;A0A2R8Y526;A0A2R8Y7Y7;A0A2R8Y7F3;A0A2R8Y440;A0A2R8YG32;A0A994J4Z2;A0A2R8Y4C5;A0A2R8YDA1;A0A2R8Y523;A0A2R8YGP5;A0A2R8YFV8;A0A2R8Y5K3;A0A2R8Y4R6;A0A2R8YCY3;A0A2R8YFK5;K7EP28;K7EQF0;A0A0U1RRF5;A0A0U1RRD6;A0A0U1RRN2;F6UH26;A0A0U1RQU0;A0A0U1RR09;A0A0U1RQE1;B1ALF6;A0…	SMARCA4	Transcription activator BRG1;SWI/SNF related, matrix associated, actin dependent regulator of chromatin, subfamily a, member 4;Isoform 4 of Transcription activator BRG1;SWI/SNF related, matrix associated, actin dependent regulator of chromatin, subfamily a	184.64	0	32.973	52		1.17543	0.0962512		0.871131	0.0878775		2.0766	0.0304277	1	-1.10804	0.156755		2.68004	0.226785	1.26232	0.532563	1.77131	0.571841	0.757351	0.384019	22.8792	22.4165	23.2512	22.6127	20.1992	22.1897	21.9888	22.0802	21.1079	21.8447	22.4938	22.2287	2.92218	1.08125	2.22636	25.4368	24.9883	25.2009	22.5147	23.9071	22.9745
2454	P60709;E7EVS6;A0A2R8Y793;G5E9R0;A0A6Q8PH58;A0A2R8YGF8;C9JTX5;C9JUM1;C9JZR7;A0A6Q8PGD7	ACTB	Actin, cytoplasmic 1;Actin beta;Actin beta (Fragment)	41.736	0	323.31	10		1.17317	0.0807774		-0.297449	0.400609		-1.00888	0.183298		-0.180678	0.664998		0.409751	1.12376	0.693097	2.46609	-0.12541	-0.262229	-0.646444	-0.155713	31.8553	32.2703	31.4572	31.9479	31.4455	31.1465	30.7641	29.4818	31.9807	32.5325	32.1036	32.1036	-1.71647	-1.59523	0.285064	29.1353	28.0242	29.9612	30.8518	29.6194	29.6761
3236	Q8IWA0	WDR75	WD repeat-containing protein 75	94.498	0	70.003	1		1.16883	0.07975		0.855456	0.130033		1.67422	0.0375328	1	0.146959	0.862083		1.25287	0.0334951	2.20104	1.18791	1.33732	-0.243668	1.58139	0.746781	22.7051	21.2474	23.7315	22.1708	21.4522	21.2139	21.5304	20.9829	21.3678	21.491	22.1501	21.4241	2.53724	1.0866	1.39881	23.3742	23.7253	22.3575	20.837	22.6387	20.9586
851	P33992;B1AHB1;B1AHB2;B1AHA9	MCM5	DNA replication licensing factor MCM5;DNA replication licensing factor MCM5	82.285	0	27.44	4		1.16364	0.103642		-1.03585	0.0940699		2.64696	0.027266	1	0.232192	0.621044		0.486166	2.78164	0.242136	1.14461	-2.19761	-1.19806	-0.123133	-0.624621	22.8465	23.6037	24.5055	24.4349	22.3603	20.8221	24.2633	23.2903	25.0441	24.8018	24.6286	25.0595	2.12348	1.73679	4.08062	25.8795	26.3496	27.8305	23.756	24.6128	23.7498
615	O95677;O95677-5;F2Z2Y1;O95677-4;E9PLN6;O95677-2;A0A8C8KDW0;E7ESD5;A0A804HHY3;O95677-3;Q99502;A6NCB9;A0A2R8YGM9;A0A2R8YET7;F8WB53;Q99502-2;Q99502-3;A0A2R8Y6K4;E7EQM5	EYA4	Eyes absent homolog 4;Isoform 5 of Eyes absent homolog 4;Eyes absent homolog;Isoform 4 of Eyes absent homolog 4;Eyes absent homolog;Isoform 2 of Eyes absent homolog 4;Eyes absent homolog;Eyes absent homolog;Eyes absent homolog (Fragment)	69.504	0	36.221	19		1.15952	0.184375		2.64477	0.00367835	1				1.57498	0.0448483	1	-0.703318	3.5636	0.769693	1.0081	2.23787	2.41928	2.16302	3.75892	22.817	23.2982	22.4165	23.0085	23.5203	19.7346	21.6468	22.0004	20.5791	20.879	20.2535	19.2496
1578	O00425;O00425-2;F8WD15;Q9Y6M1;F8W930;Q9Y6M1-5;Q9Y6M1-6;Q9Y6M1-3;Q9Y6M1-4;Q9Y6M1-1	IGF2BP3	Insulin-like growth factor 2 mRNA-binding protein 3	63.704	0	88.998	10		1.15075	0.0659674		-0.321042	0.411591		0.214924	0.597247		-0.435598	0.440627		0.444437	1.69042	0.807585	1.66055	-0.352934	-0.429418	-0.741274	0.239459	26.0869	26.0368	25.3337	26.2059	25.6425	24.3464	24.5261	24.5453	26.4399	26.4662	26.075	25.9664	0.4707	0.0869983	0.0870744	24.5889	24.556	24.1601	24.1182	24.469	24.073
3276	Q8N1B4;Q8N1B4-2;A0A0G2JIG2	VPS52	Vacuolar protein sorting-associated protein 52 homolog;Isoform 2 of Vacuolar protein sorting-associated protein 52 homolog	82.22	0	33.793	3		1.14661	0.104203		-2.18732	0.00276917		2.24869	0.0209829	1	0.531085	0.183473		2.39425	1.49856	-0.247287	0.940919	-1.93209	-2.45691	-1.85741	-2.50289	24.0813	22.8055	22.8141	23.1341	21.687	21.3069	23.0614	22.1932	26.0134	25.2624	24.6715	25.637	2.96303	1.41972	2.36331	25.0952	25.5236	25.0594	22.1321	24.1039	22.6961
2450	P58107	EPPK1	Epiplakin	555.65	0	323.31	1		1.1447	0.0734504		0.0143052	0.968119		1.33234	0.0537905		-0.42887	0.211628		2.0105	0.242722	1.30019	1.02539	0.0612967	-0.154416	0.172243	-0.0219023	32.7746	32.5589	33.045	32.9689	30.7641	32.3161	31.7449	31.9435	32.7133	32.7133	32.8728	32.9908	1.65298	0.577691	1.76636	33.6422	33.5109	33.5109	31.9892	32.9332	31.7446
2362	P49959;P49959-3;F8W7U8;P49959-2;F5GXT0;F5H742;F5H256	MRE11A	Double-strand break repair protein MRE11;Isoform 3 of Double-strand break repair protein MRE11;Double-strand break repair protein;Isoform 2 of Double-strand break repair protein MRE11	80.592	0	133.23	7		1.14074	0.0740415		0.82258	0.0439154		0.0973522	0.837355		-0.323533	0.359297		0.884601	2.16471	1.05894	0.45472	0.754075	0.81203	0.917529	0.806687	27.6815	27.5953	27.2298	27.5899	26.7969	25.4306	26.1708	27.1352	26.9275	26.7832	26.3123	26.7832	0.383576	0.334833	-0.426352	25.5387	26.094	25.3758	25.1552	25.7591	25.8022
45	Q00610;A0A8V8TQ14;A0A087WVQ6;Q00610-2;A0A8V8TR47;A0A8V8TRF0;A0A8V8TQK1;K7EJJ5;A0A8V8TRE8;A0A8V8TQK3;A0A8V8TQ18;J3KRF5;P53675;J3KS13;P53675-2;A0A087WX41;A0A8V8TQK7;A0A087WXH4;A0A087WV74;F5H5N6;J3QL20	CLTC	Clathrin heavy chain 1;Clathrin heavy chain;Clathrin heavy chain;Isoform 2 of Clathrin heavy chain 1;Clathrin heavy chain;Clathrin heavy chain;Clathrin heavy chain;Clathrin heavy chain;Clathrin heavy chain;Clathrin heavy chain;Clathrin heavy chain (Fragmen	191.61	0	323.31	21		1.13755	0.0716771		0.280226	0.462673		0.958699	0.065604		-0.280531	0.431852		1.93587	0.310534	0.96168	1.34212	0.788367	-0.138387	0.192653	0.27827	28.7721	28.3312	28.6892	28.5168	26.8363	28.0207	27.7276	27.1747	27.9838	28.4696	28.4966	28.2385	1.2294	0.818602	0.828094	29.09	29.2969	28.7789	27.8606	28.4783	27.9508
934	C9J0K6;P30626;P30626-3;P30626-2	SRI	Sorcin;Sorcin;Isoform 3 of Sorcin;Isoform 2 of Sorcin	17.605	0.002805	2.9468	4		1.1353	0.296302		2.06815	0.0267248	1							-0.62854	-1.2966	3.71994	2.74641	2.62608	0.16539	2.8226	2.65852	22.8309	19.2302	22.384	22.2199	23.4594	20.5268	18.664	19.4735	20.2048	19.0648	19.5614	19.5614
1837	O94967;O94967-2;O94967-3;O94967-4	WDR47	WD repeat-containing protein 47;Isoform 2 of WD repeat-containing protein 47;Isoform 3 of WD repeat-containing protein 47;Isoform 4 of WD repeat-containing protein 47	101.95	0	5.3747	4		1.13233	0.166359		-0.732399	0.415218					2.1866	0.020266	1	0.66387	1.17569	-0.530485	3.22026	-2.63093	-0.988125	-0.750721	1.44018	20.1754	22.3219	21.9138	22.1236	19.5115	21.1463	22.4443	18.9034	22.8063	23.3101	22.6645	20.6835
561	Q9UHI6;A0A7P0T9T8;A0A7P0TB94;A0A7P0T8G7;A0A7P0Z4I9;A0A7P0TBA6;A0A7P0Z4K8;Q9UHI6-2	DDX20	Probable ATP-dependent RNA helicase DDX20;RNA helicase;RNA helicase;RNA helicase	92.239	0	78.072	8		1.13135	0.0644313		1.03051	0.0743121		0.724972	0.295016		-0.405173	0.422535		0.552536	1.0695	1.07695	1.82642	0.0789691	1.74581	0.786544	1.5107	24.2877	24.7119	25.505	25.3583	23.7352	23.6424	24.428	23.5319	24.2088	22.9661	24.7184	23.8476	1.14514	-0.470201	1.49998	25.7861	25.6578	26.5315	24.641	26.128	25.0315
1339	P38159;H0Y6E7;H3BT71;P38159-2;Q96E39;H3BR27;P38159-3;H3BNC1;A0A1B0GUK8;Q8N7X1;O75526;H3BUY5	RBMX	RNA-binding motif protein, X chromosome;RNA binding motif protein X-linked (Fragment);RNA binding motif protein X-linked;Isoform 2 of RNA-binding motif protein, X chromosome	42.331	0	23.53	12		1.11811	0.0796498		-0.88585	0.0764756					-0.790371	0.5334		1.05388	1.94643	1.30075	0.171385	-0.266751	-1.50698	-0.575864	-1.19381	20.8201	23.9464	24.1729	20.7085	19.7662	22	22.8722	20.5371	21.0868	25.4534	24.7488	21.9023
145	Q13418;A0A0A0MTH3;Q13418-3;Q13418-2;E9PQ52;A0A087WW45;A0A087WWY6	ILK	Integrin-linked protein kinase;Integrin-linked protein kinase;Isoform 3 of Integrin-linked protein kinase;Isoform 2 of Integrin-linked protein kinase	51.419	0	32.516	7		1.1113	0.0597962		0.746666	0.0734223		-0.124416	0.872213		0.317589	0.440924		1.14344	1.05006	0.77269	1.47901	0.78895	0.405938	0.692672	1.09911	26.3634	25.9065	25.6291	26.0807	25.22	24.8564	24.8564	24.6017	25.5745	25.5006	24.9364	24.9816	-1.15031	-0.469536	1.24659	22.1262	22.3766	23.7488	23.2765	22.8462	22.5022
4126	Q9UKV8;Q9UKV8-2	AGO2	Protein argonaute-2;Isoform 2 of Protein argonaute-2	97.207	0	75.13	2		1.10924	0.0877107		1.32469	0.0112846	1	0.288258	0.796091		-0.422882	0.310315		1.49412	1.49991	1.55914	-0.116216	1.25316	1.16882	1.68093	1.19583	25.6105	25.233	26.6547	26.1233	24.1164	23.7331	25.0955	26.2395	24.3574	24.0642	24.9737	24.9275	1.77385	0.994988	-1.90407	22.2959	23.0349	20.4419	20.522	22.0399	22.346
4275	Q9Y617;Q9Y617-2	PSAT1	Phosphoserine aminotransferase;Isoform 2 of Phosphoserine aminotransferase	40.422	0	25.483	2		1.10721	0.0635911		4.29431	0.000326379	1	-1.94357	0.0209606		0.95828	0.0506154		0.982612	0.640702	1.5597	1.24584	3.94171	4.42783	4.36975	4.43793	26.3213	25.9007	25.6695	25.6588	25.3387	25.26	24.1098	24.413	22.3796	21.4728	21.2998	21.2209	-2.58204	-1.60183	-1.64684	21.7492	21.7648	20.7994	24.3312	23.3666	22.4462
3201	Q86VV8;Q86VV8-3;A0A1W2PPP3;Q86VV8-4;J3KTD2;J3KT00;A0A1W2PQI7;Q86VV8-2;A0A1W2PR96;A0A7I2V5W4;A0A1W2PR32;A0A7I2V670	RTTN	Rotatin;Isoform 3 of Rotatin;Rotatin (Fragment);Isoform 4 of Rotatin;Rotatin;Rotatin (Fragment);Rotatin;Isoform 2 of Rotatin	248.63	0.00088313	3.4852	12		1.09653	0.0816725		1.96873	0.0943845		0.26736	0.878695		-0.391919	0.458243		0.371324	1.60926	0.641482	1.76405	2.93244	0.279828	4.34285	0.3198	26.5422	26.9171	26.1233	26.8976	26.1708	25.3078	25.4818	25.1335	23.6097	26.6372	21.7805	26.5778	0.792409	-3.1502	3.15987	19.9186	18.0881	21.4291	19.1262	21.2383	18.2692
1494	Q8N138;J3QRM9;Q8N138-4;J3KTF9;F8VXD5	ORMDL3;ORMDL2	ORM1-like protein 3;ORMDL sphingolipid biosynthesis regulator 3 (Fragment);Isoform 2 of ORM1-like protein 3;ORMDL sphingolipid biosynthesis regulator 3 (Fragment);ORMDL sphingolipid biosynthesis regulator 2	17.494	0	7.9328	5		1.09143	0.0987658		0.639556	0.184179					0.546488	0.165429		2.15685	1.42624	0.686137	0.0964841	0.660099	1.48663	0.484078	-0.0725842	20.5056	19.5608	19.1127	18.3739	18.3488	18.1346	18.4266	18.2774	19.8455	18.0742	18.6287	18.4464
1926	P04792;A0A6Q8PFK8;A0A6Q8PHJ6;A0A6Q8PGK1;A0A6Q8PFE7;A0A6Q8PF43;A0A6Q8PHA6;A0A6Q8PH65;A0A6Q8PGY2;C9J3N8	HSPB1	Heat shock protein beta-1;Heat shock protein family B (small) member 1;Heat shock protein family B (small) member 1;Heat shock protein beta-1	22.782	0	323.31	10	co-chaperones	1.09064	0.0819639		0.128103	0.735542		-1.72064	0.0393488		0.561149	0.134155		0.39436	1.73327	0.624183	1.61076	-0.00682833	0.482681	-0.260141	0.296699	30.4802	31.1077	30.3322	30.7233	30.0858	29.3744	29.7081	29.1126	30.487	30.625	30.5924	30.4266	-1.67744	-2.57904	-0.905433	27.587	26.854	28.8594	29.2644	29.433	29.7648
565	Q9ULX6;A0A7P0TAE3;Q9ULX6-2;A0A7P0TAJ5;A0A7P0TBP0;V9GZ50;A0A7P0T9N5;A0A7P0TAD3;A0A7P0T847;M0R1Y5;M0R010;M0QYT7	AKAP8L	A-kinase anchor protein 8-like;A-kinase anchoring protein 8 like;Isoform 2 of A-kinase anchor protein 8-like;A-kinase anchoring protein 8 like	71.639	0	45.196	12		1.08948	0.250493		-0.512731	0.275161		2.87264	0.0253508	1	-0.0910919	0.917246		2.71541	-1.47824	0.419049	2.70169	-0.153514	-0.989393	0.20764	-1.11566	24.2165	23.1009	24.4921	23.8371	21.5011	24.5792	24.073	21.1354	24.37	24.0903	24.2844	24.9528	3.5425	1.34239	3.73304	25.2946	25.7142	25.5446	21.7521	24.3718	21.8116
3131	Q709C8;Q709C8-3;Q709C8-4;Q709C8-2;A0A3B3IU50;A0A3B3IT88	VPS13C	Intermembrane lipid transfer protein VPS13C;Isoform 3 of Intermembrane lipid transfer protein VPS13C;Isoform 4 of Intermembrane lipid transfer protein VPS13C;Isoform 2 of Intermembrane lipid transfer protein VPS13C	422.39	0	241.41	6		1.08943	0.306465		1.39411	0.0168531	1	1.70401	0.0345187	1	-0.00249156	0.996656		4.4792	-0.925626	1.08392	-0.279761	1.82485	1.04794	1.83201	0.871648	25.4903	24.6921	25.7302	24.9153	21.0111	25.6177	24.6463	25.1951	23.6654	23.6442	23.8982	24.0437	1.8068	0.932204	2.37302	26.0639	26.9492	27.545	24.2571	26.017	25.1719
3308	Q8N983-4	MRPL43	Isoform 4 of Large ribosomal subunit protein mL43	17.853	0	10.527	1		1.0813	0.279911		1.13223	0.207728					0.359664	0.45449		3.30089	-1.71789	2.28426	0.457927	0.596507	-0.871899	2.82013	1.98417	21.4711	18.8952	22.557	20.9801	18.1702	20.6131	20.2727	20.5222	20.8746	19.7671	19.7368	18.9959
1327	O60762;Q5QPK2;H0Y368;A0A804HJ93;A0A804HIK9;Q5QPJ9;A0A804HIB3	DPM1	Dolichol-phosphate mannosyltransferase subunit 1;Dolichol-phosphate mannosyltransferase subunit 1;Dolichol-phosphate mannosyltransferase subunit 1;Dolichol-phosphate mannosyltransferase subunit 1;Dolichol-phosphate mannosyltransferase subunit 1	29.634	0	52.852	7		1.07245	0.166393		1.77495	0.010421	1	-2.54388	0.0176623		1.10021	0.0296801	1	-0.631153	2.81974	1.06243	1.03877	2.2193	1.88398	2.16312	0.833401	24.4703	26.1364	25.2	24.5596	25.1014	23.3166	24.1375	23.5208	22.251	24.2524	23.0369	23.7262	-2.2501	-1.88075	-3.50079	21.3648	21.0349	20.6368	23.6149	22.9157	24.1376
2740	Q13823;H0YG10	GNL2	Nucleolar GTP-binding protein 2	83.654	0	40.379	2		1.0697	0.105667		1.36141	0.0538954		1.55443	0.0350796	1	-1.23274	0.0443469		1.63687	-0.0758778	0.786108	1.93168	1.9241	0.452223	0.616375	2.45296	24.9039	24.1894	24.275	25.1692	23.267	24.2653	23.4889	23.2375	22.9798	23.7372	23.6587	22.7162	2.1081	0.92159	1.6336	25.2682	25.2772	25.0002	23.1601	24.3557	23.3666
143	Q86UQ4;A0A0A0MT16;Q86UQ4-4;F5H7B7;Q86UQ4-6;Q86UQ4-7;Q86UQ4-5;Q86UQ4-3;H0Y4D2;H7C0U5;Q86UQ4-2	ABCA13	ATP-binding cassette sub-family A member 13;ATP binding cassette subfamily A member 13;Isoform 4 of ATP-binding cassette sub-family A member 13;ATP binding cassette subfamily A member 13 (Fragment);Isoform 6 of ATP-binding cassette sub-family A member 13;I	576.15	0.0035558	2.7263	11		1.06948	0.149343		0.829692	0.210761								0.873587	2.53463	-0.552176	1.42188	-0.425406	0.805246	0.667522	2.27141	21.4287	24.6463	23.6993	24.1031	20.5551	22.1117	24.2515	22.6812	21.8541	23.841	23.0318	21.8317
302	O94915;A0A2C9F2R7;F2Z2S2;A0A6E1XQM6;H0Y9X0;A0A286YEZ9;O94915-2;D6R9B9	FRYL	Protein furry homolog-like;FRY like transcription coactivator;FRY like transcription coactivator	339.59	0	102.02	8		1.06531	0.362377		4.4276	0.00156287	1	1.62822	0.138488		-0.908466	0.612177		-2.80872	2.54358	3.22793	1.29844	4.50368	5.00228	5.22872	2.97572	24.6495	27.2626	27.4382	28.194	27.4582	24.719	24.2103	26.8955	20.1458	22.2603	22.2095	25.2182	3.44376	0.0293957	1.41151	25.3052	25.7612	25.9749	21.8615	25.7318	24.5634
3920	Q9NS87;Q9NS87-4;Q9NS87-2;D6RCT7;C9JKA9;H7C1K7;Q9NS87-3	KIF15	Kinesin-like protein KIF15;Isoform 4 of Kinesin-like protein KIF15;Isoform 2 of Kinesin-like protein KIF15;Kinesin family member 15 (Fragment);Kinesin family member 15	160.16	0	20.946	7		1.06454	0.310858		1.81264	0.054276		-0.574147	0.373505		-0.163618	0.708773		3.13024	2.10695	-2.30239	1.32335	1.88244	2.82698	-0.241882	2.78304	22.5599	23.2012	20.5783	23.9811	19.4296	21.0943	22.8807	22.6577	20.6774	20.3742	20.8202	21.198	0.322127	-1.62551	-0.41906	22.495	22.3028	22.4658	22.1728	23.9283	22.8849
231	P43243;A8MXP9;A0A0R4J2E8;D6REM6;D6R991;P43243-2;B3KM87;H0Y8T4;D6RIA2;D6RE02;D6RBI2;D6RBK5;D6RAY2;D6RAM9;A0A1B0GX04;D6REK4;D6RCM3;D6RBS2;D6R9F3;D6R8Z5;D6RB45	MATR3	Matrin-3;Matrin 3;Matrin-3;Matrin 3;Matrin 3 (Fragment);Isoform 2 of Matrin-3;Matrin 3;Matrin 3 (Fragment)	94.622	0	53.142	21		1.06231	0.225569		2.35992	0.035597	1	3.74965	0.0244268	1	-0.0531895	0.94233		2.07782	2.8523	0.533506	-1.21439	1.79474	4.16839	3.15627	0.320284	21.009	23.125	21.9449	21.4167	18.9312	20.2727	21.4114	22.6311	19.2143	18.9566	18.7886	21.0965	4.75165	1.66389	4.83342	23.6941	24.9457	24.7376	18.9425	23.2818	19.9042
3216	Q86Y56;Q86Y56-2;H0Y650;E9PGY2;Q86Y56-3;H7C3B1	DNAAF5	Dynein axonemal assembly factor 5;Isoform 2 of Dynein axonemal assembly factor 5;Dynein axonemal assembly factor 5 (Fragment)	93.52	0	53.365	6		1.05867	0.319754		-0.30087	0.708307		3.77697	0.0173937	1	-1.12788	0.124792		1.32396	4.24774	-1.4037	0.0666968	-1.90657	1.18867	0.602689	-1.08828	19.39	23.4729	21.7448	21.3342	18.0661	19.2251	23.1485	21.2675	21.2966	22.2842	21.1421	22.4225	5.36535	3.55839	2.40718	23.8206	24.0762	23.2703	18.4552	20.5178	20.8631
716	P02786;A0A8V8TM41;A0A8V8TLM6;A0A8V8TLK7;G3V0E5;A0A8V8TN37;A0A8V8TM46;A0A8V8TLN0;A0A8V8TLK4;A0A8V8TND0;F8WBE5	TFRC	Transferrin receptor protein 1;Transferrin receptor protein 1;Transferrin receptor protein 1;Transferrin receptor protein 1;Transferrin receptor protein 1;Transferrin receptor protein 1;Transferrin receptor protein 1;Transferrin receptor protein 1 (Fragmen	84.87	0	24.106	11		1.05266	0.109089		-0.121677	0.729389		2.04987	0.0125968	1	-0.788009	0.225892		2.29436	0.818134	0.918913	0.179257	-0.235143	-0.113687	-0.26	0.122122	23.6466	23.6466	24.0267	23.1798	21.3522	22.8285	23.1078	23.0005	23.8817	23.7603	24.2867	23.0577	1.99794	1.91006	2.24162	20.6468	22.7877	21.7025	18.6489	20.8776	19.4609
974	O00469;O00469-2;E7ETU9;C9JXZ0;A0A994J6E6;A0A994J6S5;O00469-3;A0A994J3M7	PLOD2	Procollagen-lysine,2-oxoglutarate 5-dioxygenase 2;Isoform 2 of Procollagen-lysine,2-oxoglutarate 5-dioxygenase 2;procollagen-lysine 5-dioxygenase;procollagen-lysine 5-dioxygenase;Procollagen-lysine,2-oxoglutarate 5-dioxygenase 2;Procollagen-lysine,2-oxoglu	84.685	0	8.7151	8		1.05108	0.107151		2.92888	0.00154433	1	1.02196	0.072988					1.00365	-0.154059	1.654	1.70071	3.24893	2.55785	3.35452	2.55422	22.6041	21.7023	22.6041	21.8343	21.6004	21.8564	20.9501	20.1336	19.3552	19.1445	19.2496	19.2801	1.42645	1.1252	0.51422	23.3855	23.7781	22.8547	21.959	22.6529	22.3405
3138	Q7KZF4;H7C597	SND1	Staphylococcal nuclease domain-containing protein 1	102	0	257.36	2		1.04789	0.08979		2.46838	0.00170466	1	1.68112	0.0315362	1	-0.253185	0.593855		0.233891	1.51456	1.5975	0.845597	2.34013	2.41389	2.88939	2.2301	28.39	28.6892	29.2598	28.1826	28.1561	27.1747	27.6623	27.337	26.0499	26.2754	26.3704	25.9525	2.41642	1.27311	1.35383	28.7987	27.9602	27.6183	26.3823	26.6871	26.2645
772	Q93008;A0A994J6S4;A0A994J4R6;Q93008-3;A0A994J4T3;A0A994J766;A0A994J583;A0A994J7K1;A0A994J588;A0A994J4T8;A0A994J4K9	USP9X	Probable ubiquitin carboxyl-terminal hydrolase FAF-X;ubiquitinyl hydrolase 1;ubiquitinyl hydrolase 1;Isoform 2 of Probable ubiquitin carboxyl-terminal hydrolase FAF-X;ubiquitinyl hydrolase 1;Ubiquitin specific peptidase 9 X-linked (Fragment);Ubiquitin spec	290.46	0	115.09	11		1.04664	0.375581		0.280807	0.701286		2.02556	0.0610679		-0.635617	0.142413		5.16227	-0.227006	-0.246574	-0.502137	2.19032	-0.509803	-0.441929	-0.115356	25.2382	24.1525	24.139	23.9224	20.0759	24.3795	24.3856	24.4245	23.0478	24.6623	24.581	24.0378	3.36671	0.542625	2.16733	26.764	27.0371	27.5231	23.3973	26.4945	25.3557
1524	P53539;K7ERZ8;P53539-9;P53539-8;P53539-11;P53539-7;P53539-6;P53539-5;P53539-10;P53539-4;P53539-3;P53539-2	FOSB	Protein FosB;FosB proto-oncogene, AP-1 transcription factor subunit;Isoform 9 of Protein FosB;Isoform 8 of Protein FosB;Isoform 11 of Protein FosB;Isoform 7 of Protein FosB;Isoform 6 of Protein FosB;Isoform 5 of Protein FosB;Isoform 10 of Protein FosB;Isof	35.927	0.007174	2.1354	12		1.04356	0.223921		0.185388	0.699135					-0.469709	0.233887		1.0133	-0.783633	3.38192	0.56264	0.00286616	0.475666	-0.652345	0.915365	29.3554	29.3022	28.0458	29.5851	28.3421	30.0858	24.6639	29.0225	29.3526	28.8265	28.6982	28.6698
1632	O15027-5;F1T0I1;O15027;O15027-2;O15027-4;O15027-3;A0A3F2YNX0;A0A3F2YNZ0;A0A0C4DH09;Q8N9G1	SEC16A	Isoform 5 of Protein transport protein Sec16A;Protein transport protein sec16;Protein transport protein Sec16A;Isoform 2 of Protein transport protein Sec16A;Isoform 4 of Protein transport protein Sec16A;Isoform 3 of Protein transport protein Sec16A;Protein	254.13	0	323.31	10		1.04266	0.0892332		-0.517072	0.191554		0.167683	0.666032		-0.754683	0.0659136		1.5243	0.770908	1.56556	0.309874	-0.0223856	-0.606783	-0.512831	-0.92629	31.1077	30.6397	31.1077	30.6942	29.5834	29.8688	29.5421	30.3843	31.1301	31.2465	31.6205	31.6205	0.161876	0.14343	0.197742	29.1734	29.4487	29.1353	29.0115	29.3053	28.9376
3089	Q6P2H3;Q6P2H3-2;Q6P2H3-4;H7BZW2;Q6P2H3-3	CEP85	Centrosomal protein of 85 kDa;Isoform 2 of Centrosomal protein of 85 kDa;Isoform 4 of Centrosomal protein of 85 kDa;Centrosomal protein 85 (Fragment)	85.638	0	137.68	5		1.03513	0.131431		2.05455	0.00500485	1	0.698485	0.156647		0.186577	0.650099		1.36534	0.454017	2.3329	-0.0117592	2.38416	1.36729	2.59827	1.86848	26.7125	26.2825	27.631	27.1323	25.3472	25.8285	25.2981	27.1441	24.3284	24.9152	25.0327	25.2638	0.976356	0.899555	0.219543	24.3352	25.6449	24.5958	23.3589	24.7454	24.3763
456	Q99615;A0A6I8PU73;A0A6I8PUD4;A0A6I8PS32;A0A6I8PIK4;Q99615-2;A0A6I8PRZ0;K7ER44;A0A6I8PR89;A0A6I8PLE7;K7EK03;K7EIH8;A0A6I8PU89;A0A6I8PUC2;K7EPP7;K7ESP1;K7EJL5;K7ELJ8;K7EJV7;K7EN19;K7EJE9	DNAJC7	DnaJ homolog subfamily C member 7;DnaJ heat shock protein family (Hsp40) member C7;DnaJ heat shock protein family (Hsp40) member C7;DnaJ heat shock protein family (Hsp40) member C7 (Fragment);DnaJ heat shock protein family (Hsp40) member C7;Isoform 2 of Dn	56.44	0	13.621	21	co-chaperones	1.0293	0.144729		2.84594	0.103312					0.564671	0.568225		-0.479292	1.73157	0.82208	2.04282	-0.516155	2.70082	7.01233	2.18676	22.4817	22.1329	22.8752	23.0039	22.961	20.4013	22.0531	20.9611	22.9978	19.4321	15.8629	20.8172
2434	P55809;E9PDW2;P55809-2	OXCT1	Succinyl-CoA:3-ketoacid coenzyme A transferase 1, mitochondrial	56.157	0	117.54	3		1.02665	0.119099		-1.67301	0.0373075		-0.714224	0.483491		0.0699532	0.904749		0.292456	0.85963	0.620505	2.33399	-2.37705	-2.33414	-0.0298701	-1.951	22.1846	22.5532	23.0996	22.384	21.8921	21.6936	22.4791	20.05	24.5616	24.8874	23.1294	24.335	-0.361901	-2.69391	0.913138	20.8965	18.9754	21.9338	21.2584	21.6693	21.0206
2207	P33981;P33981-2;D6RIC6;D6RF82;D6REX1;D6RFY1	TTK	Dual specificity protein kinase TTK;Isoform 2 of Dual specificity protein kinase TTK	97.071	0	299.95	6		1.02466	0.152023		1.48433	0.00687534	1	-0.223597	0.8098		0.0469425	0.905053		2.59852	1.24178	0.240629	0.0177299	1.52098	1.56631	1.2617	1.58833	26.4947	26.676	26.8029	26.8244	23.8962	25.4342	26.5622	26.8067	24.9737	25.1097	25.5412	25.2361	0.206565	1.06743	-1.94479	24.1285	25.2009	22.5887	23.9219	24.1335	24.5335
2437	P56192;P56192-2;H0YIP0;F5H2V6;H0YHV5;F8VS26;F8W0M7;F8W0S4;F8VZZ9;H0YI94;H0YHL6;H0YI27;H0YIC2;F8VPL7	MARS	Methionine--tRNA ligase, cytoplasmic;Isoform 2 of Methionine--tRNA ligase, cytoplasmic	101.11	0	189.22	14		1.0191	0.145847		0.0767229	0.861498		0.89868	0.0994412		-0.840507	0.107345		2.493	0.809631	0.974237	-0.200458	0.598697	-0.122599	0.303799	-0.473005	27.2359	26.8786	27.494	26.7859	24.7429	26.069	26.5197	26.9864	26.6372	27.0012	27.1902	27.2589	1.43113	0.739227	0.525683	26.9805	27.3855	26.7144	25.5493	26.6463	26.1888
761	A0A8V8TR92;A0A8V8TQB4;A0A3B3IUB9;H7C3P0;H7C094;REV__Q96C03;REV__Q96C03-3	BIRC6	Baculoviral IAP repeat containing 6;Baculoviral IAP repeat containing 6;Baculoviral IAP repeat containing 6 (Fragment)	528.04	0	323.31	7		1.0167	0.123617		-0.279169	0.488968		0.996652	0.0703723		-6.4913	0.000844617		2.11464	0.0359706	1.36077	0.555438	0.217572	-0.489893	-0.0327849	-0.811569	31.6642	31.0746	31.9479	31.1691	29.5496	31.0386	30.5871	30.6137	31.4466	31.5645	31.9807	31.9807	1.29782	0.55999	1.13215	31.2338	31.9281	31.6031	29.9359	31.3681	30.4709
1924	P04264	KRT1	Keratin, type II cytoskeletal 1	66.038	0	323.31	1		1.01071	0.129761		-0.26996	0.733616		1.15535	0.0474686	1	0.458934	0.306437		0.283834	1.9577	1.69087	0.110421	0.801419	0.963456	-0.876913	-1.9678	33.2659	33.2659	32.3933	31.8553	32.9821	31.3082	30.7024	31.7449	32.4645	32.3025	33.2702	33.8231	0.792962	1.33277	1.34031	30.0983	30.2818	29.8418	29.3053	28.949	28.5015
2488	P62136;P62136-2;A0A7I2V4F7;E9PMD7;P62136-3	PPP1CA	Serine/threonine-protein phosphatase PP1-alpha catalytic subunit;Isoform 2 of Serine/threonine-protein phosphatase PP1-alpha catalytic subunit;Serine/threonine-protein phosphatase;Serine/threonine-protein phosphatase;Isoform 3 of Serine/threonine-protein p	37.512	0	22.508	5		1.00753	0.108508		1.36316	0.04896	1	-1.62057	0.045312		1.84963	0.0833935		0.289441	1.87955	0.524149	1.33699	1.34009	2.31772	0.0856015	1.70924	22.4182	24.1596	22.4244	23.6207	22.1288	22.2801	21.9002	22.2837	21.0781	21.8419	22.3388	21.9114	-2.39202	-0.744309	-1.72539	19.778	20.1786	20.0437	22.1701	20.9229	21.7691
788	Q92614;Q92614-4;Q92614-3;A0A994J771;Q92614-2;Q92614-5;H0YEV9	MYO18A	Unconventional myosin-XVIIIa;Isoform 4 of Unconventional myosin-XVIIIa;Isoform 3 of Unconventional myosin-XVIIIa;Myosin XVIIIA;Isoform 2 of Unconventional myosin-XVIIIa;Isoform 5 of Unconventional myosin-XVIIIa	233.11	0	26.205	7		1.00462	0.129623		-0.418245	0.628319		1.2715	0.295537		-4.20791	0.00298123		1.66566	-0.261377	0.887901	1.7263	1.60545	-0.356647	-0.731029	-2.19075	22.4509	23.0349	23.6928	23.5236	20.7852	23.2963	22.8049	21.7973	20.8454	23.3916	24.4238	25.7143	2.62577	-1.19964	2.38836	23.5321	21.8071	22.742	20.9063	23.0067	20.3537
3165	Q7Z3T8;Q7Z3T8-3;H0Y8R0;D6RC80;H0YAA4;H0YAB1	ZFYVE16	Zinc finger FYVE domain-containing protein 16;Isoform 2 of Zinc finger FYVE domain-containing protein 16	168.9	0	323.31	6		0.997049	0.101869		1.20927	0.0281469	1	1.06996	0.0510602		-0.312452	0.37341		1.86698	0.51967	0.995681	0.60586	1.91968	1.13308	1.15396	0.630371	30.8023	30.5046	30.6942	30.3322	28.9353	29.985	29.6985	29.7264	28.8826	29.3716	29.5403	29.7019	1.22587	0.83566	1.14834	30.5028	30.5372	30.5372	29.2769	29.7015	29.3888
1308	Q9GZR7;G3V529;Q9GZR7-2;F5GYL3;A0A1W2PRR2;A0A087WXU8	DDX24	ATP-dependent RNA helicase DDX24;ATP-dependent RNA helicase;Isoform 2 of ATP-dependent RNA helicase DDX24;ATP-dependent RNA helicase;ATP-dependent RNA helicase;ATP-dependent RNA helicase	96.331	0	118.46	6		0.994009	0.322335		1.47555	0.0173687	1	1.41575	0.0353497	1	-0.771539	0.0717462		3.89922	-1.28047	1.34101	0.0162706	2.23606	0.826172	1.21551	1.62444	25.0268	23.7638	25.8006	26.0122	21.1275	25.0442	24.4596	25.996	22.7907	22.9376	24.5851	24.3878	1.94091	1.16537	1.14099	26.1906	26.1581	25.6449	24.2497	24.9928	24.5039
2173	P30050;P30050-2	RPL12	Large ribosomal subunit protein uL11;Isoform 2 of Large ribosomal subunit protein uL11	17.818	0	52.127	2		0.993683	0.119023		0.89065	0.0554482		-2.90015	0.0097935		0.542208	0.502855		0.503084	0.323545	2.08133	1.06677	1.13227	0.578277	1.3445	0.507554	22.923	22.206	22.5964	22.0357	22.4199	21.8825	20.5151	20.969	21.7907	21.6278	21.2519	21.5282	-3.09004	-2.99506	-2.61535	18.6934	19.1442	19.4527	21.7834	22.1392	22.0681
2468	P61160;P61160-2;A0A1B0GWD0;A0A1B0GWH0	ACTR2	Actin-related protein 2;Isoform 2 of Actin-related protein 2	44.76	0	29.242	4		0.993193	0.21217		0.948645	0.0970328		-0.295843	0.621237		0.935802	0.13746		-0.372875	1.25853	0.0733671	3.01375	-0.10174	0.818061	1.37207	1.70619	23.2443	24.612	23.94	24.4703	23.6172	23.3535	23.8667	21.4565	23.3461	23.794	22.568	22.7641	-0.828774	-0.772337	0.713581	22.2627	21.2031	22.0353	23.0915	21.9755	21.3218
2696	Q13151	HNRNPA0	Heterogeneous nuclear ribonucleoprotein A0	30.84	0	22.567	1		0.985559	0.27621		-1.02043	0.0492532		-2.22266	0.0124461		-0.374449	0.61296		-0.592933	1.23268	-0.260522	3.56301	-1.23019	-0.946856	-1.60688	-0.297786	24.2076	24.4259	23.4696	24.1273	24.8006	23.1933	23.7301	20.5642	25.4378	25.3728	25.0765	24.425	-2.425	-1.87044	-2.37253	21.3294	21.5012	21.3233	23.7544	23.3716	23.6959
2451	Q99880;Q93079;Q99877;P62807;P58876;Q5QNW6;Q99879;U3KQK0;Q5QNW6-2;O60814;P57053	HIST1H2BL;HIST1H2BH;HIST1H2BN;HIST1H2BC;HIST1H2BD;HIST2H2BF;HIST1H2BM;HIST1H2BK;H2BFS	Histone H2B type 1-L;Histone H2B type 1-H;Histone H2B type 1-N;Histone H2B type 1-C/E/F/G/I;Histone H2B type 1-D;Histone H2B type 2-F;Histone H2B type 1-M;Histone H2B;Isoform 2 of Histone H2B type 2-F;Histone H2B type 1-K;Histone H2B type F-S	13.952	0	112.05	11		0.979868	0.19522		-1.28028	0.0276724		-2.30495	0.0246338		0.242096	0.647373		0.0872708	0.780573	0.0922974	2.95933	-0.586529	-1.06578	-1.99943	-1.46939	26.1585	26.8204	25.466	26.0174	26.0713	26.0398	25.3737	23.058	26.7451	27.8862	27.4654	27.4868	-1.4469	-3.31365	-2.15429	25.4731	23.1172	25.1232	26.92	26.4308	27.2775
58	Q16186;A0A087WX59;A0A087WUX6	ADRM1	Proteasomal ubiquitin receptor ADRM1;ADRM1 26S proteasome ubiquitin receptor;ADRM1 26S proteasome ubiquitin receptor (Fragment)	42.153	0	47.361	3	proteasome	0.975022	0.0995131		-0.0241618	0.95655					0.447452	0.331699		1.22896	1.0213	0.28448	1.36535	-0.0840933	0.242505	-0.524561	0.269502	23.5511	23.5392	23.1072	23.5306	22.3221	22.5179	22.8227	22.1653	23.6352	23.2967	23.6318	23.2611
1679	O43303;O43303-2;H3BMS1;H3BVH3;I3L262	CCP110	Centriolar coiled-coil protein of 110 kDa;Isoform 2 of Centriolar coiled-coil protein of 110 kDa	113.42	0	23.801	5		0.96219	0.176558		0.532606	0.387328					0.0758556	0.882541		2.18831	-0.502389	1.53068	0.632163	0.521835	-0.558855	0.232525	1.93492	24.5252	23.791	23.9903	24.8995	22.3369	24.2934	22.4596	24.2673	24.0034	24.3499	23.7578	22.9645
578	P23284;A0A7P0Z497;A0A7P0TB45;A0A7P0T7U3	PPIB	Peptidyl-prolyl cis-trans isomerase B;Peptidyl-prolyl cis-trans isomerase;Peptidyl-prolyl cis-trans isomerase	23.742	0	11.655	4	co-chaperones	0.960956	0.0987928		0.73114	0.0990626					1.62785	0.0750702		1.48365	0.741454	0.596403	1.02232	0.138488	1.10044	0.638318	1.04732	22.0058	20.5056	20.5534	20.3787	20.5222	19.7642	19.957	19.3563	21.8673	19.4052	19.9151	19.3313
3929	Q9NTJ3;E9PD53;Q9NTJ3-2;C9JR83;C9J9E4;C9JVD8;C9J578;C9JWF0;C9IYK2;C9JJ64;F8WCB7	SMC4	Structural maintenance of chromosomes protein 4;Structural maintenance of chromosomes protein;Isoform 2 of Structural maintenance of chromosomes protein 4	147.18	0	292.33	11		0.960092	0.0995949		0.183921	0.590771		1.73098	0.0249751	1	-0.630236	0.117475		1.41683	0.443219	1.08102	0.899302	0.255505	0.19333	0.162568	0.124281	26.5965	27.4382	27.7567	27.502	25.1797	26.995	26.6757	26.6027	26.341	27.2449	27.5942	27.3777	2.31759	1.35867	1.51668	28.3686	27.4567	26.9964	26.0511	26.098	25.4797
1400	P07741;H3BQZ9;P07741-2;H3BSW3;H3BQF1;H3BQB1	APRT	Adenine phosphoribosyltransferase;Adenine phosphoribosyltransferase;Isoform 2 of Adenine phosphoribosyltransferase;Adenine phosphoribosyltransferase;Adenine phosphoribosyltransferase (Fragment);Adenine phosphoribosyltransferase (Fragment)	19.608	0	8.5796	6		0.960064	0.0949219		2.50803	0.0021889	1	-2.18944	0.0119289		1.57109	0.00978435	1	1.3064	0.614611	0.995894	0.923351	2.31249	2.72308	3.02278	1.97377	23.5829	22.1356	22.4548	21.7023	22.2765	21.521	21.459	20.779	21.2704	19.4125	19.4321	19.7286	-2.30821	-2.01158	-2.24853	18.5558	18.8557	18.4803	20.864	20.8673	20.7288
3589	Q96QR8	PURB	Transcriptional activator protein Pur-beta	33.24	0	40	1		0.957109	0.192506		-1.04839	0.0212054					-1.44687	0.248807		-0.43289	0.459383	1.24005	2.56189	-1.18108	-0.94308	-0.94296	-1.12644	22.3313	22.1124	21.9194	21.8492	22.7642	21.653	20.6794	19.2873	23.5124	23.0555	22.8624	22.9756
3384	Q8WTW3;E9PBL8;J3QKY9;J3KRP4;J3QLT5;J3KSY3	COG1	Conserved oligomeric Golgi complex subunit 1;Conserved oligomeric Golgi complex subunit 1 (Fragment)	108.98	0	323.31	6		0.952977	0.098755		-0.201082	0.598459		0.706839	0.158164		0.558725	0.561114		1.16338	0.936925	1.22609	0.485508	-0.404593	-0.333734	0.305505	-0.371504	27.7347	27.65	28.5977	28.2037	26.5713	26.7131	27.3717	27.7182	28.1393	27.9838	28.2922	28.5752	1.18857	0.310555	0.621394	26.3416	26.3569	25.8944	25.1531	26.0463	25.273
2533	P63151;P63151-2;A0A590UJY3;Q9Y2T4;A0A590UJJ1;Q9Y2T4-3;Q9Y2T4-4;Q9Y2T4-2;Q00005;Q00005-2;E5RFR9;Q00005-6;Q00005-3;Q00005-4;Q00005-5;Q00005-7	PPP2R2A	Serine/threonine-protein phosphatase 2A 55 kDa regulatory subunit B alpha isoform;Isoform 2 of Serine/threonine-protein phosphatase 2A 55 kDa regulatory subunit B alpha isoform;Serine/threonine-protein phosphatase 2A 55 kDa regulatory subunit B	51.691	0	11.295	16		0.951382	0.271975		0.916981	0.058882		-1.08091	0.323814		1.46978	0.239663		3.56654	0.402527	-0.109665	-0.0538693	1.3426	1.10889	0.226119	0.990308	23.8182	23.4376	22.6392	22.7708	20.2517	23.035	22.7489	22.8246	22.4756	22.3287	22.4131	21.7805	-3.2897	-0.143954	0.190924	19.4527	20.0067	20.4679	22.7424	20.1506	20.277
2190	P31689;P31689-2	DNAJA1	DnaJ homolog subfamily A member 1;Isoform 2 of DnaJ homolog subfamily A member 1	44.868	0	120.16	2	co-chaperones	0.94923	0.149343		1.95183	0.0037129	1	-0.719817	0.357213		0.12317	0.739818		0.858594	-0.146933	0.973264	2.112	1.95892	2.24356	1.48588	2.11895	28.135	28.4339	27.7602	27.6601	27.2764	28.5808	26.7869	25.5481	26.1761	26.1903	26.2743	25.5412	-1.76247	-1.10491	0.707927	22.814	21.6862	25.7769	24.5765	22.7911	25.069
1490	Q07020;J3QQ67;G3V203;H0YHA7;Q07020-2;F8VYV2;A0A075B7A0;F8VUA6;F8VXR6	RPL18	Large ribosomal subunit protein eL18;Ribosomal protein L18 (Fragment);Ribosomal protein L18;Ribosomal protein L18 (Fragment);Isoform 2 of Large ribosomal subunit protein eL18;Ribosomal protein L18;Ribosomal protein L18;Ribosomal protein L18 (Fragment)	21.634	0	250.66	9		0.939723	0.134714		0.190748	0.652383		-2.89802	0.0102363		-0.619466	0.249988		0.627745	0.950631	0.206328	1.97419	-0.0946666	0.677721	-0.37425	0.554186	28.1439	28.7856	28.0259	29.3807	27.5161	27.835	27.8196	27.4065	28.2385	28.1079	28.4002	28.8265	-2.37869	-2.94909	-3.36629	23.9782	22.8726	23.8782	26.3568	25.8217	27.2445
1541	P46782;M0R0F0;M0R0R2;M0QZN2	RPS5	Small ribosomal subunit protein uS7;Ribosomal protein S5 (Fragment);Ribosomal protein S5;Ribosomal protein S5	22.876	0	27.481	4		0.939037	0.190194		0.380206	0.626116		-2.20406	0.0163127		-0.237269	0.853192		-0.424426	0.702628	2.48342	0.994529	-1.2122	2.01966	-0.0814691	0.794834	20.5534	23.3968	22.6063	22.1912	20.9779	22.6942	20.1229	21.1966	21.7656	21.3772	22.6878	21.3963	-2.81157	-2.13434	-1.66627	19.2398	19.6712	19.3408	22.0513	21.8055	21.0071
4165	Q9UPU5;A0A0U1RQI9	USP24	Ubiquitin carboxyl-terminal hydrolase 24;ubiquitinyl hydrolase 1	294.36	0	152.34	2		0.936211	0.296391		0.853703	0.0776093		2.70351	0.0317236	1	-0.30525	0.430126		3.4379	-0.656457	1.27643	-0.313026	1.40893	0.17797	1.0794	0.748515	24.6599	24.069	24.9968	24.2028	21.222	24.7254	23.7203	24.5158	23.2509	23.891	23.9174	23.4543	4.21028	1.4063	2.49394	27.0407	27.3938	27.891	22.8304	25.9875	25.3971
319	P49815;X5D2U8;A0A2R8YGU4;A0A2R8Y5F1;P49815-3;A0A2R8YDZ2;A0A2R8Y7X5;A0A2R8YDR3;A0A2R8Y7C8;P49815-6;P49815-7;P49815-5;P49815-2;A0A2R8YGD6;P49815-4;H3BMQ0;A0A2R8Y6C9;A0A2R8YHA2;A0A2R8YCR8;H3BQK4;A0A2R8Y5B2;A0A2R8Y670;C9JX95;A0A2R8YGE6;A0A2R8YEJ8	TSC2	Tuberin;TSC complex subunit 2 (Fragment);TSC complex subunit 2;TSC complex subunit 2;Isoform 3 of Tuberin;TSC complex subunit 2;TSC complex subunit 2;TSC complex subunit 2 (Fragment);TSC complex subunit 2;Isoform 6 of Tuberin;Isoform 7 of Tuberin;Isoform 5	200.61	0	34.648	25		0.936138	0.206262		2.4273	0.00451499	1	2.33091	0.0365744	1	-0.337176	0.449503		0.585448	2.21455	1.67479	-0.730234	2.25658	2.32876	3.43059	1.69325	22.3039	23.2287	24.1449	22.8502	21.7184	21.0141	22.4701	23.5804	20.0473	20.8999	20.7143	21.1569	1.16065	2.14849	3.68358	25.2336	25.1486	24.854	24.073	23.0001	21.1704
3601	Q96S44;Q5JZ02	TP53RK	EKC/KEOPS complex subunit TP53RK	28.16	0	17.217	2		0.930233	0.340643		0.479587	0.565755		-1.71693	0.022939		0.0444414	0.970455		-1.67433	0.406433	1.60381	3.38502	1.34668	-1.78083	1.23856	1.11394	19.2973	19.2973	19.685	19.6568	20.9716	18.8908	18.0812	16.2718	17.9506	21.0781	18.4464	18.5429	-1.86459	-1.23207	-2.05412	19.3355	19.6932	19.1034	21.2	20.9253	21.1575
3251	Q8IX18;Q8IX18-4;Q8IX18-3;Q8IX18-2;F5H625;J3KTK0;J3KSW6	DHX40	Probable ATP-dependent RNA helicase DHX40;Isoform 4 of Probable ATP-dependent RNA helicase DHX40;Isoform 3 of Probable ATP-dependent RNA helicase DHX40;Isoform 2 of Probable ATP-dependent RNA helicase DHX40;DEAH-box helicase 40 (Fragment)	88.559	0	5.2008	7		0.923271	0.113407		0.808346	0.0588575		4.21057	0.0097935	1	-0.445368	0.2904		1.08387	1.39637	0.831206	0.381631	1.09507	0.883312	0.841737	0.413263	21.0847	22.0152	21.6956	21.2396	20.0008	20.6188	20.8644	20.8579	19.9896	21.1319	20.8538	20.8263	3.32763	4.32386	4.98022	18.6644	19.05	20.1192	15.3367	14.7261	15.139
2147	P27348;E9PG15	YWHAQ	14-3-3 protein theta;Tyrosine 3-monooxygenase/tryptophan 5-monooxygenase activation protein theta (Fragment)	27.764	0	63.3	2		0.914391	0.153039		0.709522	0.311919					1.0814	0.228935		-0.0372621	0.492073	1.444	1.75876	-0.259098	-0.157897	0.874043	2.38104	23.9659	23.381	23.8719	23.5495	24.0032	22.8889	22.4279	21.7907	24.225	23.5389	22.9978	21.1684
1503	P36776;K7EJE8;K7EKE6;P36776-3;P36776-2;K7ER27;K7ER56;K7ERR6	LONP1	Lon protease homolog, mitochondrial;Lon protease homolog, mitochondrial;Lon protease homolog, mitochondrial;Isoform 3 of Lon protease homolog, mitochondrial;Isoform 2 of Lon protease homolog, mitochondrial	106.49	0	37.149	8		0.911812	0.164334		-1.84989	0.0107878		1.91706	0.0219265	1	0.889411	0.430126		1.57143	-0.133455	0.451095	1.75817	-0.796745	-2.17787	-2.3665	-2.05847	23.0328	21.3012	21.6404	22.9283	21.4613	21.4346	21.1893	21.1701	23.8295	23.4791	24.0069	24.9867	2.54319	1.43103	1.77696	24.9739	25.2734	23.8537	22.4307	23.8424	22.0767
2339	P49207	RPL34	Large ribosomal subunit protein eL34	13.293	0	9.3911	1		0.907078	0.130933		0.109257	0.790344		-3.69421	0.0136265		1.02259	0.178248		0.438059	0.379965	1.45045	1.35984	-0.425532	0.603865	0.233171	0.0255235	22.9745	23.5684	23.6773	23.32	22.5365	23.1884	22.2268	21.9601	23.4001	22.9645	23.4441	23.2945	-3.80124	-2.38466	-4.89671	18.8557	19.3105	19.3105	22.6569	21.6952	24.2072
686	O60832;A0A8Q3WLC8;A0A8Q3SJE8;A0A8Q3SIS9;A0A8Q3SIY6;A0A8Q3WLW8;A0A8Q3WLE4;C9IYT0;A0A8Q3SIX2;A0A8Q3WLD1;O60832-2;A0A8Q3WLG7;A0A8Q3WLE5;A0A8V8TKY9	DKC1	H/ACA ribonucleoprotein complex subunit DKC1;Dyskerin pseudouridine synthase 1;Dyskerin pseudouridine synthase 1;Dyskerin pseudouridine synthase 1;Dyskerin pseudouridine synthase 1;Dyskerin pseudouridine synthase 1;Dyskerin pseudouridine synthase 1;Dyskeri	57.673	0	9.6374	14		0.902934	0.20222		1.87168	0.149056					-1.42229	0.302479		1.09825	-0.56735	2.28397	0.796865	2.04965	-0.860556	1.42373	4.87391	22.9714	21.5143	23.7851	22.9866	21.8732	22.0817	21.5011	22.1897	20.9218	22.3749	22.3613	18.1127
2673	Q12923;Q12923-3;Q12923-4;Q12923-2	PTPN13	Tyrosine-protein phosphatase non-receptor type 13;Isoform 3 of Tyrosine-protein phosphatase non-receptor type 13;Isoform 4 of Tyrosine-protein phosphatase non-receptor type 13;Isoform 2 of Tyrosine-protein phosphatase non-receptor type 13	276.9	0	34.813	4		0.897972	0.390573		-0.320819	0.853212		0.132096	0.88358		0.416682	0.420275		-2.00395	0.031893	2.48105	3.08289	-4.51215	-0.329697	3.25915	0.299418	18.4445	22.8565	23.1341	24.0963	20.4484	22.8246	20.6531	21.0134	22.9566	23.1862	19.875	23.7969	1.18404	-1.60971	0.821952	22.1192	20.7389	22.0233	20.9351	22.3486	21.2013
2086	P20700;E9PBF6;A0A0D9SFE5	LMNB1	Lamin-B1;Lamin B1;Lamin B1	66.408	0	12.397	3	autophagy	0.888812	0.145847		-0.643735	0.268548					0.20477	0.765933		0.905103	0.382494	0.445263	1.82239	-1.81982	-0.259099	-0.869081	0.37306	25.6417	28.1489	27.0443	27.3982	24.7365	27.7664	26.599	25.5759	27.4615	28.408	27.9134	27.0252
1515	K7EPI4	GFAP	Glial fibrillary acidic protein (Fragment)	14.037	0.0085664	1.9581	1		0.887656	0.331651		0.0836948	0.947197					-2.04211	0.0621838		0.770734	2.66198	-1.75302	1.87093	-0.646416	1.35485	-2.60809	2.23443	21.0646	24.68	19.5368	23.1672	20.2938	22.018	21.2898	21.2963	21.711	23.3252	22.1448	20.9328
3363	Q8TDN6	BRIX1	Ribosome biogenesis protein BRX1 homolog	41.401	0	50.283	1		0.885737	0.132419		1.92735	0.00657826	1	-0.72253	0.198804		-0.617436	0.164421		0.271853	1.46439	0.995374	0.811332	2.01693	1.1463	2.01655	2.5296	25.86	25.6588	25.3368	25.567	25.5881	24.1944	24.3414	24.7557	23.8431	24.5125	23.3203	23.0374	-0.727195	-0.0470156	-1.39338	22.2899	22.3479	22.0972	23.0171	22.3949	23.4906
3713	Q9BXJ9;A0A0B4J1W3;A0A8V8TPI7;A0A8V8TQ34;Q9BXJ9-4;A0A8V8TQT7;A0A8V8TR41;Q6N069;Q6N069-5;Q6N069-4;Q6N069-3;Q6N069-2;D6RAP7	NAA15	N-alpha-acetyltransferase 15, NatA auxiliary subunit;N-alpha-acetyltransferase 15, NatA auxiliary subunit;N-alpha-acetyltransferase 15, NatA auxiliary subunit;N-alpha-acetyltransferase 15, NatA auxiliary subunit;Isoform 2 of N-alpha-acetyltransferase 15, N	101.27	0	43.44	13		0.883985	0.20222		-0.529185	0.346137		1.90814	0.0684771		-2.27082	0.0123017		2.54073	0.449488	0.233139	0.312585	-0.133718	0.484665	-1.63644	-0.83125	21.6818	23.8541	22.5458	23.7248	19.1411	23.4046	22.3126	23.4123	21.8155	23.3694	24.1822	24.5561	2.54987	2.88626	0.288285	25.5152	26.0909	24.5097	22.9653	23.2046	24.2214
3796	Q9H4L4;A0A087X0R7;J3QL36;J3QRE4;A0A087WV50;J3KSF5	SENP3;SENP3-EIF4A1	Sentrin-specific protease 3;SENP3-EIF4A1 readthrough (NMD candidate) (Fragment);SUMO specific peptidase 3 (Fragment)	65.009	0	18.667	6		0.882099	0.43272		-1.29468	0.0942366		0.0171577	0.985716		-1.57736	0.0169721		0.0965325	1.4749	-2.07502	4.03199	-2.69074	0.0839335	-1.84571	-0.726204	20.8249	21.7775	21.0646	22.741	20.7284	20.3026	23.1396	18.709	23.5156	21.6935	22.9103	23.4672	1.59702	0.264619	-1.81016	23.3093	24.1033	21.0182	21.7123	23.8386	22.8283
2048	P16152;E9PQ63;A8MTM1;P16152-2	CBR1	Carbonyl reductase [NADPH] 1;Carbonyl reductase 1;Carbonyl reductase 1;Isoform 2 of Carbonyl reductase [NADPH] 1	30.375	0	93.103	4		0.875582	0.174626		1.63124	0.0159941	1				-0.178817	0.786591		-0.161399	0.812317	0.905589	1.94582	1.04017	2.33649	1.02771	2.12058	23.6658	22.9433	22.1356	23.0205	23.8272	22.131	21.23	21.0747	22.6257	20.6068	21.1079	20.8999
778	O75376;A0A994J5B8;H0Y459;O75376-2;E7EVK1;E7EVU5;E7EW50;J3KS51;O75376-3;C9JAP0;J3KS29;J3QKP0	NCOR1	Nuclear receptor corepressor 1;Nuclear receptor corepressor 1;Nuclear receptor corepressor 1;Isoform 2 of Nuclear receptor corepressor 1	270.21	0	39.594	12		0.874525	0.146953		2.56462	0.00204572	1	0.581497	0.609264		-3.07313	0.00376276		0.64697	1.13631	1.56684	0.147982	1.90413	2.75443	2.96735	2.63258	25.3686	24.6298	25.4133	24.6204	24.7216	23.4935	23.8465	24.4724	23.4645	21.8754	22.446	21.9878	-1.12628	2.88497	-0.0142043	21.1617	21.9623	22.6427	22.2879	19.0773	22.6569
473	O60308;A0A6Q8PH38;A0A6Q8PGF0;A0A6Q8PFR4;J3QLL3;A0A6Q8PGB3;Q5SR27;A0A6Q8PHR0;A0A6Q8PH69;A0A6Q8PHE1;O60308-3;A0A6Q8PGQ7;A0A6Q8PH14;O60308-2	CEP104	Centrosomal protein of 104 kDa;Centrosomal protein 104;Centrosomal protein 104;Centrosomal protein 104;Centrosomal protein 104;Centrosomal protein 104;Centrosomal protein 104;Centrosomal protein 104;Centrosomal protein 104;Centrosomal protein 104;Isoform 3	104.45	0.0023048	3.2163	14		0.872138	0.127341		-0.426557	0.478089								0.483289	1.14645	0.732561	1.12625	-0.334645	0.830027	-0.572923	-1.62869	23.2576	24.4045	22.8097	22.3313	22.7744	23.258	22.0772	21.205	23.5923	23.5744	23.3827	23.96
2478	P61353;K7ELC7;K7EQQ9;K7ERY7	RPL27	Large ribosomal subunit protein eL27;60S ribosomal protein L27 (Fragment)	15.798	0	5.86	4		0.870781	0.129667		-0.771736	0.116063					1.32165	0.343266		1.22967	0.72803	1.0857	0.439726	-0.800811	-1.47577	0.0229586	-0.833325	22.6899	22.2962	22.3906	21.89	21.4602	21.5681	21.3049	21.4503	23.4907	23.7719	22.3677	22.7234
3500	Q96CW5;Q96CW5-2;A0A3B3ITE3;A0A087WU06;Q96CW5-3;A0A0J9YX63;A0A0J9YX56;A0A087WZV5	TUBGCP3	Gamma-tubulin complex component 3;Isoform 2 of Gamma-tubulin complex component 3;Gamma-tubulin complex component;Gamma-tubulin complex component;Isoform 3 of Gamma-tubulin complex component 3	103.57	0	104.18	8		0.860067	0.21686		-0.721944	0.0859818		1.92186	0.022939	1	-0.862631	0.075495		2.52525	0.146877	0.542501	0.22564	-1.12361	-0.846821	-0.344111	-0.573234	23.7638	23.9741	25.1909	25.2309	21.2385	23.8272	24.6484	25.0053	24.8874	24.8209	25.535	25.8042	2.35709	1.22351	2.18497	25.3086	25.5961	24.9042	22.9516	24.3726	22.7192
2476	P61313;A0A2R8YEM3;E7EQV9;E7EX53;A0A2R8Y738;P61313-2;E7ERA2	RPL15	Large ribosomal subunit protein eL15;Ribosomal protein L15 (Fragment);Ribosomal protein L15 (Fragment);Ribosomal protein L15 (Fragment);Ribosomal protein L15 (Fragment);Isoform 2 of Large ribosomal subunit protein eL15	24.146	0	48.47	7		0.856022	0.192601		0.190666	0.752481		-1.66959	0.0183166		-0.629904	0.277682		0.797075	1.06212	-0.351307	1.9162	0.0665324	0.889356	-1.14044	0.947216	26.9234	28.2525	26.8786	27.578	26.1263	27.1904	27.2299	25.6618	26.8569	27.3632	28.0191	26.6308	-1.59769	-1.80782	-1.60324	22.9275	24.3981	24.0325	24.5252	26.206	25.6357
2603	Q02790;H0YFG2;F5H1U3	FKBP4	Peptidyl-prolyl cis-trans isomerase FKBP4	51.804	0	42.112	3	co-chaperones	0.850894	0.419033		1.7584	0.115071					-0.392331	0.504208		4.33974	-0.169784	-0.781612	0.0152298	2.99055	3.08685	-1.07176	2.02796	25.6894	21.5453	20.2215	22.1738	21.3497	21.7151	21.0032	22.1586	22.6989	18.4584	21.2933	20.1458
1204	P42766;F2Z388	RPL35	Large ribosomal subunit protein uL29;60S ribosomal protein L35	14.551	0	19.218	2		0.850054	0.208631		-0.173344	0.731809					-0.294802	0.708905		1.60162	-0.0199307	-0.0555201	1.87405	0.565705	0.213258	-1.11746	-0.354876	23.0363	22.3334	20.7446	21.6837	21.4346	22.3533	20.8001	19.8097	22.4706	22.1201	21.862	22.0386
1636	O15056;O15056-2;O15056-3;A0A1W2PR85;E7ER60;H7BY56;Q5TA15;H0YEV8	SYNJ2	Synaptojanin-2;Isoform 2B1 of Synaptojanin-2;Isoform 2A of Synaptojanin-2;phosphoinositide 5-phosphatase;phosphoinositide 5-phosphatase	165.54	0	323.31	8		0.849769	0.167989		0.713985	0.0833984		0.887352	0.0714884		-0.0291569	0.938669		1.87732	0.452615	0.722252	0.346888	1.1504	0.571311	0.658177	0.476051	29.647	29.2002	29.28	28.9382	27.7697	28.7476	28.5577	28.5913	28.4966	28.6289	28.6218	28.4621	0.980136	0.782122	0.899797	29.8148	30.0202	29.8148	28.8347	29.2381	28.915
2105	P22314;P22314-2;Q5JRR9;Q5JRS0;Q5JRS2;Q5JRS1;Q5JRS3;Q5JRR6	UBA1	Ubiquitin-like modifier-activating enzyme 1;Isoform 2 of Ubiquitin-like modifier-activating enzyme 1	117.85	0	164.36	8		0.849374	0.167991		2.45001	0.00277477	1	1.99549	0.0375328	1	0.132657	0.708773		1.32488	1.47405	0.659224	-0.0606581	1.89716	2.11796	2.79903	2.98587	25.4177	24.9077	25.4149	25.128	24.0928	23.4336	24.7557	25.1886	23.5205	22.7897	22.6159	22.1421	1.96278	3.04432	0.979374	24.7636	24.6724	24.1937	22.8008	21.628	23.2143
2110	P23258;A0A7P0T9G6;Q9NRH3;K7EIS0;K7EKE5	TUBG1;TUBG2	Tubulin gamma-1 chain;Tubulin gamma chain;Tubulin gamma-2 chain	51.169	0	65.388	5		0.848567	0.294189		0.781523	0.154052		-1.55674	0.131544		-0.47554	0.382442		-0.284333	1.80433	-0.659282	2.53355	0.61912	0.660282	-0.0325015	1.87919	25.3193	25.3869	24.3755	26.0443	25.6036	23.5826	25.0348	23.5108	24.7002	24.7266	24.408	24.1651	-1.90736	-2.93152	0.168655	21.6585	20.4749	25.1738	23.5659	23.4064	25.0051
2069	P18124;A8MUD9;C9JIJ5;C9JZ88	RPL7	Large ribosomal subunit protein uL30;Ribosomal protein L7	29.225	0	323.31	4		0.846389	0.182819		-0.0826492	0.875307		-2.55823	0.0125705		-0.101939	0.850118		0.166192	1.31254	0.145354	1.76147	-0.593598	-0.0117086	-0.647275	0.921984	29.833	30.2207	29.5851	30.9893	29.6669	28.9082	29.4398	29.2278	30.4266	30.2324	30.2324	30.0673	-2.1368	-3.24056	-2.29733	27.252	25.4605	27.2319	29.3888	28.7011	29.5292
2298	P45974;P45974-2;A0A7P0TB18;F5H571	USP5	Ubiquitin carboxyl-terminal hydrolase 5;Isoform Short of Ubiquitin carboxyl-terminal hydrolase 5	95.785	0	100.81	4		0.843998	0.240051		1.86603	0.00398956	1	3.73133	0.00929577	1	1.85205	0.0198655	1	2.40485	1.17862	-0.253921	0.0464452	1.67246	2.20186	1.56994	2.01986	26.4212	25.6663	25.4079	25.8414	24.0164	24.4877	25.6618	25.795	24.7488	23.4645	23.8379	23.8216	3.74734	3.17934	4.26732	27.0337	26.8903	25.9347	23.2864	23.7109	21.6674
296	Q92841;A0A1X7SBZ2;A0A5H1ZRQ2;Q92841-3;Q92841-1;Q92841-2;A0A0U1RQJ0	DDX17	Probable ATP-dependent RNA helicase DDX17;RNA helicase;RNA helicase;Isoform 4 of Probable ATP-dependent RNA helicase DDX17;Isoform 2 of Probable ATP-dependent RNA helicase DDX17;Isoform 3 of Probable ATP-dependent RNA helicase DDX17	80.272	0	78.367	7		0.842544	0.263674		-1.12708	0.0824485		2.20427	0.0119296	1	0.673128	0.12633		1.34234	0.110578	-0.568542	2.48579	0.0954599	-2.18426	-1.22994	-1.18959	26.2007	24.9216	24.9718	25.5482	24.8584	24.811	25.5403	23.0624	26.1053	27.1059	26.2017	26.7378	2.30086	1.91746	2.39449	26.4817	26.5404	26.7871	24.1809	24.623	24.3926
1957	P07437;Q5JP53;Q5ST81;A6NNZ2	TUBB	Tubulin beta chain;Tubulin beta chain;Tubulin beta chain	49.67	0	323.31	4		0.840347	0.186687		-0.479327	0.229912		-0.108465	0.881108		-0.309143	0.391338		-0.107545	0.908526	0.6584	1.90201	-0.672926	-0.0966243	-0.957788	-0.189971	30.1179	30.6942	29.833	30.5533	30.2255	29.7857	29.1746	28.6513	30.7908	30.7908	30.7908	30.7433	0.254508	-1.36701	0.787104	29.8264	27.8974	30.723	29.5719	29.2644	29.9359
3533	Q96HE9;J3QR53;J3QKY4;J3QQS2	PRR11	Proline-rich protein 11	40.085	0	22.75	4		0.838208	0.252031		1.91981	0.0161293	1	-3.13239	0.0200015		-0.906062	0.302015		-0.184946	-0.260895	2.27051	1.52816	0.716925	2.37733	1.74141	2.84358	23.8719	23.8589	23.4321	24.3912	24.0568	24.1197	21.1615	22.8631	23.1549	21.4815	21.6906	21.5477	-4.18563	-1.72526	-3.48629	19.8631	20.1125	19.0814	24.0487	21.8377	22.5677
1425	Q12982;H7C096;Q12982-2	BNIP2	BCL2/adenovirus E1B 19 kDa protein-interacting protein 2;BCL2 interacting protein 2;Isoform 2 of BCL2/adenovirus E1B 19 kDa protein-interacting protein 2	36.017	0	7.2103	3		0.834646	0.20167		0.414304	0.319499		0.0628876	0.892885		-1.21044	0.124249		2.07969	0.00734863	0.974375	0.277165	0.863306	0.286757	0.73532	-0.228169	24.9993	24.1587	24.9908	24.1698	22.9196	24.1514	24.0164	23.8927	24.136	23.872	24.2554	24.398	-0.43494	0.248991	0.374612	23.9259	23.7583	24.1654	24.3608	23.5093	23.7908
2415	P53992;G5EA31;P53992-2;A0A0U1RR49	SEC24C	Protein transport protein Sec24C;SEC24 homolog C, COPII coat complex component	118.32	0	57.474	4		0.827382	0.303206		0.243945	0.596163		1.44651	0.0388171	1	0.0241605	0.947875		2.13558	1.22911	1.35464	-1.4098	-0.601612	0.464344	0.82608	0.286968	24.9561	25.1874	26.0443	25.7769	22.8205	23.9583	24.6897	27.1867	25.5577	24.7231	25.2182	25.4899	1.61322	1.90923	0.817076	25.2551	25.7427	24.2089	23.6419	23.8335	23.3918
3009	Q9BSD7;Q5TDF0	NTPCR	Cancer-related nucleoside-triphosphatase;Chromosome 1 open reading frame 57, isoform CRA_a	20.713	0	9.1971	2		0.822798	0.211589		0.600554	0.151314					-0.441804	0.243293		-0.395432	1.88422	0.687012	1.11539	0.851215	0.698383	0.880167	-0.0275502	19.6568	20.3323	19.49	20.1429	20.0523	18.448	18.803	19.0275	18.8056	19.6339	18.6099	20.1704
760	Q9BUQ8;A0A8V8TRI2;A0A8V8TR86;A0A8V8TQ76;H0YI52;F8VVA2;A0A8V8TQQ5	DDX23	Probable ATP-dependent RNA helicase DDX23;RNA helicase (Fragment);RNA helicase;RNA helicase (Fragment)	95.581	0	8.963	7		0.819646	0.192506		0.621468	0.456957					0.815696	0.186818		0.992246	1.54175	1.05344	-0.308854	0.695075	0.326272	2.60273	-1.13821	22.2598	21.7613	23.5746	21.36	21.2675	20.2196	22.5211	21.6689	21.5647	21.435	20.9718	22.4983
444	Q8WX92;A0A5H1ZRP4;Q8WX92-2	NELFB	Negative elongation factor B;Negative elongation factor B;Isoform 2 of Negative elongation factor B	65.697	0.0006252	4.2039	3		0.818169	0.179301		0.802394	0.0548409		0.974011	0.139873		-0.574451	0.362897		1.63902	1.0675	0.146347	0.419805	0.700641	0.546048	1.04984	0.913053	20.65	20.7446	20.3253	20.5783	19.011	19.6771	20.1789	20.1585	19.9494	20.1985	19.2755	19.6652	0.506847	1.94343	0.471758	21.2927	21.4865	21.3591	20.7859	19.5431	20.8873
2124	P25054;P25054-2;P25054-3;E9PFT7;A0A2Q2SV78;R4GMU6;E7EMH9;H3BNH8;D6RFL6	APC	Adenomatous polyposis coli protein;Isoform 2 of Adenomatous polyposis coli protein;Isoform 1B of Adenomatous polyposis coli protein;APC regulator of WNT signaling pathway (Fragment)	311.64	0	323.31	9		0.811055	0.305272		0.214956	0.769277		2.80298	0.0103521	1	0.596612	0.345108		2.02539	-1.21279	0.55248	1.87914	0.399366	-1.2296	-0.116563	1.80662	25.2558	24.8668	25.7591	27.4382	23.2304	26.0796	25.2066	25.5591	24.8565	26.0964	25.8757	25.6316	3.02834	2.27285	3.10776	27.9419	28.1518	27.9854	24.9135	25.879	24.8776
1694	O43683;O43683-3;O43683-2;A0A590UK50;A0A590UJ99;C9JRC7;C9JQA4	BUB1	Mitotic checkpoint serine/threonine-protein kinase BUB1;Isoform 3 of Mitotic checkpoint serine/threonine-protein kinase BUB1;Isoform 2 of Mitotic checkpoint serine/threonine-protein kinase BUB1;BUB1 mitotic checkpoint serine/threonine kinase (Fragment)	122.37	0	49.345	7		0.809089	0.193636		3.15506	0.0157093	1	-0.785751	0.373601		-0.212484	0.599465		0.9464	0.0935301	1.81341	0.383012	0.768313	4.90789	3.57897	3.36506	25.1745	25.6417	27.0255	26.2568	24.2281	25.5481	25.2121	25.8738	24.4062	20.7338	23.4465	22.8918	-1.91979	0.943906	-1.38137	21.232	23.264	22.4117	23.1518	22.3201	23.7931
2635	Q08378;A0A8I5KWY9;Q08378-2;A0A8I5KSF0;A0A8I5KQH9;A0A8I5KXF8;A0A8I5QKX6;A0A8I5KQ98;A0A8I5KTE5;A0A8I5KYV8;Q08378-4;A0A8I5KVX9;A0A8I5KSV3;A0A8I5QJ69;A0A8I5QKK4;A0A8I5KU25;A0A8I5KW20;A0A8I5KQN2;A0A8I5KSX1;A0A8I5KU99;A0A8I5KPC9;A0A8I5KUK6;A0A8I5KQL7;A0A8I5KU69;A0A494C129	GOLGA3	Golgin subfamily A member 3;Golgin A3;Isoform 2 of Golgin subfamily A member 3;Golgin A3 (Fragment);Golgin A3 (Fragment);Golgin A3 (Fragment);Golgin A3 (Fragment);Golgin A3 (Fragment);Golgin A3 (Fragment);Golgin A3 (Fragment);Isoform 3 of Golgin subfamily	167.35	0	323.31	25		0.806592	0.246094		0.566192	0.192995		3.86696	0.00929577	1	1.34826	0.0146614	1	2.35518	-0.231078	0.784969	0.317292	1.01835	0.972781	0.309167	-0.035524	27.8527	28.1629	28.7024	27.9667	25.4975	28.394	27.9175	27.6494	26.8343	27.1902	28.3933	28.0023	4.30436	3.34322	3.9533	29.8418	30.0699	29.4487	25.5374	26.7267	25.4954
1949	P06733;A0A2R8Y6G6;P06733-2;K7EM90;A0A2R8YEM5;A0A2R8Y879;K7ERS8;A0A2R8Y798;A0A2R8YEG5;A0A2R8Y6I8;P13929;P13929-3;P13929-2;E5RG95;K7EPM1;K7EKN2;E5RGZ4;E5RI09	ENO1	Alpha-enolase;phosphopyruvate hydratase;Isoform MBP-1 of Alpha-enolase	47.168	0	323.31	18		0.802971	0.183327		0.214144	0.628097		-1.0887	0.194694		0.522002	0.275797		0.326055	1.43139	0.19224	1.26219	-0.514977	0.447232	0.136666	0.787655	27.4382	28.0636	26.4284	27.0554	27.1122	26.6322	26.2362	25.7932	27.9532	27.6164	26.2917	26.2678	-1.82925	-1.85365	0.416795	25.5681	24.0083	27.9216	27.3973	25.862	27.5048
3369	Q8TED0;Q8TED0-3;D6RF65;H0Y8P4;Q8TED0-2	UTP15	U3 small nucleolar RNA-associated protein 15 homolog;Isoform 3 of U3 small nucleolar RNA-associated protein 15 homolog;UTP15 small subunit processome component (Fragment);U3 small nucleolar RNA-associated protein 15 homolog (Fragment);Isoform 2 of U3 small	58.414	0.0040827	2.6591	5		0.802728	0.17751		0.372142	0.417314					0.232166	0.534698		1.40861	1.07012	0.0779429	0.654236	0.988382	0.672303	-0.476615	0.3045	22.0509	20.6772	21.0982	21.3826	20.6423	19.6071	21.0203	20.7284	21.0625	20.0049	21.5748	21.0781
2925	Q3MII6;C9JMI8	TBC1D25	TBC1 domain family member 25;TBC1 domain family member 25 (Fragment)	76.326	0	6.4504	2		0.8022	0.375581		1.14619	0.0675509								0.442204	3.45349	0.331717	-1.01861	0.480405	2.31459	0.563191	1.22657	19.8856	21.6172	19.8014	20.2685	19.4434	18.1638	19.4697	21.2871	19.4052	19.3026	19.2382	19.0419
2549	P78346;P78346-2;Q5VU11;Q5VU10	RPP30	Ribonuclease P protein subunit p30;Isoform 2 of Ribonuclease P protein subunit p30;Ribonuclease P/MRP subunit p30 (Fragment);Ribonuclease P/MRP subunit p30 (Fragment)	29.321	0	14.205	4		0.798786	0.464613		-0.0670531	0.929243					1.59458	0.0404137	1	-1.98534	0.254077	0.976509	3.9499	-1.201	-0.553693	-0.0299562	1.51644	20.1695	21.6314	21.8017	22.0587	22.1548	21.3774	20.8252	18.1088	21.3705	22.1851	21.8317	20.5423
2491	P62195;P62195-2;A0A994J6V8;J3QSA9;J3KRP2;J3QQM1;J3QLH6;J3QRR3;A0A994J6H0;J3QSE0;J3QRW1;A0A994J3X6;J3KTQ9	PSMC5	26S proteasome regulatory subunit 8;Isoform 2 of 26S proteasome regulatory subunit 8;Proteasome 26S subunit, ATPase 5;Proteasome 26S subunit, ATPase 5 (Fragment);Proteasome 26S subunit, ATPase 5 (Fragment);Proteasome 26S subunit, ATPase 5 (Fragment)	45.626	0	323.31	13	proteasome	0.793774	0.213023		4.48277	0.00155874	1	-1.25579	0.0874217		-0.499264	0.204035		0.0574539	1.20947	0.121249	1.78692	3.62614	5.10572	3.59784	5.60136	30.9893	31.6642	30.4802	31.329	30.9318	30.4547	30.359	29.5421	27.3632	26.5585	26.8824	25.7277	-1.99405	-1.51951	-0.253823	28.2231	26.4441	28.9843	30.2172	27.9636	29.2381
234	P13804;A0A8I5KVC9;A0A8I5KUR2;A0A8I5KT03;H0YKF0;A0A0S2Z3M4;H3BV91;A0A8I5KUF3;A0A8I5KYP7;A0A8I5KYH4;A0A8I5KVL5;H0YLU7;P13804-2;H0YK49	ETFA	Electron transfer flavoprotein subunit alpha, mitochondrial;Electron transfer flavoprotein subunit alpha;Electron transfer flavoprotein subunit alpha;Electron transfer flavoprotein subunit alpha;Electron transfer flavoprotein subunit alpha;Electron transfe	35.079	0	54.264	14		0.791049	0.17977		0.734082	0.309292					1.34447	0.134155		0.901673	0.355192	0.398163	1.50917	-0.00885516	0.043861	0.270191	2.63113	24.7337	24.7864	24.6052	24.4816	23.832	24.4312	24.207	22.9725	24.7425	24.7425	24.335	21.8505
629	Q9Y6K9;C9J2V2;A0A8I5KQX1;Q9Y6K9-2;A0A087WUW6;A0A087X1B1;D3DWY0;A0A8I5KQX5;A0A087X0G7;Q9Y6K9-3;C9JN51;C9JH59;A0A8I5KYQ7;C9JCG6;A0A8I5KRU9;A0A087X1K7	IKBKG	NF-kappa-B essential modulator;Inhibitor of nuclear factor kappa B kinase regulatory subunit gamma;Inhibitor of nuclear factor kappa B kinase regulatory subunit gamma;Isoform 2 of NF-kappa-B essential modulator;Inhibitor of nuclear factor kappa B kinase re	48.197	0	80.802	16		0.790608	0.199388		2.14605	0.0218559	1				-0.499029	0.46247		0.931191	0.745003	-0.136711	1.62295	3.7179	1.14167	1.18015	2.54447	24.039	22.7386	23.3451	24.2351	23.1078	21.9936	23.4818	22.6122	20.3211	21.5969	22.165	21.6906
2550	P78371;F5GWF6;P78371-2;F8VQ14	CCT2	T-complex protein 1 subunit beta;T-complex protein 1 subunit beta;Isoform 2 of T-complex protein 1 subunit beta;T-complex protein 1 subunit beta	57.488	0	234.17	4	co-chaperones	0.788584	0.314923		0.451762	0.405389		0.275893	0.697536		-0.0753607	0.879411		-0.531106	2.63149	-0.273785	1.32773	0.428968	1.2519	-0.734176	0.860361	25.6343	26.8596	24.8569	26.1719	26.1654	24.2281	25.1307	24.8441	25.2054	25.6077	25.5911	25.3115	0.896039	-1.06076	0.992407	25.6689	22.4381	26.3254	24.7729	23.4989	25.333
2456	P60866;P60866-2;E5RIP1;E5RJX2;A0A7P0S5H5;G3XAN0	RPS20	Small ribosomal subunit protein uS10;Isoform 2 of Small ribosomal subunit protein uS10;Ribosomal protein S20;Ribosomal protein S20;40S ribosomal protein S20 (Fragment)	13.373	0	17.449	6		0.786552	0.25843		-0.172143	0.755184		-2.35979	0.0118076		0.217548	0.590475		-0.130924	0.604294	0.275572	2.39727	-0.754323	0.611257	-1.04932	0.503815	24.1894	24.5755	23.1798	24.2371	24.3204	23.9712	22.9042	21.8398	24.9438	23.9643	24.2291	23.7333	-2.10774	-2.67996	-2.29168	19.9864	20.6289	22.2669	22.0941	23.3088	24.5586
4252	Q9Y4W2;Q9Y4W2-2;A0A7I2V3Q3;Q9Y4W2-3;A0A7I2V3R6;A0A7I2V653;A0A7I2YQI7;A0A7I2V5R7;A0A7I2V4E5;Q9Y4W2-4;A0A7I2V4V0	LAS1L	Ribosomal biogenesis protein LAS1L;Isoform 2 of Ribosomal biogenesis protein LAS1L;LAS1 like ribosome biogenesis factor;Isoform 3 of Ribosomal biogenesis protein LAS1L;LAS1 like ribosome biogenesis factor;LAS1 like ribosome biogenesis factor;LAS1 like ribo	83.064	0	57.807	11		0.783409	0.385496		0.180933	0.742003		0.505587	0.26394		-0.664685	0.10039		3.53478	-0.153235	0.377306	-0.62522	0.956253	-0.854966	0.768388	-0.145942	24.0597	23.2943	24.5287	23.5392	20.5249	23.4476	24.1514	24.1644	23.1034	24.1493	23.7603	23.6851	0.698259	0.0886258	0.729875	24.4913	24.3352	24.4151	23.7931	24.2466	23.6852
554	O43379;O43379-4;A0A7P0TBE7;A0A7P0TAK3;A0A7P0T9D9;A0A7P0Z436;A0A7P0T9T4;A0A7P0T9F6;A0A7P0TAH3;A0A7P0T8U8;A0A7P0T8R7;A0A7P0T9T7;A0A7P0T972;A0A7P0T8C4;H7C3R4;A0A7P0TB98;A0A7P0T9G3;A0A7P0T846;A0A7P0T975;A0A7P0T8V3;A0A7P0TA81;A0A7P0T8C3;O43379-3;O43379-2;A0A2R8YD43;A0A7P0TA99	WDR62	WD repeat-containing protein 62;Isoform 4 of WD repeat-containing protein 62;WD repeat domain 62;WD repeat domain 62;WD repeat domain 62;WD repeat domain 62;WD repeat domain 62	165.95	0	40.046	26		0.782589	0.382081		1.31541	0.0188744	1	1.2169	0.0356853	1	0.652482	0.306258		3.05137	-1.33868	1.28889	0.128767	0.649148	1.72447	1.28754	1.60047	22.4077	22.8596	23.0532	23.2751	19.3563	24.1983	21.7643	23.1464	21.7586	21.1351	21.7656	21.6747	1.19452	1.12718	1.32902	23.2977	24.0857	23.2691	22.1031	22.9585	21.9401
2517	P62820;E7END7;P62820-3;P62820-2	RAB1A	Ras-related protein Rab-1A;RAB1A, member RAS oncogene family;Isoform 3 of Ras-related protein Rab-1A;Isoform 2 of Ras-related protein Rab-1A	22.677	0	51.488	4		0.779148	0.18857		2.59284	0.00160341	1				0.0748502	0.917955		0.583614	0.383439	0.531098	1.61844	2.70354	3.02415	2.39499	2.24867	21.5181	21.567	21.1734	20.8073	20.9345	21.1836	20.6423	19.1889	18.8146	18.5429	18.7784	18.5587
38	Q9Y3D8;A0A087WVD7;A0A087WY94;Q9Y3D8-2;D6RDH4	AK6;TAF9	Adenylate kinase isoenzyme 6;Adenylate kinase 6;Adenylate kinase 6;Isoform 2 of Adenylate kinase isoenzyme 6	20.061	0	5.7994	5		0.777801	0.24031		-0.0846287	0.840844					-1.00787	0.373687		-0.377693	1.97852	0.856906	0.653474	0.493931	-0.08874	-0.515136	-0.22857	19.4669	19.8856	19.6127	19.5727	19.8446	17.9071	18.7558	18.9192	18.973	19.9743	20.1279	19.8013
1152	Q9Y2Q3;E9PFN5;Q9Y2Q3-4;Q9Y2Q3-3;Q9Y2Q3-2	GSTK1	Glutathione S-transferase kappa 1;Glutathione S-transferase kappa;Isoform 4 of Glutathione S-transferase kappa 1;Isoform 3 of Glutathione S-transferase kappa 1;Isoform 2 of Glutathione S-transferase kappa 1	25.497	0	13.337	5		0.776293	0.177078		-0.545414	0.334464					0.819137	0.116951		0.770484	1.23762	0.840544	0.256518	-0.451829	-0.0910901	-1.85483	0.216095	22.0333	20.0906	20.8414	20.0835	21.2629	18.853	20.0008	19.827	22.4852	20.1817	22.6962	19.8674
2898	Q16666;Q16666-2;Q16666-3;Q16666-8;H3BM18;X6RHM1;H3BR88;H3BVE6;Q6K0P9;Q6K0P9-3;Q6K0P9-2;X6RHR0;Q6K0P9-6;Q6K0P9-5;Q6K0P9-4;H3BR65	IFI16	Gamma-interferon-inducible protein 16;Isoform 2 of Gamma-interferon-inducible protein 16;Isoform 3 of Gamma-interferon-inducible protein 16;Isoform IFI16-beta of Gamma-interferon-inducible protein 16	88.255	0	323.31	16		0.775852	0.177282		0.891595	0.0394275		1.04319	0.0629714		0.254655	0.522716		1.21202	0.626631	0.978888	0.285871	0.864778	0.788544	1.21426	0.698796	31.4572	31.329	32.1638	31.4572	30.2451	30.7024	31.1849	31.1713	30.5924	30.5405	30.9495	30.7584	1.34161	1.16568	0.622262	30.7747	31.3828	30.6069	29.433	30.2172	29.9847
2616	Q05519;Q05519-2;Q5T760;B4DWT1;B4DTC1;Q5T757;A0A8I5KQP9;S4R3C4	SRSF11	Serine/arginine-rich splicing factor 11;Isoform 2 of Serine/arginine-rich splicing factor 11;Serine and arginine rich splicing factor 11	53.542	0	7.3894	8		0.770883	0.30471		0.425421	0.451888		-1.53161	0.0566834		-1.00983	0.0403434		1.8421	-0.377231	2.03462	-0.415953	0.678885	-0.618258	1.54182	0.0992426	22.6392	21.9449	23.2055	22.6543	20.7971	22.3221	21.1709	23.0702	21.9603	22.5631	21.6637	22.555	-0.658795	-2.46001	-1.47604	21.4588	19.778	20.5892	22.1176	22.2381	22.0653
3683	Q9BUF5;K7ESM5;K7EL29;K7EN98;K7ESQ3;K7EQT3;K7EJ64;K7ERA8;K7EJZ4;K7ES63;K7EPE5	TUBB6	Tubulin beta-6 chain;Tubulin beta chain (Fragment)	49.857	0	227.22	11		0.770766	0.21732		-0.409698	0.299548		-0.39922	0.588474		-0.684828	0.160472		1.24267	0.586808	-0.248671	1.50226	-0.330845	-1.00792	-0.174111	-0.125915	28.0521	27.4542	27.7464	27.7192	26.8094	26.8674	27.9951	26.2169	28.3829	28.4621	27.9205	27.8451	-0.896026	-1.2814	0.979769	26.6509	23.9418	27.8079	27.547	25.2233	26.8281
2458	P61006;P61006-2	RAB8A	Ras-related protein Rab-8A	23.668	0	65.815	2		0.76977	0.418703		-0.403235	0.617848					1.2765	0.0253502	1	3.65324	0.401221	-1.11126	0.135885	1.38968	0.0403784	-1.84345	-1.19955	20.4545	18.7741	16.883	17.3086	16.8012	18.3729	17.9943	17.1727	19.0648	18.7337	18.7265	18.5081
2219	P35250;P35250-2;A0A087WVY3;H7C5Q7;F8WC37;H7C5A0;H7C5G4;H7C5P4;H7C5S7;H7C5P1;H7C596	RFC2	Replication factor C subunit 2;Isoform 2 of Replication factor C subunit 2	39.157	0	63.798	11		0.766011	0.555204		-0.0274012	0.979851		0.0342368	0.942205		-0.0923558	0.836802		1.22022	3.74762	-3.5081	1.60431	1.58793	0.437741	-2.99656	0.861284	24.2983	23.6394	20.0455	23.7237	23.0781	19.8918	23.5536	22.1194	22.7104	23.2017	23.0421	22.8624	-0.397311	0.382253	0.117768	19.9711	20.2751	19.7428	20.3684	19.8928	19.6251
61	P18621;A0A087WXM6;J3QQT2;J3KRX5;A0A0A6YYL6;P18621-3;J3KRB3;A0A087WWH0;J3QS96;J3QLC8;A0A0A0MRF8;P18621-2;A0A087WY81;J3KSJ0	RPL17;RPL17-C18orf32	Large ribosomal subunit protein uL22;60S ribosomal protein L17 (Fragment);60S ribosomal protein L17 (Fragment);60S ribosomal protein L17 (Fragment);60S ribosomal protein L17;Isoform 3 of Large ribosomal subunit protein uL22;60S ribosomal protein L17 (Fragm	21.397	0	121.23	14		0.765813	0.265653		-0.619113	0.13349		-4.06606	0.0119289		0.0963859	0.83427		-0.322551	0.935846	0.24775	2.20221	-0.837495	-0.752952	-0.840037	-0.0459707	26.1008	26.5156	25.4822	26.295	26.4233	25.5797	25.2344	24.0928	26.9383	27.2685	26.3222	26.341	-5.09662	-4.37526	-2.72628	21.6064	21.156	24.2324	26.7031	25.5312	26.9587
3588	Q96QK1;I3L4S0;A0A1W2PP10;A0A3B3ITD4	VPS35	Vacuolar protein sorting-associated protein 35	91.706	0	72.585	4		0.765678	0.210685		0.599885	0.193535		1.63077	0.0524619		0.656549	0.129541		0.83113	0.347284	0.155185	1.72911	0.37214	0.13763	1.47792	0.411848	21.4167	21.8765	22.1708	21.9322	20.5856	21.5292	22.0157	20.2031	21.0446	21.7389	20.6929	21.5204	1.99032	2.34467	0.557329	23.1338	25.2682	23.5853	21.1435	22.9235	23.028
3907	Q9NRG9;F8VZ44;Q9NRG9-2;H3BU82;F8VUB6	AAAS	Aladin;Aladin WD repeat nucleoporin;Isoform 2 of Aladin;Aladin WD repeat nucleoporin (Fragment)	59.573	0	14.564	5		0.7606	0.262334		2.07627	0.0202697	1	1.27072	0.177913		-0.0831214	0.911207		1.21047	1.68203	-0.717159	0.867054	3.14835	2.80183	0.620295	1.7346	24.1949	23.6281	22.3689	23.2395	22.9844	21.9461	23.0861	22.3724	21.0465	20.8263	21.7486	21.5049	0.546498	2.99158	0.274089	23.5769	23.6382	22.9	23.0304	20.6466	22.6259
2836	Q15149	PLEC	Plectin	531.78	0	323.31	1		0.760036	0.196187		0.0365078	0.925139		1.51409	0.024176	1	-0.508734	0.156891		1.47426	0.167137	0.750249	0.648495	0.104472	0.05425	0.0947373	-0.107428	33.1675	33.045	33.6282	33.2659	31.6932	32.8779	32.8779	32.6174	33.063	32.9908	33.5334	33.3734	1.7597	1.34607	1.43651	33.6739	34.3861	33.6739	31.9142	33.04	32.2374
1229	Q86UY6;F5H2C9;Q86UY6-3;Q86UY6-4	NAA40	N-alpha-acetyltransferase 40;N-alpha-acetyltransferase 40, NatD catalytic subunit;Isoform 2 of N-alpha-acetyltransferase 40;Isoform 3 of N-alpha-acetyltransferase 40	27.194	0.0047821	2.4213	4		0.758428	0.20222		0.0783718	0.838947					0.285101	0.634087		0.160914	1.05649	0.378701	1.43761	-0.138128	0.484613	-0.0252084	-0.0077902	19.9794	21.5049	20.5878	21.567	19.8185	20.4484	20.2091	20.1294	20.1176	21.0203	20.6131	21.5748
2926	Q3V6T2;Q3V6T2-2;Q3V6T2-3;Q3V6T2-4;A0A2U3TZV9;Q3V6T2-5;A0A2R8Y7B1;A0A2R8YG73;A0A2R8Y4X4;A0A2R8Y4W8;A0A2R8YGU1;A0A2R8YCU9;A0A2R8YG52;A0A2R8Y820;A0A2R8Y885;H7C2C6;H0Y470;A0A2R8Y7D4;A0A2R8YDS8;A0A2R8Y6B2;A0A2R8Y7D9;H0Y7U8;A0A2R8Y5D7;A0A2R8YD81;A0A2R8Y4Z5;H0Y7K3;A0A2R8Y4C6;A0A2R8Y846;A0A2R8Y7L3;A0A2R8YD99;A0A2R8YCW0;A0A2R8Y802	CCDC88A	Girdin;Isoform 2 of Girdin;Isoform 3 of Girdin;Isoform 4 of Girdin;Coiled-coil domain containing 88A;Isoform 5 of Girdin;Coiled-coil domain containing 88A;Coiled-coil domain containing 88A;Coiled-coil domain containing 88A;Coiled-coil domain containing 88A	216.04	0	208.2	32		0.749668	0.259638		0.745847	0.113971		1.20419	0.142311		-1.12954	0.0829703		1.99997	0.692244	0.69444	-0.387982	1.18344	1.20062	0.555835	0.0434902	26.2856	26.5084	26.6104	25.3711	24.2856	25.8161	25.916	25.7591	25.1021	25.3077	26.0546	25.3276	1.28802	-0.0254385	2.35	25.0944	25.4805	26.5141	23.8064	25.506	24.1641
3443	Q92783;Q92783-2;C9J1E5	STAM	Signal transducing adapter molecule 1;Isoform 2 of Signal transducing adapter molecule 1	59.179	0	41.605	3		0.747204	0.240875		1.47941	0.03908	1				-0.296056	0.691215		0.75441	0.588619	-0.198217	1.844	0.335187	1.25868	2.62796	1.69583	23.0039	22.8453	22.9168	23.4444	22.2495	22.2567	23.115	21.6004	22.6688	21.5866	20.2888	21.7486
533	P84098;J3QR09;J3KTE4;A0A7I2YQG2;A0A7I2V638;A0A7I2V4U6;A0A7I2V2L0;A0A7I2V512	RPL19	Large ribosomal subunit protein eL19;Ribosomal protein L19;Ribosomal protein L19;Ribosomal protein L19	23.466	0	54.684	8		0.746892	0.309843		-0.518451	0.507417		-0.753389	0.140313		0.298431	0.707529		0.493025	2.57905	-0.463021	0.378514	-0.315773	1.054	-0.391176	-2.42086	24.1587	24.9692	24.1162	23.4935	23.6657	22.3902	24.5792	23.115	24.4745	23.9152	24.5073	25.9144	-0.873499	-0.263589	-1.12308	21.4423	20.3801	20.7289	22.3158	20.6437	21.852
3595	Q96RL7;Q96RL7-2;Q96RL7-4;Q96RL7-3;H0Y7P8;H0YF78	VPS13A	Intermembrane lipid transfer protein VPS13A;Isoform 2 of Intermembrane lipid transfer protein VPS13A;Isoform 4 of Intermembrane lipid transfer protein VPS13A;Isoform 3 of Intermembrane lipid transfer protein VPS13A	360.27	0	70.375	6		0.743046	0.404346		1.08	0.148837		2.14142	0.0698498		-0.113547	0.786488		3.14742	-0.985697	1.16939	-0.358928	1.68662	-0.144397	2.52707	0.250721	23.3059	21.8826	23.1223	22.4199	20.1585	22.8683	21.9529	22.7788	21.6193	22.027	20.5953	22.1692	2.22573	0.449698	3.74884	24.3563	24.5571	25.2977	22.1306	24.1074	21.5489
1245	Q8N5C8;F6SS63;Q8N5C8-2;A0A0A0MQY2	TAB3	TGF-beta-activated kinase 1 and MAP3K7-binding protein 3;TAK1-binding protein 3, isoform CRA_c;Isoform 2 of TGF-beta-activated kinase 1 and MAP3K7-binding protein 3	78.652	0	19.655	4		0.743016	0.219088		0.445382	0.286404					-0.394892	0.646724		1.70903	0.280158	0.638107	0.344766	0.887516	0.248845	0.788596	-0.143431	23.2395	22.6688	23.0489	22.7051	21.5304	22.3887	22.4108	22.3603	22.352	22.42	22.2603	22.8485
11	A0A075B730	EPPK1	Epiplakin 1	553.12	0	52.586	1		0.74253	0.248485		0.258105	0.685425		1.37492	0.150989		0.0938958	0.815931		1.27973	-0.505073	1.38996	0.805505	1.00353	-0.870034	1.31853	-0.419606	24.6722	22.998	24.6204	24.0635	23.3924	23.503	23.2304	23.258	23.6686	23.868	23.3019	24.4831	1.10155	0.0494819	2.97372	24.3818	24.7522	25.6689	23.2802	24.7027	22.6952
2684	Q13045;Q13045-3;Q13045-2;J3KS54;A0A1W2PNT9;J3QQQ2;A0A1W2PP30;J3QQU5;J3KS39;A0A1W2PSB1;J3QLR6;A0A1W2PR04;K7EQZ7;J3KT47;A0A1W2PQI6;A0A1W2PS03;K7EP37;K7EP27;A0A1W2PPD5	FLII	Protein flightless-1 homolog;Isoform 3 of Protein flightless-1 homolog;Isoform 2 of Protein flightless-1 homolog	144.75	0	217.27	19		0.739733	0.283159		1.04881	0.0610066		2.18833	0.0119289	1	-0.457222	0.267643		2.30643	0.211618	0.649225	-0.208343	1.74832	1.08576	1.24147	0.119695	25.9488	25.7005	26.2856	25.4133	23.6424	25.4889	25.6363	25.6217	24.2005	24.6147	25.0441	25.2936	2.03371	2.21056	2.32072	27.2633	27.4722	26.8046	25.2296	25.2616	24.4838
635	O60341;A0A8I5QJR3;R4GMQ1;A0A8I5QKM3;A0A8I5QJJ5;A0A8I5KRB8;A0A8I5KRX9;A0A8I5KXU4;A0A8I5KT29;O60341-2;A0A8I5KRF4;A0A8I5KQU6;R4GMP9;A0A8I5KSH0;A0A8I5KVZ4;A0A8I5KV76;A0A8I5KPV0;A0A8I5KTR5;A0A8I5KRC9;A0A8I5KSI8	KDM1A	Lysine-specific histone demethylase 1A;Lysine demethylase 1A;Lysine-specific histone demethylase;Lysine-specific histone demethylase;Lysine-specific histone demethylase;Lysine-specific histone demethylase;Lysine-specific histone demethylase;Lysine-specific	92.902	0	24.768	20		0.737757	0.306268		0.501927	0.455981		1.50431	0.0315362	1	1.1191	0.0318833	1	2.11993	-0.582932	1.38772	0.0263089	0.685193	-0.74159	2.02529	0.0388177	22.3598	21.2654	23.8417	22.5264	20.2399	21.8483	22.454	22.5001	21.6747	22.007	21.8164	22.4876	1.88651	1.63778	0.98863	22.8583	22.4446	22.8649	20.9718	20.8069	21.8763
4229	Q9Y3T9	NOC2L	Nucleolar complex protein 2 homolog	84.918	0	19.17	1		0.737313	0.377183		-0.372737	0.448982		1.22009	0.0544291		-0.498903	0.171612		2.60734	0.331337	-1.31049	1.32106	0.267	-1.06832	0.238832	-0.928458	23.6586	22.6003	24.187	23.3391	21.0512	22.269	25.4975	22.018	23.3916	23.6686	23.9482	24.2676	1.74317	1.22999	0.687125	25.0493	25.6802	23.8071	23.3061	24.4502	23.12
2317	P46940;H0YLE8;A0A0J9YXZ5;H0YKA5;A0A087X225;A0A087WWP1	IQGAP1	Ras GTPase-activating-like protein IQGAP1;IQ motif containing GTPase activating protein 1;IQ motif containing GTPase activating protein 1	189.25	0	323.31	6		0.736081	0.265306		-0.394517	0.345027		0.923027	0.065604		-0.51949	0.178885		2.06872	-0.221971	0.47788	0.619699	0.226409	-0.893434	-0.191488	-0.719556	28.8962	28.5433	29.2255	28.8489	26.8275	28.7652	28.7476	28.2292	28.6698	29.4367	29.417	29.5685	1.01505	0.823762	0.930271	29.6899	29.6899	29.6972	28.6749	28.8662	28.7669
2489	P62140;A0A8V8TQ71;B4DJ75;A0A8V8TRH9;H0Y3Y6;C9JP48;C9J9S3;A0A8V8TR83	PPP1CB	Serine/threonine-protein phosphatase PP1-beta catalytic subunit;Serine/threonine-protein phosphatase;Serine/threonine-protein phosphatase;Serine/threonine-protein phosphatase;Serine/threonine-protein phosphatase	37.186	0	187.26	8		0.735326	0.22037		3.99173	0.00156287	1	-0.0840137	0.876996		-0.0984209	0.83427		0.0887601	1.38758	0.297767	1.1672	3.35777	4.48606	3.12866	4.99444	26.4734	27.2768	25.9488	26.676	26.3846	25.8892	25.6511	25.5088	23.1156	22.7907	22.8202	21.6816	-0.618221	0.681201	-0.315021	23.8779	23.1274	24.2953	24.4961	22.4462	24.6103
3696	Q9BVP2;Q9BVP2-2;C9JZT7;B4DMU5;C9JYH9	GNL3	Guanine nucleotide-binding protein-like 3;Isoform 2 of Guanine nucleotide-binding protein-like 3	61.992	0	80.565	5		0.730111	0.223325		-0.781921	0.0558611		0.986309	0.0907097		0.0325576	0.934584		1.22529	0.868145	-0.194741	1.02175	-0.618757	-0.940399	-0.92674	-0.641789	26.1116	26.1468	25.5985	26.1454	24.8863	25.2786	25.7932	25.1236	26.7304	27.0872	26.5252	26.7871	1.62054	0.553534	0.784857	26.6086	25.576	26.471	24.9881	25.0225	25.6862
3001	Q5T6X4	FAM162B	Protein FAM162B	17.685	0.0047796	2.4185	1		0.725203	0.557152		-0.785556	0.192657					2.40775	0.0055665	1	-0.530687	-1.83918	0.469863	4.80082	-1.83739	-1.30468	0.273841	-0.273995	22.2116	22.6943	23.3895	22.9808	22.7423	24.5335	22.9196	18.18	24.049	23.999	23.1156	23.2548
786	A0A994J749;P12268;E7ETK5;H0Y4R1;A0A7I2YQK5;A0A7I2V2T3;A0A994J457;A0A994J420;Q2TAL8;A0A994J6Q4;C9J381;P20839-7;A0A3B3IRL5;P20839-6;P20839;A0A994J751;P20839-3;P20839-5;A0A994J492;P20839-4;P20839-2;C9K0R9	IMPDH2	Inosine-5-monophosphate dehydrogenase;Inosine-5-monophosphate dehydrogenase 2;Inosine-5-monophosphate dehydrogenase;Inosine-5-monophosphate dehydrogenase;Inosine-5-monophosphate dehydrogenase;Inosine-5-monophosphate dehydrogenase	131.68	0	11.525	22		0.723187	0.256649		0.759441	0.313214		1.61889	0.0343292	1	1.59896	0.180101		0.982614	1.33232	-0.518576	1.09638	-0.336211	2.56886	-0.187751	0.992869	23.0917	24.3493	22.5726	24.1578	22.1091	23.017	23.0911	23.0614	23.4279	21.7805	22.7603	23.1649	1.99787	1.97709	0.881712	23.0653	22.9838	21.7342	21.0674	21.0067	20.8525
1077	P19838;D6RH30;P19838-2;P19838-3;A0A494C157;A0A494C1E9	NFKB1	Nuclear factor NF-kappa-B p105 subunit;Nuclear factor NF-kappa-B p105 subunit;Isoform 2 of Nuclear factor NF-kappa-B p105 subunit;Isoform 3 of Nuclear factor NF-kappa-B p105 subunit	105.35	0	13.922	6		0.715103	0.205179		2.1838	0.0165012	1	0.333082	0.51429		0.29482	0.47492		0.860851	0.990317	0.76752	0.241725	0.891221	3.59688	1.91166	2.33543	21.8811	23.7427	22.8076	23.0859	21.0203	22.7524	22.0401	22.8442	20.9899	20.1458	20.8959	20.7505	0.113488	1.05705	-0.171288	21.1025	21.2277	21.1918	20.989	20.1707	21.3631
960	C9JKI3;Q03135-2	CAV1	Caveolin (Fragment);Isoform 2 of Caveolin-1	15.928	0	37.111	2		0.710881	0.301907		-0.472061	0.181125					-0.766793	0.496578		-0.365663	2.15664	0.160896	0.891651	-0.409701	-0.358003	-0.4815	-0.639039	22.7686	22.8752	22.367	22.7451	23.1342	20.7186	22.2061	21.8534	23.1783	23.2332	22.8485	23.3841
2375	P50914;E7EPB3	RPL14	Large ribosomal subunit protein eL14;60S ribosomal protein L14	23.432	0	30.703	2		0.710402	0.304724		0.464228	0.294612		-2.61193	0.0140158		-0.557879	0.158041		-0.0148582	0.830273	-0.208965	2.23516	-0.143795	0.875395	0.115831	1.00948	27.0554	28.2689	26.5238	27.7867	27.0703	27.4386	26.7328	25.5515	27.1992	27.3935	26.408	26.7772	-2.3636	-2.02881	-3.4434	22.0333	21.7915	22.1059	24.3969	23.8203	25.5493
1987	P10155;P10155-5;P10155-3;P10155-4;P10155-2;D6RDN1;D6RE09;H0Y9N5;G5E9R9	TROVE2	RNA-binding protein RO60;Isoform 5 of RNA-binding protein RO60;Isoform 3 of RNA-binding protein RO60;Isoform 4 of RNA-binding protein RO60;Isoform Short of RNA-binding protein RO60	60.67	0	9.3569	9		0.708767	0.461379		0.183894	0.685425		1.36625	0.297181		-1.49147	0.035086		1.25614	2.98244	-1.9531	0.549595	0.478922	0.848854	-0.492591	-0.0996086	22.8076	23.7248	20.8201	22.0404	21.5514	20.7424	22.7732	21.4908	22.3287	22.876	21.3127	22.14	1.50551	3.62795	-1.03472	21.6677	21.6572	20.2751	20.1622	18.0292	21.3098
780	P04844;P04844-2;A0A994J5J1;Q5JYR4;Q5JYR7;Q5JYR3;H0Y5M1	RPN2	Dolichyl-diphosphooligosaccharide--protein glycosyltransferase subunit 2;Isoform 2 of Dolichyl-diphosphooligosaccharide--protein glycosyltransferase subunit 2;Dolichyl-diphosphooligosaccharide--protein glycosyltransferase subunit 2	69.283	0	201.59	7		0.707071	0.396065		-0.154808	0.78032		0.90994	0.0714675		-0.113062	0.780059		-0.00726583	2.25684	-1.27836	1.85708	-0.905793	0.54554	-0.855886	0.596908	23.9752	26.4212	24.6639	25.4486	23.9825	24.1644	25.9423	23.5915	24.881	25.8757	25.5198	24.8517	0.951893	1.08391	0.694021	24.1645	24.3875	25.1134	23.2127	23.3035	24.4194
768	P83731;C9JXB8;A0A994J4A5;C9JNW5	RPL24	Large ribosomal subunit protein eL24;Ribosomal protein L24;Ribosomal protein L24;Ribosomal protein L24	17.779	0	105.63	4		0.704681	0.250493		-0.394747	0.2937		-1.87416	0.030781		-0.227589	0.549801		0.48371	1.0214	-0.159066	1.47268	-0.416741	-0.0929877	-0.836791	-0.232469	27.7464	28.467	27.3264	27.7037	27.2627	27.4456	27.4854	26.231	28.1632	28.56	28.1632	27.9361	-1.82547	-2.68203	-1.11499	25.8462	24.7153	26.2638	27.6716	27.3973	27.3787
3376	Q8TEV9;Q8TEV9-2	SMCR8	Guanine nucleotide exchange protein SMCR8;Isoform 2 of Guanine nucleotide exchange protein SMCR8	105.02	0	63.03	2		0.697689	0.334182		3.27598	0.00115223	1	1.12279	0.0428635	1	-1.16469	0.18407		1.97872	-0.433771	1.53295	-0.287138	3.02501	2.95146	3.90502	3.22243	25.2195	25.3128	26.4557	26.2326	23.2408	25.7466	24.9228	26.5197	22.1945	22.3613	22.5507	23.0102	1.02696	1.17942	1.16198	24.931	25.2249	24.8415	23.904	24.0455	23.6795
2501	P62306;A0A0B4J254;F8W0W6	SNRPF	Small nuclear ribonucleoprotein F;Small nuclear ribonucleoprotein polypeptide F;Sm protein F	9.7251	0	69.244	3		0.694783	0.216241		0.705729	0.0775861					0.371529	0.556378		0.94748	0.271578	0.689336	0.870738	0.571203	0.987393	0.759506	0.504812	22.6943	22.3001	21.8643	21.9776	21.7468	22.0285	21.175	21.1069	22.1231	21.3127	21.1048	21.4728
146	Q15392;A0A0A0MTI1;Q15392-2	DHCR24	Delta(24)-sterol reductase;24-dehydrocholesterol reductase;Isoform 2 of Delta(24)-sterol reductase	60.101	0	8.9961	3		0.69242	0.27891		-1.44611	0.0488548		5.70604	0.00719496	1	1.35268	0.255774		0.512489	0.96593	-0.384303	1.67556	-1.91826	-0.598227	-2.66665	-0.601314	22.9027	24.3755	21.9921	23.4398	22.3902	23.4096	22.3764	21.7643	24.8209	24.9737	24.6588	24.0412	6.04984	5.72629	5.34198	23.1876	23.2977	22.9134	17.1377	17.5714	17.5714
799	A1L0T0;M0R026;E9PJS0;M0R1B5;E9PL44;E9PNL1;M0QZX5	ILVBL	2-hydroxyacyl-CoA lyase 2;2-hydroxyacyl-CoA lyase 2;IlvB acetolactate synthase like (Fragment)	67.867	0	82.996	7		0.689876	0.275981		-0.28713	0.661026					-1.04118	0.267637		-0.302603	1.72173	0.695589	0.644785	-1.09212	0.159138	1.07929	-1.29482	20.2882	22.2079	20.76	21.31	20.5908	20.4862	20.0644	20.6652	21.3803	22.0488	19.6807	22.6048
2429	P55084;P55084-2;F5GZQ3;B5MD38;C9JEY0;C9JE81;C9K0M0	HADHB	Trifunctional enzyme subunit beta, mitochondrial;Isoform 2 of Trifunctional enzyme subunit beta, mitochondrial;Hydroxyacyl-CoA dehydrogenase trifunctional multienzyme complex subunit beta;Hydroxyacyl-CoA dehydrogenase trifunctional multienzyme complex subu	51.294	0	57.851	7		0.686519	0.282721		0.213738	0.604639		-1.68607	0.214492		0.647075	0.459144		1.57559	-0.396804	1.14447	0.422823	0.486176	0.323928	-0.454169	0.499019	23.4561	21.6147	22.7877	22.3689	21.8805	22.0115	21.6432	21.9461	22.9699	21.2908	23.2418	21.8699	-2.1554	-3.76272	0.859915	22.6399	20.0437	24.6159	24.7953	23.8064	23.756
2129	P25685;M0QXK0;A0A7I2V3K7;P25685-2;M0R080;A0A7I2YQW1;M0R128;A0A1B0GX60;M0R1D6;M0QZD0;M0QYT3	DNAJB1	DnaJ homolog subfamily B member 1;DnaJ heat shock protein family (Hsp40) member B1;DnaJ heat shock protein family (Hsp40) member B1;Isoform 2 of DnaJ homolog subfamily B member 1;DnaJ homolog subfamily B member 1 (Fragment)	38.044	0	40.822	11	co-chaperones	0.683833	0.238608		3.00836	0.00466334	1	-1.48076	0.0402258		0.732254	0.0979406		-0.0311344	0.86897	0.906179	0.991317	3.95588	3.80133	1.84486	2.43139	24.3889	24.421	22.3001	23.3953	24.4201	23.552	21.3939	22.404	20.433	20.6197	20.4552	20.9639	-0.802806	-2.02564	-1.61384	19.6154	19.9459	19.1613	20.4182	21.9715	20.7751
1745	O60749;O60749-2;D6RC15	SNX2	Sorting nexin-2;Isoform 2 of Sorting nexin-2	58.47	0	81.78	3		0.68339	0.416721		-0.568833	0.387223		1.17742	0.0430966	1	1.02165	0.220163		-0.341156	-0.195423	0.102706	3.16743	-1.74273	-1.25778	-0.0232702	0.748453	23.0349	23.3321	23.8677	24.6722	23.3761	23.5275	23.765	21.5047	24.7777	24.5898	23.891	23.9237	1.47737	1.01963	1.03527	25.2977	25.7592	25.3052	23.8203	24.7395	24.27
2604	Q02809;Q02809-2;Q5JXB8;Q5JXB7	PLOD1	Procollagen-lysine,2-oxoglutarate 5-dioxygenase 1;Isoform 2 of Procollagen-lysine,2-oxoglutarate 5-dioxygenase 1	83.549	0	57.49	4		0.677911	0.489116		0.0155374	0.968119		0.359956	0.373121		-0.699205	0.566578		3.52664	0.646538	-1.48361	0.0220841	0.290065	-0.437163	0.223148	-0.0139001	22.9497	22.8831	23.3059	23.8541	19.4231	22.2366	24.7895	23.832	22.6597	23.3203	23.0828	23.868	0.470887	0.157974	0.451007	24.4319	24.8372	24.1712	23.961	24.6792	23.7202
1210	O75251;F5H5N1;F5GXJ1;O75251-2	NDUFS7	NADH dehydrogenase [ubiquinone] iron-sulfur protein 7, mitochondrial;NADH dehydrogenase [ubiquinone] iron-sulfur protein 7, mitochondrial;NADH dehydrogenase [ubiquinone] iron-sulfur protein 7, mitochondrial;Isoform 2 of NADH dehydrogenase [ubiquinone] iron	23.563	0	11.773	4		0.675685	0.293508		1.33454	0.0519516		-1.43401	0.0271236		0.452363	0.440597		1.61711	0.849771	0.738433	-0.502577	1.8256	0.985579	2.32795	0.199045	22.3997	20.4545	21.3779	19.9359	20.7825	19.6047	20.6394	20.4385	20.5741	19.4689	19.0499	19.7368	-1.33944	-1.25612	-1.70647	19.05	19.3666	18.8766	20.3894	20.6227	20.583
432	Q9UBE0;Q9UBE0-3;A0A590UK93;A0A590UKC5;B3KNJ4;Q9UBE0-2;M0QX65;M0QZS6;A0A590UKA0;M0QYM8;M0R054;M0R375;M0R286	SAE1	SUMO-activating enzyme subunit 1;Isoform 3 of SUMO-activating enzyme subunit 1;SUMO1 activating enzyme subunit 1;SUMO1 activating enzyme subunit 1;SUMO-1 activating enzyme subunit 1, isoform CRA_a;Isoform 2 of SUMO-activating enzyme subunit 1;SUMO1 activat	38.449	0	18.383	13		0.670596	0.395249		1.32223	0.0327217	1	-3.00727	0.0119289		-2.21822	0.0521188		-0.791456	2.71538	0.678747	0.0797109	2.35746	0.931922	1.22945	0.770069	21.6473	20.5907	20.958	20.5157	22.4387	17.8753	20.2793	20.436	19.2898	19.6588	19.7286	19.7457	-3.38328	-2.13225	-3.50628	21.3434	21.7267	20.7776	24.7267	23.8589	24.2839
2640	Q08945;E9PMD4;A0A0U1RRK2	SSRP1	FACT complex subunit SSRP1	81.074	0	52.038	3		0.670056	0.295233		0.541821	0.238439		1.92529	0.0178856	1	0.27568	0.619405		1.4361	1.08141	0.710877	-0.548161	1.2447	0.545656	0.606797	-0.229866	25.4098	25.0887	25.6663	24.7439	23.9737	24.0073	24.9555	25.292	24.1651	24.543	25.0595	24.9737	2.41146	1.78663	1.57778	24.3044	25.1401	24.9842	21.8929	23.3535	23.4064
2779	Q14432;Q13370;Q13370-2	PDE3A	cGMP-inhibited 3,5-cyclic phosphodiesterase 3A	124.98	0	174.49	3		0.663939	0.295331		0.782129	0.0727382		0.890764	0.0879577		-0.743148	0.0703755		1.86885	-0.0704957	0.404286	0.453117	0.674521	0.466569	0.690199	1.29723	27.2523	26.8312	27.343	27.891	25.3835	26.9017	26.9387	27.4378	26.5778	26.3647	26.6528	26.5937	1.21385	0.505005	0.953442	27.0444	26.8692	26.889	25.8306	26.3642	25.9355
675	Q14678;A0A8J9BYE6;A0A8I5KT40;A0A8I5KRP2;A0A8I5KZ49;A0A8I5KNW9;A0A8I5KSV2	KANK1	KN motif and ankyrin repeat domain-containing protein 1;KN motif and ankyrin repeat domains 1;KN motif and ankyrin repeat domains 1;KN motif and ankyrin repeat domains 1;KN motif and ankyrin repeat domains 1;KN motif and ankyrin repeat domains 1;KN motif a	147.29	0	323.31	7		0.656245	0.274743		0.331787	0.343292		0.791193	0.09156		0.21566	0.520627		1.56238	0.13215	0.63136	0.299093	0.492601	0.441592	0.390088	0.00286616	29.1908	28.9382	29.5291	29.3554	27.6284	28.806	28.8977	29.0563	28.6982	28.4966	29.139	29.3526	0.767692	0.740489	0.8654	29.4926	29.3765	29.1026	28.7249	28.636	28.2372
2837	Q15149-3	PLEC	Isoform 3 of Plectin	518.03	0	15.45	1		0.65468	0.278736		0.810539	0.181697		2.07138	0.0136265	1	-0.153919	0.842062		1.3682	-0.204378	0.554888	0.900016	2.21022	0.179003	0.20262	0.65031	24.2278	22.5921	23.6305	23.2355	22.8596	22.7965	23.0756	22.3355	22.0176	22.4131	23.4279	22.5852	2.02938	1.77645	2.40833	23.9707	23.7921	24.2775	21.9414	22.0157	21.8692
1839	O94973;O94973-2;A0A0G2JS82;O94973-3;A0A8I5KPP9;A0A0G2JQM1;A0A0G2JQA4;A0A0G2JRF9;E9PPY8;E9PQP4;A0A0G2JS17;A0A0G2JQT9;A0A0G2JQF7;A0A8I5KYZ9;A0A0G2JRS3;A0A8I5QJV7;E9PNC4;A0A8I5KY83	AP2A2	AP-2 complex subunit alpha-2;Isoform 2 of AP-2 complex subunit alpha-2;AP-2 complex subunit alpha-2 (Fragment);Isoform 3 of AP-2 complex subunit alpha-2;AP-1 complex subunit gamma;AP-2 complex subunit alpha-2 (Fragment)	103.96	0	55.218	18		0.654602	0.370945		0.591506	0.117151		0.859068	0.0866175		-0.00742869	0.988256		1.09672	0.481356	2.02167	-0.981342	0.528955	0.432863	0.892998	0.511211	22.5532	23.4509	23.6001	23.4124	21.4565	22.9696	21.5784	24.3938	22.0243	23.0181	22.7071	22.9012	0.931098	1.08008	0.566026	22.9652	22.973	23.2447	22.0341	21.8929	22.6787
2976	Q5SSJ5;Q5SSJ5-2;Q5SWC8;Q5SSJ5-3;B0QZK9;B0QZK8	HP1BP3	Heterochromatin protein 1-binding protein 3;Isoform 2 of Heterochromatin protein 1-binding protein 3;Heterochromatin protein 1 binding protein 3 (Fragment);Isoform 3 of Heterochromatin protein 1-binding protein 3	61.206	0	24.617	6		0.652538	0.248622		-1.43104	0.0120435		-1.19404	0.289325		-0.574546	0.181596		0.728635	0.810335	0.906423	0.16476	-2.0111	-1.13015	-1.16973	-1.41319	23.5746	24.187	24.1239	24.2057	22.8459	23.3767	23.2175	24.0409	25.5857	25.3172	25.2936	25.6188	0.200928	-0.350233	-3.4328	23.6018	23.7524	20.2061	23.4009	24.1026	23.6389
98	P30566;A0A7P0Z472;A0A7P0T9A7;A0A096LNY6;A0A1B0GTJ7;A0A1B0GWJ0;A0A096LNY5;A0A0A6YY92;A0A7P0T8E4;A0A1B0GTG9;P30566-2;A0A096LP92;A0A1B0GWF8;A0A096LNY4;A0A096LP72;B4DEP1;A0A1W2PRX2;A0A096LPA2;V9GY96;A0A096LP76	ADSL	Adenylosuccinate lyase;Adenylosuccinate lyase;Adenylosuccinate lyase;Adenylosuccinate lyase;Adenylosuccinate lyase;Adenylosuccinate lyase;Adenylosuccinate lyase;Adenylosuccinate lyase;Adenylosuccinate lyase;Adenylosuccinate lyase;Isoform 2 of Adenylosuccin	54.889	0	23.373	20		0.65228	0.306268		2.31442	0.00532858	1	1.69524	0.0317738	1	-0.715302	0.0968229		0.711296	0.402777	-0.284005	1.77905	1.53158	3.09693	1.87229	2.75686	25.4822	25.0759	24.3912	25.4994	24.7709	24.6731	24.6753	23.7203	23.9506	21.979	22.519	22.7425	1.04149	2.37125	1.67297	24.485	24.4419	24.6492	23.4435	22.0706	22.9762
330	P19447;A0A2R8Y6W8;A0A2R8Y5L2;A0A2R8Y5H0;A0A2R8YFS3;A0A2R8YES7;A0A2R8Y4R8;H7C309;A0A2R8Y762;A0A2R8Y681	ERCC3	General transcription and DNA repair factor IIH helicase subunit XPB;General transcription and DNA repair factor IIH helicase subunit XPB;ERCC excision repair 3, TFIIH core complex helicase subunit	89.277	0	9.5076	10		0.651535	0.344477		-0.202743	0.690901		0.198478	0.679052		-2.19531	0.118397		2.28019	0.0394003	-0.0170879	0.303635	0.315657	-1.09236	0.524721	-0.558987	20.6531	20.0835	21.9746	21.6191	18.3729	20.0441	21.9917	21.3155	20.3374	21.1759	21.4499	22.1781	-0.344157	0.74396	0.19563	21.0596	22.2435	21.5718	21.4038	21.4995	21.3762
2850	Q15397	KIAA0020	Pumilio homolog 3	73.584	0	8.322	1		0.649273	0.296391		-0.216281	0.737521		1.30969	0.0345187	1	-1.13975	0.0601511		1.24763	1.32912	-0.261469	0.281811	0.662389	0.348165	-0.117603	-1.75808	21.7321	21.9675	21.7321	20.362	20.4844	20.6383	21.9936	20.0802	21.0697	21.6193	21.8497	22.1201	1.63139	1.15778	1.13989	21.5091	21.4205	21.4921	19.8777	20.2628	20.3522
1480	P17844;J3KTA4;P17844-2;A0A0G2JLI4;A0A7I2V507;A0A7I2V2S0;A0A7I2V5F5;J3QRQ7;J3QSF1;J3KRZ1;J3KTQ4;J3QR02;X6RLV5;J3QRN5;J3QLG9;J3QR62	DDX5	Probable ATP-dependent RNA helicase DDX5;Probable ATP-dependent RNA helicase DDX5;Isoform 2 of Probable ATP-dependent RNA helicase DDX5;Probable ATP-dependent RNA helicase DDX5;RNA helicase;RNA helicase	69.147	0	225.63	16		0.647984	0.279648		-0.0720348	0.841888		1.13983	0.0521248		-0.0389739	0.921354		0.184933	1.00147	0.0457434	1.35979	-0.270371	-0.0131634	-0.0607694	0.0561647	28.9832	29.3089	29.0486	28.9832	28.7983	28.3075	29.0029	27.6234	29.2536	29.3221	29.1094	28.927	1.35516	1.35564	0.708675	28.8554	28.7789	28.8554	27.5002	27.4233	28.1467
2838	Q15149-4	PLEC	Isoform 4 of Plectin	516.19	0	10.905	1		0.642269	0.3693		-0.0534113	0.942155		2.05686	0.0327494	1	-1.19561	0.086928		1.48055	-0.427947	1.8564	-0.339927	0.773158	0.244664	0.461111	-1.69258	25.3583	24.5596	25.1234	22.8309	23.8777	24.9876	23.267	23.1708	24.5851	24.315	24.6623	24.5235	3.05372	1.09952	2.01735	24.8887	24.6096	23.5669	21.835	23.5101	21.5495
3764	Q9H0U4;E9PLD0	RAB1B	Ras-related protein Rab-1B;RAB1B, member RAS oncogene family	22.171	0	38.44	2		0.640129	0.412635		-0.468868	0.456957					1.32578	0.075147		0.43639	-0.350465	-0.272739	2.74733	-0.650808	-1.11923	-1.20479	1.09935	23.9001	23.0459	22.2637	23.2923	23.4637	23.3964	22.5365	20.5449	24.5509	24.1651	23.4685	22.1929
1112	Q92844;E7EQA9;E7EV32;E7EMT6;E7ENY2;E7EVA2;E7EW82;E7EWR8;E7EM55;E7ERM9;H7C3L4;Q92844-2;Q92844-3;H7BZ28	TANK	TRAF family member-associated NF-kappa-B activator;TRAF family member associated NFKB activator;TRAF family member associated NFKB activator (Fragment);TRAF family member associated NFKB activator (Fragment);TRAF family member associated NFKB activator (Fr	47.815	0	50.917	14		0.637324	0.279615		1.60721	0.00907998	1				-0.0971551	0.87718		0.329073	0.284601	1.47797	0.457654	1.13983	1.38357	2.17034	1.73509	25.6959	24.8004	24.3064	24.6318	25.3668	24.5158	22.8285	24.1741	24.5561	23.4168	22.1361	22.8967
3771	Q9H223	EHD4	EH domain-containing protein 4	61.174	0	90.709	1		0.636779	0.280408		-0.352934	0.312823		1.45272	0.028669	1	-1.00651	0.0621838		0.807074	0.77411	-0.185046	1.15098	-0.116833	-0.260581	-0.549518	-0.484804	26.8976	26.141	25.2066	25.9913	26.0905	25.3668	25.3917	24.8404	27.0144	26.4015	25.7562	26.4761	1.82181	1.23121	1.30514	25.364	25.2664	25.3506	23.5421	24.0352	24.0455
2993	Q5T4S7;Q5T4S7-3;Q5T4S7-2;Q5T4S7-4;Q5T4S7-5;A0A0A0MSW0;X6R960;X6RE05;Q5TBN9;Q5T4S7-6	UBR4	E3 ubiquitin-protein ligase UBR4;Isoform 3 of E3 ubiquitin-protein ligase UBR4;Isoform 2 of E3 ubiquitin-protein ligase UBR4;Isoform 4 of E3 ubiquitin-protein ligase UBR4	573.83	0	323.31	10		0.636758	0.307719		1.48253	0.023885	1	1.8713	0.0353497	1	-0.372518	0.391952		1.532	-0.387424	0.76868	0.633769	2.17622	0.979342	2.04904	0.725511	28.0636	27.3203	28.1862	27.343	26.5316	27.7077	27.4175	26.7092	25.8874	26.341	26.1371	26.6175	2.36053	0.849802	2.40358	29.6626	29.7581	30.2818	27.3021	28.9083	27.8782
3944	Q9NVH2;Q9NVH2-3;Q9NVH2-2;Q9NVH2-4;A0A087WYC2;A0A087WXK3	INTS7	Integrator complex subunit 7;Isoform 3 of Integrator complex subunit 7;Isoform 2 of Integrator complex subunit 7;Isoform 4 of Integrator complex subunit 7	106.83	0	24.688	6		0.63659	0.268221		0.755656	0.317424		0.531356	0.276745		0.0999434	0.852864		0.366173	1.14163	0.182443	0.856116	-0.474909	2.68303	0.300413	0.514089	20.9413	22.1811	21.4787	21.6562	20.5752	21.0395	21.2963	20.8001	21.4162	19.4981	21.1783	21.1421	1.05408	0.490904	0.0490822	23.3163	23.9285	22.2286	22.2622	23.4376	22.1795
3902	Q9NR31;Q9Y6B6;H0Y5E8;X1WI22;D6RAA2;Q5SQT8;D6RDB2;D6RD69;Q9NR31-2	SAR1A;SAR1B	GTP-binding protein SAR1a;GTP-binding protein SAR1b;Secretion associated Ras related GTPase 1A (Fragment);Secretion associated Ras related GTPase 1A (Fragment);Secretion associated Ras related GTPase 1B (Fragment);Secretion associated Ras related GTPase 1A	22.367	0.00061087	3.9422	9		0.634569	0.39088		0.259898	0.637333					0.377756	0.688537		-0.574243	0.236648	0.387298	2.48858	-0.981886	0.988335	0.537403	0.49574	21.7252	22.6963	21.2837	21.9385	22.2994	22.4596	20.8964	19.4499	22.7071	21.708	20.7463	21.4428
1495	O14950;P19105;J3QRS3;J3KTJ1	MYL12B;MYL12A	Myosin regulatory light chain 12B;Myosin regulatory light chain 12A;Myosin light chain 12A;Myosin light chain 12A (Fragment)	19.779	0	75.11	4		0.633161	0.500826		1.31118	0.288289					-0.267246	0.552421		0.939882	3.26477	-0.464747	-1.20726	3.64322	2.68474	0.522087	-1.60534	24.1179	23.8677	21.4326	20.3253	23.178	20.603	21.8973	21.5325	20.4747	21.183	20.9105	21.9306
2220	P35251;P35251-2;H0Y8U4;H0Y9P8	RFC1	Replication factor C subunit 1;Isoform 2 of Replication factor C subunit 1	128.25	0	13.998	4		0.628125	0.552243		-0.404587	0.700649		1.43215	0.0356171	1	-0.523568	0.40192		3.73275	-1.02472	1.13488	-1.33041	1.18625	-1.94854	1.40249	-2.25854	23.5132	20.7527	23.9595	21.181	19.7804	21.7774	22.8246	22.5114	22.3269	22.7013	22.557	23.4396	1.85833	1.52482	0.913296	23.026	24.0589	22.455	21.1677	22.534	21.5417
1834	O94927;K7EQ61;O94927-2	HAUS5	HAUS augmin-like complex subunit 5	71.682	0	89.546	3		0.626228	0.429781		-0.0183621	0.968119		-0.226588	0.801313		-1.22608	0.0413248		-0.455183	1.34705	-0.753939	2.36698	-0.342428	0.267242	-0.571427	0.573164	24.0301	24.2028	23.4863	24.0949	24.4853	22.8557	24.2403	21.7279	24.3725	23.9355	24.0578	23.5218	0.321085	0.929238	-1.93009	23.1028	23.3826	20.9899	22.7817	22.4533	22.92
732	Q01813;A0A8V8TMY4;A0A7I2V3Z0;Q01813-2;B1APP6;Q5VSR5;H0Y3Y3;H0Y757;V9GYV7;V9GY25;A0A7I2V5S1;A0A7I2YQB6	PFKP	ATP-dependent 6-phosphofructokinase, platelet type;ATP-dependent 6-phosphofructokinase;ATP-dependent 6-phosphofructokinase;Isoform 2 of ATP-dependent 6-phosphofructokinase, platelet type;Phosphofructokinase, platelet	85.595	0	323.31	12		0.618864	0.271827		-0.310537	0.390759		1.37584	0.035924	1	-0.106052	0.784815		0.890737	0.774686	0.639999	0.170033	-0.32445	-0.71233	-0.0792593	-0.126106	28.6791	28.2329	28.7218	28.4339	27.7883	27.4582	28.0818	28.2639	29.0035	28.9452	28.8011	28.56	1.7936	1.3879	0.946037	28.5844	29.3918	28.9096	26.7908	28.0039	27.9636
3930	Q9NU22;REV__A0A8I5KV71;REV__P21359-3;REV__P21359-5;REV__P21359-4;REV__J3KSB5;REV__A0A8Q3WL04;REV__P21359-2;REV__P21359-6;REV__P21359;REV__A0A8I5KWR6	MDN1	Midasin	632.81	0	84.497	11		0.617429	0.52242		0.372181	0.520284		1.55981	0.0772563		-0.626137	0.427196		-0.70169	-1.34492	3.17578	1.34055	1.4434	-0.13733	0.857266	-0.674615	22.9433	23.1645	24.0875	23.4063	23.645	24.5095	20.9117	22.0657	21.4999	23.3019	23.2302	24.0809	2.75168	0.433232	1.49453	25.875	26.245	26.5337	23.1233	25.8118	25.0392
2732	Q13625;Q13625-3;Q13625-2;H7C5L8;H0Y847;Q96KQ4;A0A3B3ISJ2	TP53BP2	Apoptosis-stimulating of p53 protein 2;Isoform 3 of Apoptosis-stimulating of p53 protein 2;Isoform 2 of Apoptosis-stimulating of p53 protein 2	125.61	0	323.31	7		0.617314	0.283159		2.43011	0.00178225	1	0.378031	0.491461		-0.536665	0.207764		0.931302	0.420957	1.05399	0.0630088	2.38516	2.73384	2.56657	2.03485	28.2996	28.3195	28.7721	28.1862	27.3683	27.8986	27.7182	28.1232	25.9144	25.5857	26.2056	26.1513	-0.290401	1.19149	0.233006	26.2041	26.6184	25.4423	26.4945	25.4269	25.2093
2371	P50570;P50570-2;P50570-5;K7EPK9;K7ENE7	DNM2	Dynamin-2;Isoform 2 of Dynamin-2;Isoform 5 of Dynamin-2	98.063	0	47.484	5		0.610738	0.421462		-1.1718	0.0615296		1.37877	0.0380268	1	0.254186	0.655514		0.91927	2.40735	-0.646134	-0.237538	-2.34232	-1.18822	-0.654749	-0.501891	21.5708	22.9253	23.5876	23.9464	20.6515	20.518	24.2338	24.184	23.9131	24.1135	24.2424	24.4483	1.85842	1.36593	0.91194	25.5175	26.1229	25.5107	23.6591	24.757	24.5988
3436	Q92621;U3KPX2;U3KQ97;U3KQ47	NUP205	Nuclear pore complex protein Nup205	227.92	0	262.61	4		0.608434	0.394349		0.231319	0.576408		1.24809	0.0524619		-0.0810978	0.83427		2.30205	-0.461927	0.0399188	0.553693	0.747296	-0.183951	0.510773	-0.148842	26.1947	26.0914	27.0111	26.1364	23.8927	26.5533	26.9711	25.5827	25.4474	26.2754	26.5003	26.2852	1.4875	0.633171	1.62361	28.1076	28.2671	28.4049	26.6201	27.6339	26.7813
2280	P42285;H0YAC4;H0Y8U3	SKIV2L2	Exosome RNA helicase MTR4	117.8	0	58.281	3		0.604138	0.29369		-0.405988	0.532353		1.38196	0.038067	1	-0.471813	0.280883		1.19092	0.108222	0.605416	0.511996	-1.87143	-0.234031	0.857482	-0.375977	22.0252	23.1501	24.7051	23.8513	20.8342	23.0418	24.0997	23.3393	23.8966	23.3841	23.8476	24.2273	1.20115	1.92444	1.02028	25.0346	25.6862	24.8803	23.8335	23.7617	23.86
844	Q9Y262;B0QY89;Q9Y262-2;B0QY90;C9JHP4;C9K0Q7;H7C3A0;H0Y7E6	EIF3L	Eukaryotic translation initiation factor 3 subunit L;Eukaryotic translation initiation factor 3 subunit L;Isoform 2 of Eukaryotic translation initiation factor 3 subunit L;Eukaryotic translation initiation factor 3 subunit L	66.726	0	323.31	8		0.60139	0.390573		0.219045	0.605504		1.3082	0.0617643		-0.395791	0.295577		-0.15249	1.27647	-0.564279	1.84585	-0.211505	0.712197	-0.19393	0.569419	27.8035	28.4157	28.0166	28.4275	27.956	27.1392	28.5808	26.5816	28.0151	27.7035	28.2105	27.8581	1.73956	1.71339	0.471634	25.9848	25.7769	26.4781	24.2453	24.0635	26.0065
2664	Q12834	CDC20	Cell division cycle protein 20 homolog	54.722	0	102.95	1		0.595084	0.302932		1.67098	0.0148902	1	0.527177	0.474459		-0.172795	0.620824		-0.0722371	1.01092	0.632357	0.809299	1.12877	2.48871	1.04716	2.01927	24.9968	25.8044	25.134	25.3109	25.069	24.7935	24.5016	24.5016	23.868	23.3157	24.0868	23.2917	0.868954	1.53149	-0.818911	24.5046	24.2045	22.3289	23.6357	22.673	23.1478
2310	P46778;M0R181;G3V1B3	RPL21	Large ribosomal subunit protein eL21;60S ribosomal protein L21 (Fragment);60S ribosomal protein L21	18.565	0	113.51	3		0.592221	0.3693		-0.342548	0.374089		-2.53065	0.0350768		-0.348657	0.492943		0.0859935	1.07646	-0.444074	1.6505	-0.838701	-0.266188	-0.365001	0.0996973	26.4557	27.5474	25.8652	27.0653	26.3697	26.471	26.3093	25.4148	27.2944	27.8136	26.2302	26.9656	-1.60137	-4.10688	-1.88372	24.3981	22.4152	24.7022	25.9995	26.5221	26.586
211	Q04837;C9K0U8;A0A0G2JLD8;E7EUY5	SSBP1	Single-stranded DNA-binding protein, mitochondrial;Single-stranded DNA-binding protein, mitochondrial (Fragment);Single-stranded DNA-binding protein, mitochondrial (Fragment);Single-stranded DNA-binding protein, mitochondrial (Fragment)	17.259	0	24.566	4		0.588462	0.334182		1.21694	0.0154733	1				0.713414	0.130933		-0.340127	0.708594	0.641206	1.34417	1.13968	1.55667	0.959623	1.2118	20.0612	20.6723	19.7543	19.4051	20.4013	19.9637	19.1131	18.0609	18.9215	19.1156	18.7947	18.1933
1980	P09874;A0A7I2V3E1;A0A7I2V625;A0A7I2V5E9;A0A7I2V384	PARP1	Poly [ADP-ribose] polymerase 1;Poly [ADP-ribose] polymerase	113.08	0	107.24	5		0.586486	0.326192		-0.623317	0.0958392		1.21815	0.0575117		-0.489779	0.175101		1.46283	0.353775	0.0364795	0.492863	-0.551558	-0.529898	-0.737073	-0.674738	25.2774	25.4486	25.2414	25.365	23.8146	25.0948	25.2049	24.8721	25.829	25.9785	25.9785	26.0397	1.84066	0.742733	1.07105	26.9576	26.5141	26.1309	25.117	25.7714	25.0599
1620	O14929;O14929-2;F8W9G7	HAT1	Histone acetyltransferase type B catalytic subunit;Isoform B of Histone acetyltransferase type B catalytic subunit	49.54	0	21.159	3		0.583991	0.515699		1.25388	0.0129661	1				-3.63168	0.00827755		-0.95471	3.25677	0.0942162	-0.0603066	1.15582	1.01643	1.4862	1.35708	23.1598	23.0589	23.3321	23.3139	24.1145	19.8021	23.2378	23.3742	22.004	22.0425	21.8459	21.9568
4155	Q9UNX4;Q6PDA5	WDR3	WD repeat-containing protein 3	106.1	0	59.595	2		0.573008	0.499243		-0.957677	0.0570306		1.4997	0.0343292	1	-0.386478	0.434495		3.04905	-0.255135	-0.0636208	-0.438266	-0.579863	-1.62462	-0.490253	-1.13598	22.7139	22.4077	24.0528	23.9081	19.6649	22.6628	24.1164	24.3464	23.2938	24.0323	24.543	25.0441	2.00017	1.53594	0.963002	24.2596	25.3043	24.3235	22.2595	23.7684	23.3605
2019	P12956;B1AHC9;P12956-2	XRCC6	X-ray repair cross-complementing protein 6;X-ray repair cross complementing 6;Isoform 2 of X-ray repair cross-complementing protein 6	69.842	0	90.764	3		0.572196	0.371314		-0.151282	0.710765		1.28575	0.0383142	1	-0.911768	0.0557016		-0.0670996	1.07961	-0.238214	1.51449	-0.40469	-0.138984	-0.54327	0.481817	25.3337	25.7062	25.1887	25.638	25.4008	24.6266	25.4269	24.1235	25.7384	25.8451	25.7319	25.1562	1.67229	1.20396	0.981015	25.1666	25.8565	25.8245	23.4943	24.6525	24.8435
1855	O95347;O95347-2;A0A0C4DGE5;Q5T821	SMC2	Structural maintenance of chromosomes protein 2;Isoform 2 of Structural maintenance of chromosomes protein 2	135.65	0	323.31	4		0.571805	0.32795		0.0309827	0.939157		1.41399	0.0317236	1	-0.577755	0.217328		1.03123	0.297126	0.987367	-0.0284981	-0.208572	0.409238	0.0283403	-0.105075	26.8786	27.7037	28.1531	28.1113	25.8474	27.4065	27.1657	28.1398	27.0872	27.2944	28.1247	28.2164	1.82948	1.19483	1.21766	27.8182	27.9682	27.5114	25.9888	26.7733	26.2937
1718	O60271-4;O60271-2;O60271-5;O60271-9	SPAG9	Isoform 4 of C-Jun-amino-terminal kinase-interacting protein 4;Isoform 2 of C-Jun-amino-terminal kinase-interacting protein 4;Isoform 5 of C-Jun-amino-terminal kinase-interacting protein 4;Isoform 6 of C-Jun-amino-terminal kinase-interacting protein 4	144.68	0	79.799	4		0.571649	0.628679		1.02889	0.149056		0.579626	0.365807		-1.36837	0.0187339		4.47402	-1.02096	0.388062	-1.55453	2.72234	0.455916	0.844874	0.092432	23.9564	23.8639	24.901	24.3509	19.4824	24.8848	24.5129	25.9055	21.2341	23.4079	24.0561	24.2585	-0.364688	0.543532	1.56003	25.9995	26.4872	26.4271	26.3642	25.9437	24.8671
2096	P21796;C9JI87	VDAC1	Voltage-dependent anion-selective channel protein 1;Voltage dependent anion channel 1 (Fragment)	30.772	0	90.124	2		0.568614	0.52925		2.499	0.0436866	1	-2.63842	0.0125705		1.50939	0.0540168		-0.52512	2.05015	-1.47726	2.22669	2.38322	3.50654	-0.142941	4.2492	24.7492	25.6695	21.2869	24.4294	25.2743	23.6194	22.7642	22.2027	22.366	22.163	21.4299	20.1802	-1.98931	-3.2428	-2.68315	22.1317	20.3088	20.859	24.121	23.5516	23.5421
3876	Q9NP72;Q9NP72-2;B7Z4P9;Q5W0J0;A0A804HIB9;A0A8C8NLQ3;Q9NP72-3;A0A804HLG5;A0A804HKH8;A0A804HJJ8;A0A804HKK5;A0A087X163;A0A804HJ83;A0A804HL88;A0A804HIM2;A0A804HIY1;A0A804HK95;A0A804HKV1;H0Y6T8	RAB18	Ras-related protein Rab-18;Isoform 2 of Ras-related protein Rab-18;Ras-related protein Rab-18;RAB18, member RAS oncogene family;Ras-related protein Rab-18;Ras-related protein Rab-18;Isoform 3 of Ras-related protein Rab-18	22.977	0	13.714	19		0.565476	0.327451		-0.885912	0.0635854					0.70261	0.253281		0.69018	1.12586	0.0200274	0.42584	-1.08943	-1.02285	-0.194968	-1.2364	21.7866	21.3209	19.9961	18.8952	21.0964	20.195	19.976	18.4694	22.876	22.3438	20.191	20.1316
1322	P31943;G8JLB6;E9PCY7;D6RBM0;E7EN40;D6RIU0;D6RIT2;D6RAM1;E7EQJ0;H0YB39;D6RIH9;D6RJ04;D6RDU3;D6RFM3;D6R9T0;E5RGV0;D6RDL0;H0YBD7;D6RF17;D6R9D3;E5RGH4;H0YBG7;E5RJ94;H0YAQ2	HNRNPH1	Heterogeneous nuclear ribonucleoprotein H;Heterogeneous nuclear ribonucleoprotein H1;Heterogeneous nuclear ribonucleoprotein H1;Heterogeneous nuclear ribonucleoprotein H1 (Fragment);Heterogeneous nuclear ribonucleoprotein H1 (Fragment);Heterogeneous nuclea	49.229	0	277.9	24		0.561497	0.387206		-0.747336	0.153094		-1.84254	0.0892661		-0.138553	0.714202		0.381572	1.19146	-0.650211	1.32316	-0.602978	-0.0685387	-1.7868	-0.531025	27.0034	27.5256	25.7505	26.5831	26.6218	26.3342	26.4008	25.26	27.6064	27.5942	27.5374	27.1142	-2.56022	-2.93135	-0.0360521	23.2556	22.4335	25.7612	25.8158	25.3649	25.7972
2528	P62917;E9PKZ0;E9PKU4;G3V1A1;E9PP36	RPL8	Large ribosomal subunit protein uL2;60S ribosomal protein L8 (Fragment);60S ribosomal protein L8 (Fragment);Ribosomal protein L8;60S ribosomal protein L8	28.024	0	216.45	5		0.559481	0.381927		-0.0649843	0.891342		-2.01088	0.0161198		0.166776	0.746605		-0.100462	1.2102	-0.256188	1.38438	-0.41368	0.00058152	-0.580126	0.733287	27.7192	28.6224	27.2157	28.1489	27.8196	27.4122	27.4719	26.7645	28.1328	28.6218	27.7959	27.4156	-2.47294	-1.887	-1.6727	24.5571	24.8803	25.8108	27.03	26.7673	27.4835
4230	Q9Y3U8;J3QSB5;J3KTD3	RPL36	Large ribosomal subunit protein eL36;60S ribosomal protein L36;60S ribosomal protein L36 (Fragment)	12.254	0	9.4979	3		0.556664	0.376519		0.0104424	0.980163					0.485151	0.287485		0.546655	-0.578618	1.19158	1.06704	0.673637	0.0879826	-0.0343799	-0.68547	21.5526	21.2812	21.2054	20.8017	21.0059	21.8598	20.0138	19.7346	20.879	21.1932	21.2398	21.4871
2296	P43897;P43897-2;C9JT21;C9JG32;F8VPA7;F8VS27;P43897-4	TSFM	Elongation factor Ts, mitochondrial;Isoform 2 of Elongation factor Ts, mitochondrial	35.39	0	21.017	7		0.552821	0.634184		-0.372045	0.511346					-0.699945	0.327053		-2.67493	3.83874	0.643791	0.403685	-1.63538	-0.0937789	-0.339057	0.580033	20.1112	22.5221	22.2462	23.1097	22.7861	18.6834	21.6024	22.706	21.7466	22.6159	22.5852	22.5297
687	Q9HCE0;A0A8Q3SIU6;A0A8Q3SJD2;A0A8Q3SIP5;A0A8Q3SIJ2;Q9HCE0-2;K7EPN4;K7EM87;K7ENK5;A0A8Q3SIJ4;A0A8Q3WLI3	EPG5	Ectopic P granules protein 5 homolog;Ectopic P-granules 5 autophagy tethering factor;Ectopic P-granules 5 autophagy tethering factor;Ectopic P-granules 5 autophagy tethering factor;Ectopic P-granules 5 autophagy tethering factor;Isoform 2 of Ectopic P gran	292.48	0	30.868	11		0.551845	0.38483		2.15804	0.00880134	1	1.52206	0.184085		-2.43646	0.0299928		0.930438	0.782054	1.16779	-0.672901	2.55888	2.67551	2.47459	0.923188	23.1147	23.0303	23.3663	21.5753	22.1843	22.2482	22.1985	22.2482	20.5559	20.3548	20.8917	20.6522	-0.674507	2.58094	2.65974	20.1254	23.3846	23.3024	20.7999	20.8037	20.6426
724	Q8N122;A0A8V8TMD9;Q8N122-3;Q8N122-2;I3L436	RPTOR	Regulatory-associated protein of mTOR;Regulatory associated protein of MTOR complex 1;Isoform 3 of Regulatory-associated protein of mTOR	149.04	0	27.987	5		0.550487	0.535943		1.73048	0.012243	1	1.32502	0.0385911	1	-0.685077	0.0794427		2.75591	-1.63408	0.793531	0.286589	2.35923	0.766692	1.89932	1.89666	22.9841	22.2239	23.9868	24.0597	20.2282	23.858	23.1933	23.7731	20.6249	21.4572	22.0875	22.163	1.68467	1.42078	0.869627	24.2152	24.6038	22.9616	22.5306	23.183	22.092
1131	P63104;E7EX29;E7ESK7;E5RIR4;E9PD24;E7EVZ2;B0AZS6;P63104-2;E5RGE1;B7Z2E6;H0YB80	YWHAZ	14-3-3 protein zeta/delta;Tyrosine 3-monooxygenase/tryptophan 5-monooxygenase activation protein zeta (Fragment);Tyrosine 3-monooxygenase/tryptophan 5-monooxygenase activation protein zeta (Fragment);Tyrosine 3-monooxygenase/tryptophan 5-monooxygenase acti	27.745	0	64.374	11		0.546172	0.334182		-0.746317	0.169516		-1.3959	0.141669		0.113926	0.83741		0.520772	0.118437	0.554283	0.991197	-0.473859	-0.816425	-1.79881	0.10383	24.4294	23.3533	21.807	22.8896	23.9086	23.2349	21.2527	21.8984	24.9033	24.1697	23.6058	22.7858	-2.73686	0.132536	-1.58338	18.2328	18.4803	18.0881	20.9697	18.3478	19.6715
840	Q8NEB9;A8MYT4;M0R308;K7ENH3;K7EIV6;K7EKH3	PIK3C3	Phosphatidylinositol 3-kinase catalytic subunit type 3;Phosphatidylinositol 3-kinase catalytic subunit type 3	101.55	0	12.207	6	autophagy	0.543078	0.357995		1.67261	0.00924546	1	0.368163	0.356977		-1.79064	0.0317914		1.19274	0.523025	0.635568	-0.179021	1.57067	1.10799	1.66722	2.34454	24.2422	23.4876	24.0122	23.8107	23.0495	22.9645	23.3767	23.9897	22.6716	22.3796	22.345	21.4662	0.327569	0.446735	0.330185	22.7877	22.9393	22.6788	22.4601	22.4926	22.3486
2133	P25789;H0YN18;H0YMZ1;H0YL69;P25789-2;H0YMA1;H0YKT8;H0YMI6;H0YKS0;H0YLC2;H0YLS6;H0YMV3	PSMA4	Proteasome subunit alpha type-4;Proteasome 20S subunit alpha 4;Proteasome subunit alpha type (Fragment);Proteasome subunit alpha type (Fragment);Isoform 2 of Proteasome subunit alpha type-4;Proteasome subunit alpha type (Fragment);Proteasome subunit beta (	29.483	0	91.14	12	proteasome	0.542885	0.448564		2.83626	0.00350841	1	-3.52484	0.0118076		0.520426	0.262665		-1.14317	1.43336	0.59084	1.29051	1.93658	3.40575	2.34177	3.66093	26.1552	27.358	25.8473	26.4212	27.2983	25.9246	25.2564	25.1307	24.2186	23.9522	23.5055	22.7603	-3.40415	-4.52115	-2.64922	23.1906	19.9711	22.2899	26.5947	24.4923	24.9391
3434	Q92616	GCN1L1	Stalled ribosome sensor GCN1	292.71	0	323.31	1		0.53448	0.399093		-0.00414021	0.992183		0.938788	0.242109		-1.54999	0.0119554		1.53592	0.00516624	0.882617	-0.285783	0.550739	-0.383655	0.335973	-0.519618	28.0259	27.7411	28.2892	27.6909	26.49	27.7359	27.4065	27.9767	27.4752	28.1247	27.9532	28.2105	0.994687	-0.35578	2.17746	29.0167	29.1734	30.1572	28.022	29.5292	27.9798
3426	Q92572;F5H459	AP3S1	AP-3 complex subunit sigma-1	21.732	0	25.049	2		0.531767	0.58288		1.2229	0.020381	1				0.123509	0.81955		0.417865	-1.47914	-0.25126	3.4396	0.971157	0.878415	1.26299	1.77904	23.191	22.2301	22.0118	23.4956	22.7732	23.7092	22.2631	20.056	22.2199	21.3517	20.7488	21.7166
1626	O14980;A0A7I2V461;A0A7I2V2Y6;A0A7I2V2S3;A0A7I2V2H0;A0A7I2V3P3;A0A7I2YQV4;A0A7I2V3W6;A0A7I2V3N0;A0A7I2V6B9;A0A7I2V488;A0A7I2YQX3;A0A7I2V4A3;C9JKM9;C9J673;A0A7I2V2C5;A0A7I2V3J1;A0A7I2YQP1;A0A7P0Z4B7;F8WF71;C9IYM2;A0A7I2V396	XPO1	Exportin-1;Exportin 1;Exportin 1;Exportin 1;Exportin 1;Exportin 1;Exportin 1;Exportin 1;Exportin 1;Exportin 1;Exportin 1;Exportin 1;Exportin 1	123.38	0	323.31	22		0.522505	0.499533		-0.167495	0.710765		1.63846	0.0285346	1	-0.739498	0.0660117		2.51161	-0.717366	0.308694	-0.0129193	0.344086	-1.02304	-0.0568503	0.0658242	26.7749	26.3133	27.4046	27.7567	24.2633	27.0307	27.0959	27.7697	26.4309	27.3363	27.4615	27.6909	2.22773	1.19046	1.4972	28.2152	28.3898	27.8614	25.9875	27.1993	26.3642
3669	Q9BSC4;Q9BSC4-4;A0A8Q3SHT1;A0A8Q3SHX7;Q9BSC4-2;A0A8Q3SHW5;A0A8Q3SHT6;A0A8Q3SIR1;A0A8Q3SHS4;A0A8Q3SHT2;A0A8Q3SHZ5;Q9BSC4-3	NOL10	Nucleolar protein 10;Isoform 4 of Nucleolar protein 10;Nucleolar protein 10;Nucleolar protein 10;Isoform 2 of Nucleolar protein 10;Nucleolar protein 10;Nucleolar protein 10;Nucleolar protein 10	80.301	0	11.094	12		0.520804	0.401669		-0.35734	0.328655		2.119	0.0165356	1	-0.216175	0.750938		1.00803	1.32472	-0.203129	-0.0463975	-0.567397	-0.285166	0.0425616	-0.619357	21.8715	22.4509	22.2134	22.0252	20.8634	21.1262	22.4166	22.0716	22.4389	22.7361	22.1709	22.6445	1.69793	2.71076	1.9483	23.4526	23.3192	23.4675	21.7547	20.6085	21.5192
3901	Q9NR30;A0A8I5KNP3;A0A8I5KNN2;A0A8I5KYZ4;Q9NR30-2;A0A8I5KND9	DDX21	Nucleolar RNA helicase 2;RNA helicase;RNA helicase;RNA helicase;Isoform 2 of Nucleolar RNA helicase 2;RNA helicase	87.343	0	323.31	6		0.520594	0.357543		-0.203905	0.59586		0.977834	0.0727481		-0.465532	0.181373		0.915786	0.682829	0.290478	0.193284	0.093687	-0.551005	0.0963918	-0.454693	29.0389	29.0175	29.6649	29.4314	28.1232	28.3347	29.3744	29.2381	28.9452	29.5685	29.5685	29.8861	1.31203	1.05903	0.562438	30.0202	30.2455	29.5508	28.7082	29.1865	28.9884
3574	Q96P48;Q96P48-3;Q96P48-1;E7EU13;Q96P48-7;Q96P48-2;Q96P48-4;A0A0A0MSJ2;Q96P48-5;F8WBT0;F5GWN4;H0YGD1;F5GWQ2	ARAP1	Arf-GAP with Rho-GAP domain, ANK repeat and PH domain-containing protein 1;Isoform 3 of Arf-GAP with Rho-GAP domain, ANK repeat and PH domain-containing protein 1;Isoform 1 of Arf-GAP with Rho-GAP domain, ANK repeat and PH domain-containing protein 1;ArfGA	162.19	0	19.819	13		0.518983	0.567503		1.6849	0.140957		-0.187584	0.665912		0.607307	0.125215		1.81846	-0.856391	2.43944	-1.32558	4.61437	0.840251	1.38431	-0.0993507	23.173	22.3064	23.4398	21.534	21.3546	23.1628	21.0004	22.8596	18.5587	21.4662	22.0555	21.6334	-0.551389	0.201987	-0.213349	22.4585	23.071	21.9079	23.0099	22.869	22.1213
667	Q02750;B4DFY5;A0A8I5KYB4;A0A8I5KVF6;A0A8I5QJL9;A0A8I5QJ96;A0A8I5KXN4;A0A8I5KYS7;A0A8I5KRX5;Q02750-2;A0A8I5QJC1;A0A8I5QJP8;H3BRW9	MAP2K1	Dual specificity mitogen-activated protein kinase kinase 1;Mitogen-activated protein kinase kinase 1;Mitogen-activated protein kinase kinase 1;Mitogen-activated protein kinase kinase 1;Mitogen-activated protein kinase kinase 1;Mitogen-activated protein kin	43.439	0	19.167	13		0.518383	0.357543		0.443397	0.368356		-2.51479	0.0127188		0.278324	0.87527		0.4831	0.723679	0.0966496	0.770103	1.17088	-0.403916	0.0958838	0.910738	22.3689	22.0943	22.6688	22.6899	21.8858	21.3707	22.5722	21.9198	21.198	22.4983	22.573	21.7792	-2.76946	-1.84724	-2.92768	20.874	21.0146	20.171	23.6435	22.8618	23.0987
3684	Q9BUN8;Q9BUN8-2;B4E1G1;E5RGY0	DERL1	Derlin-1;Isoform 2 of Derlin-1;Derlin	28.8	0	13.35	4	p97 and cofactors	0.518222	0.419422		1.83371	0.0252158	1				0.537879	0.640139		0.0686047	1.02202	1.43168	-0.449415	2.13682	2.2429	2.66834	0.286778	21.6124	22.0252	21.8826	20.2611	21.5438	21.0032	20.4509	20.7105	19.4756	19.7823	19.2143	19.9743
1561	O00159-3	MYO1C	Isoform 3 of Unconventional myosin-Ic	119.63	0	323.31	1		0.512952	0.4301		-0.497573	0.176973		1.37335	0.0306016	1	-0.485376	0.178248		1.73578	-0.391686	0.218838	0.488879	-0.391077	-0.597801	-0.229145	-0.772267	28.6951	28.4884	29.1424	29.2598	26.9593	28.8801	28.9236	28.7709	29.0862	29.0862	29.3716	30.032	1.65527	1.27931	1.18546	28.7636	29.0167	28.5247	27.1083	27.7374	27.3392
2127	P25205;P25205-2;J3KQ69;A0A499FHX9;Q7Z6P5	MCM3	DNA replication licensing factor MCM3;Isoform 2 of DNA replication licensing factor MCM3;DNA replication licensing factor MCM3;DNA replication licensing factor MCM3	90.98	0	85.161	5		0.512286	0.464613		-1.32761	0.0135103		0.900132	0.0798168		-0.23469	0.529894		1.07725	1.32417	0.769089	-1.12137	-1.06803	-1.55627	-1.00537	-1.68077	23.1744	22.9772	23.4561	23.2225	22.0971	21.653	22.687	24.3439	24.2424	24.5335	24.4615	24.9033	1.1363	0.566894	0.997201	25.1264	25.3413	25.0901	23.9901	24.7744	24.0929
3052	Q68E01;Q68E01-2;A0A096LNW8;Q68E01-4	INTS3	Integrator complex subunit 3;Isoform 2 of Integrator complex subunit 3	118.07	0.0023081	3.2372	4		0.511777	0.58288		-0.155643	0.875172		0.478415	0.289325		2.14804	0.182407		-2.13253	0.153648	2.11878	1.90721	-2.30604	-0.724387	1.44489	0.962962	21.5394	25.4045	25.3686	23.9948	23.672	25.2508	23.2498	22.0876	23.8455	26.1288	23.9237	23.0318	0.874878	0.413342	0.147026	20.6485	20.465	20.7507	19.7736	20.0517	20.6036
1634	O15042;O15042-2;E7ET15;O15042-3;E7EW00;H0Y8D9;C9J5L1;U3KPT1;C9JDJ7	U2SURP	U2 snRNP-associated SURP motif-containing protein;Isoform 2 of U2 snRNP-associated SURP motif-containing protein;U2 snRNP associated SURP domain containing;Isoform 3 of U2 snRNP-associated SURP motif-containing protein	118.29	0	29.866	9		0.50732	0.515292		-0.272502	0.626799		-1.72911	0.0554174		0.220779	0.546026		2.48308	0.154222	0.304754	-0.91278	0.935997	-1.01166	-0.243425	-0.770917	23.6185	22.8076	23.3489	23.3451	21.1354	22.6534	23.0441	24.2579	22.6825	23.8192	23.5923	24.116	-0.485502	-2.38994	-2.31187	22.2475	21.6982	21.6353	22.733	24.0881	23.9472
2238	P36578;H3BM89;H3BTP7;H3BU31	RPL4	Large ribosomal subunit protein uL4;60S ribosomal protein L4	47.697	0	323.31	4		0.507008	0.41193		0.401865	0.320062		-0.653876	0.382928		-0.516376	0.275552		0.34865	-0.17593	0.317799	1.53751	0.0150891	0.191442	0.345887	1.05504	30.6942	30.6181	30.7725	31.5552	30.3456	30.794	30.4547	30.0177	30.6791	30.4266	30.4266	30.5002	-1.067	-1.62506	0.73043	27.4222	27.0337	29.4386	28.4892	28.6588	28.7082
144	Q8NI36;A0A0A0MTB8	WDR36	WD repeat-containing protein 36;WD repeat domain 36	105.32	0	323.31	2		0.504239	0.421462		2.42656	0.00371946	1	0.427042	0.373505		-0.655456	0.10838		1.61185	0.465132	0.120329	-0.180348	1.92033	1.8208	2.87072	3.09438	27.578	27.1323	28.3606	28.2525	25.9662	26.6672	28.2403	28.4329	25.6577	25.3115	25.4899	25.1581	0.780425	0.682435	-0.181733	27.5617	27.7052	26.7945	26.7813	27.0227	26.9762
938	P30876;C9J2Y9;C9J4M6;C9JMN3;C9JZW8	POLR2B	DNA-directed RNA polymerase II subunit RPB2;DNA-directed RNA polymerase subunit beta;DNA-directed RNA polymerase subunit beta	133.9	0	105.19	5		0.502829	0.409994		3.10607	0.00178029	1	1.13761	0.0914717		-0.364163	0.492943		1.44937	0.145614	0.530191	-0.113862	3.84821	3.01278	3.27087	2.29242	26.0174	25.6544	26.7354	26.4284	24.568	25.5088	26.2052	26.5423	22.1692	22.6416	23.4645	24.136	2.00765	0.922113	0.483076	26.5662	26.7527	25.4531	24.5586	25.8306	24.97
2098	P21980;P21980-2;A2A299;P21980-3;A2A2A0	TGM2	Protein-glutamine gamma-glutamyltransferase 2;Isoform 2 of Protein-glutamine gamma-glutamyltransferase 2	77.328	0	93.46	5		0.502799	0.596462		1.78228	0.0675509		0.734899	0.332321		0.216838	0.548308		-1.55296	-0.588801	3.07116	1.08179	0.0287009	1.32804	3.71746	2.05491	23.4128	24.1729	27.3203	25.9723	24.9658	24.7617	24.2492	24.8905	23.3841	22.8449	23.6029	23.9174	0.275817	2.11449	-0.185613	22.8503	23.8324	22.7252	22.5745	21.7179	22.9108
3122	Q6Y1H2;H7C4K8;C9JWG1	HACD2	Very-long-chain (3R)-3-hydroxyacyl-CoA dehydratase 2;Very-long-chain (3R)-3-hydroxyacyl-CoA dehydratase (Fragment);Very-long-chain (3R)-3-hydroxyacyl-CoA dehydratase (Fragment)	28.368	0.00063939	4.6208	3		0.501472	0.431909		0.478223	0.421732					1.62748	0.0763857		0.0810521	-0.3764	1.5277	0.77354	0.865521	-0.857224	0.42923	1.47537	22.3111	20.5726	21.6898	21.3209	22.2301	20.949	20.1621	20.5474	21.4456	21.4299	21.2606	19.8455
2538	P63244;J3KPE3;D6RAC2;D6RHH4;H0YAF8;D6REE5;H0Y8W2;H0YAM7;D6R9L0;D6R9Z1;D6RFX4;D6RFZ9;E9PD14;D6RAU2;D6RBD0;H0Y8R5;D6RF23;D6RGK8;D6R909;D6RHJ5;H0Y9P0;D6RDI0	GNB2L1	Small ribosomal subunit protein RACK1;Receptor for activated C kinase 1;Receptor for activated C kinase 1;Receptor for activated C kinase 1;Receptor for activated C kinase 1 (Fragment);Receptor for activated C kinase 1 (Fragment);Receptor for activated C k	35.076	0	323.31	22		0.500749	0.496882		1.26608	0.0230545	1	-1.17941	0.0486624		0.899742	0.053067		-0.89046	1.94553	-0.113291	1.06122	0.884031	1.49811	0.80859	1.87361	29.0945	30.7233	28.9165	29.0486	29.985	28.7778	29.0298	27.9874	28.2105	29.2252	28.1079	27.175	-1.26802	-0.766262	-1.50396	26.6281	25.3506	26.3921	27.8961	26.1169	27.8961
2767	Q14204;A0A2R8Y706;A0A7P0T9C4;A0A7P0TA13;A0A2R8Y5T0;A0A7P0T9R4;A0A7P0TAW9;A0A7P0T7V5;A0A7P0T916;A0A7P0T8N2;A0A7P0TBJ7;A0A7P0TAF3;A0A7P0TB75;A0A2R8Y6H2;A0A7P0T9K2;A0A7P0T9F1;A0A7P0T8W5;A0A2R8YFZ7;A0A7P0TAM4;A0A7P0T825;A0A7P0TB64;A0A7P0TAV5;A0A7P0T990;A0A804HHY6;A0A7P0T942;A0A2R8YGC7;A0A7P0T9S3;A0A7P0T934;A0A7P0T9Y3;A0A7P0TBC9;A0A7P0TAS7;A0A7P0TB96	DYNC1H1	Cytoplasmic dynein 1 heavy chain 1;Dynein cytoplasmic 1 heavy chain 1;Dynein cytoplasmic 1 heavy chain 1;Dynein cytoplasmic 1 heavy chain 1;Dynein cytoplasmic 1 heavy chain 1;Dynein cytoplasmic 1 heavy chain 1;Dynein cytoplasmic 1 heavy chain 1;Dynein cyto	532.4	0	323.31	32		0.500135	0.455103		0.575822	0.230089		1.04892	0.0648084		-0.625376	0.106809		1.84617	-0.343514	0.55383	-0.0559434	1.45895	0.221607	0.67689	-0.0541635	30.8759	30.002	30.6397	30.0649	29.0298	30.3456	30.0858	30.1209	29.417	29.7804	29.9628	30.1191	1.13005	0.604788	1.41191	31.4648	32.2637	32.2637	30.3347	31.6589	30.8518
1810	O75964;A0A8I5KT86;A0A8I5KSQ4;A0A8I5KSW3;A0A3B3ITX4;A0A3B3IRW3	ATP5L	ATP synthase subunit g, mitochondrial;ATP synthase membrane subunit g;ATP synthase membrane subunit g;ATP synthase membrane subunit g;ATP synthase subunit O, mitochondrial	11.428	0	21.244	6		0.497949	0.461379		-0.100609	0.831861					-0.0282634	0.960102		-0.344634	0.080914	0.308856	1.94666	-0.407545	-0.0747388	-0.633164	0.713013	23.9842	24.2208	23.5089	24.266	24.3288	24.1399	23.2001	22.3194	24.3917	24.2956	24.1421	23.553
929	Q96PY5;C9IZY8;Q8IVF7-2;Q8IVF7-3	FMNL2;FMNL3	Formin-like protein 2;Formin like 2;Isoform 2 of Formin-like protein 3;Isoform 3 of Formin-like protein 3	123.32	0.0014535	3.3048	4		0.491686	0.753644		3.7958	0.0396146	1				-0.913072	0.298842		0.945038	-4.80526	2.12938	3.69759	3.00143	0.0464268	5.45977	6.67558	21.4822	20.0455	25.1611	26.3938	20.5371	24.8508	23.0317	22.6962	18.4807	19.9991	19.7013	19.7182
4163	Q9UPQ9-1;Q9UPQ9;H0Y720;Q9UPQ9-2	TNRC6B	Isoform 2 of Trinucleotide repeat-containing gene 6B protein;Trinucleotide repeat-containing gene 6B protein;Trinucleotide repeat containing adaptor 6B (Fragment);Isoform 3 of Trinucleotide repeat-containing gene 6B protein	182.81	0	298.13	4		0.49089	0.444591		0.238224	0.50379		-0.0605547	0.881935		-0.109104	0.746045		1.23889	0.261324	1.06917	-0.60582	0.237492	0.141194	0.597808	-0.0235965	27.631	27.9236	27.7037	26.8464	26.3921	27.6623	26.6345	27.4522	27.3935	27.7824	27.1059	26.87	0.00849711	-0.167657	-0.0225044	24.0163	25.3343	24.5165	24.0078	25.5019	24.539
3228	Q8IVF2-3;Q8IVF2;Q8IVF2-2	AHNAK2	Isoform 3 of Protein AHNAK2;Protein AHNAK2	605.64	0	323.31	3		0.488471	0.416721		0.64341	0.117585		1.30334	0.036642	1	0.217459	0.524672		1.03224	-0.114494	1.03224	0.00389066	0.922955	0.363865	0.992151	0.294669	33.7958	33.1675	33.7958	33.1675	32.7635	33.282	32.7635	33.1636	32.8728	32.8036	32.8036	32.8728	1.32891	1.62968	0.951427	33.5663	34.1345	33.5663	32.2374	32.5048	32.6149
3979	Q9NY93;Q9NY93-2;G3V0G3;H7C3E9;F8WDT8;F8WEI3;H7BZN7	DDX56	Probable ATP-dependent RNA helicase DDX56;Isoform 2 of Probable ATP-dependent RNA helicase DDX56;ATP-dependent RNA helicase;ATP-dependent RNA helicase (Fragment);RNA helicase	61.589	0	33.13	7		0.487246	0.600801		-0.012355	0.993045		1.44267	0.0369644	1	-1.5415	0.104012		0.483862	-1.6432	3.10202	0.00629886	2.4327	-4.31509	2.08278	-0.249812	23.8148	21.7759	25.6417	23.8264	23.3309	23.4191	22.5396	23.8201	21.3821	26.0909	23.5589	24.0762	1.89602	1.56733	0.864655	24.6114	24.5326	24.4005	22.7154	22.9653	23.5358
3186	Q86TB9;Q86TB9-4;Q86TB9-2;Q86TB9-3	PATL1	Protein PAT1 homolog 1;Isoform 4 of Protein PAT1 homolog 1;Isoform 2 of Protein PAT1 homolog 1	86.849	0	77.025	4		0.486926	0.523146		0.431765	0.317424		0.838441	0.111601		-0.314489	0.406664		0.899248	2.2315	-0.662763	-0.520277	0.0988582	1.2085	0.00848347	0.411219	25.0291	25.6323	25.0116	25.2457	24.1298	23.4008	25.6743	25.766	24.9302	24.4238	25.0031	24.8345	1.01726	1.1632	0.33486	24.5274	25.0346	24.0579	23.5101	23.8714	23.7231
2193	P31942;P31942-2;P31942-3;P31942-4;P31942-6;P31942-5	HNRNPH3	Heterogeneous nuclear ribonucleoprotein H3;Isoform 2 of Heterogeneous nuclear ribonucleoprotein H3;Isoform 3 of Heterogeneous nuclear ribonucleoprotein H3	36.926	0	75.316	6		0.481366	0.457236		0.805009	0.0859818		-2.23611	0.0205099		0.142849	0.717908		0.294823	-0.646396	0.924357	1.35268	0.740076	1.50251	0.315738	0.661711	24.8163	23.8443	23.7237	23.8677	24.5215	24.4907	22.7993	22.515	24.0762	22.3418	23.4079	23.206	-2.88429	-1.40268	-2.42134	19.6524	20.0208	19.3952	22.5367	21.4235	21.8166
698	P21359;A0A8Q3WL04;P21359-6;P21359-2;A0A8I5KWR6;H0Y465;J3KSB5;P21359-4;A0A8I5KSM3;A0A8I5KYK6;A0A8I5KSC3;A0A8I5KWT7;J3QSG6;A0A8Q3WL49;J3QQN8;P21359-3;P21359-5;J3KRT8;A0A8I5KV71;A0A1W2PS74;A0A1W2PPA7;J3KSX8;K7EID4	NF1	Neurofibromin;Neurofibromin 1;Isoform 6 of Neurofibromin;Isoform I of Neurofibromin;Neurofibromin 1;Neurofibromin 1 (Fragment);Neurofibromin 1 (Fragment);Isoform 4 of Neurofibromin	319.37	0	92.161	23		0.480892	0.542238		-0.34135	0.323427		1.71788	0.13437		-0.707096	0.150357		2.54653	-0.860756	0.333519	-0.0957272	-0.0732613	-0.469239	-0.357386	-0.465515	23.3663	23.5043	23.8791	23.7315	20.8198	24.3651	23.5456	23.8272	23.4396	23.9736	24.2365	24.197	3.69478	0.184748	1.2741	23.7645	24.8415	25.0944	20.0697	24.6567	23.8203
3945	Q9NVI7-2;Q9NVI7;Q9NVI7-3;Q5SV16;H0Y2W2	ATAD3A	Isoform 2 of ATPase family AAA domain-containing protein 3A;ATPase family AAA domain-containing protein 3A;Isoform 3 of ATPase family AAA domain-containing protein 3A	66.217	0	74.134	5		0.478581	0.511972		-0.554529	0.140957		1.10601	0.08773		-0.534143	0.186451		-0.179349	0.387031	-0.529365	2.23601	-0.856577	-0.561375	-0.524289	-0.275874	25.9267	26.3353	26.2326	26.5896	26.106	25.9483	26.7619	24.3536	26.7832	26.8967	26.7569	26.8655	1.65876	0.304792	1.35448	27.1456	26.0603	27.2097	25.4869	25.7555	25.8552
1729	O60493;O60493-2;O60493-4;O60493-3	SNX3	Sorting nexin-3;Isoform 2 of Sorting nexin-3;Isoform 4 of Sorting nexin-3	18.762	0	14.15	4		0.478303	0.542238		2.39114	0.0180215	1				-0.359936	0.602978		-0.427544	-0.870117	2.35309	0.857779	1.36606	1.15417	3.68282	3.36151	23.2534	22.367	24.677	23.6001	23.6809	23.2371	22.3239	22.7423	21.8873	21.2128	20.9942	20.2386
623	Q5T160;A0A8I5KP51;A0A8I5KWC6;A0A8I5KS21;H0Y450;A0A8I5KPZ0;H0UI22;A0A8I5QJX6;A0A8I5KS32;A0A8I5KX97;A0A8I5KQV7;A0A8I5KXM9;A0A8I5KPZ4;A0A8I5KQS8;A0A8I5KPX4;A0A8I5KVZ5;A0A8I5KQK8;A0A8I5KYL9;A0A8I5KWE8;A0A8I5KVK0;A0A8I5KU19;A0A8I5KR42;A0A8I5QJN6;A0A8I5KPR3;A0A8I5KQP4	RARS2;RARSL	Probable arginine--tRNA ligase, mitochondrial;arginine--tRNA ligase;arginine--tRNA ligase;Arginyl-tRNA synthetase;arginine--tRNA ligase;arginine--tRNA ligase;arginine--tRNA ligase;Arginyl-tRNA synthetase 2, mitochondrial;Arginyl-tRNA synthetase 2, mitochon	65.505	0	19.805	25		0.478247	0.559105		0.37868	0.506749		1.01836	0.0637115		0.65485	0.141918		-1.06013	0.220894	0.0783442	2.67388	-0.660182	-0.0372691	0.7014	1.51077	20.4967	21.9963	21.009	22.2962	21.5569	21.7754	20.9307	19.6223	21.1569	22.0336	20.3076	20.7854	1.23182	0.630195	1.19307	20.9137	21.0826	20.4833	19.6819	20.4524	19.2902
501	P52292;A0A7I2V351;A0A7I2V487;A0A7I2YQE1;A0A7I2V3Z3;J3QLL0;J3KS65;J3QL07	KPNA2	Importin subunit alpha-1;Importin subunit alpha;Importin subunit alpha;Importin subunit alpha;Karyopherin subunit alpha 2	57.861	0	189.25	8		0.478044	0.44781		-0.253158	0.523265		0.149028	0.846039		-0.360299	0.4633		-0.0029434	1.20708	-0.36175	1.06979	0.0332325	-0.06062	-0.904911	-0.0803342	26.7012	26.5569	25.8134	26.1214	26.7041	25.3498	26.1752	25.0516	26.6679	26.6175	26.7183	26.2017	0.0312901	-0.998948	1.41474	26.6905	24.2152	28.0179	26.6592	25.2142	26.6032
1827	O94855;O94855-2;E9PC44;E9PDM8	SEC24D	Protein transport protein Sec24D;Isoform 2 of Protein transport protein Sec24D;SEC24 homolog D, COPII coat complex component;SEC24 homolog D, COPII coat complex component	113.01	0	11.354	4		0.468593	0.557152		0.858572	0.0929308					1.27053	0.0894016		2.63838	-0.37782	0.254391	-0.640579	1.47983	0.697826	1.20484	0.0517927	23.1373	22.8687	23.4121	22.7013	20.4989	23.2465	23.1577	23.3419	21.6574	22.1709	22.2072	22.6495
2287	P42694	HELZ	Probable helicase with zinc finger domain	218.97	0	105.72	1		0.463062	0.542069		1.8107	0.0065493	1	0.17863	0.831143		-1.40778	0.0136869		2.33483	-0.418098	0.552642	-0.617129	1.70954	1.66328	2.49695	1.37301	25.0837	25.0291	25.8221	24.7388	22.7489	25.4472	25.2695	25.3559	23.3742	23.3658	23.3252	23.3658	1.49737	-1.22464	0.263168	23.7696	22.8133	24.1795	22.2722	24.0379	23.9163
2787	Q14573	ITPR3	Inositol 1,4,5-trisphosphate receptor type 3	304.1	0	93.89	1		0.462917	0.54932		0.0950845	0.909859		1.39202	0.0748745		-1.13832	0.0339747		2.34399	-0.071003	0.540112	-0.961427	1.23758	-0.17592	1.03305	-1.71437	23.1944	22.1275	23.0459	21.4221	20.8504	22.1985	22.5058	22.3836	21.9568	22.3034	22.0129	23.1365	1.61645	0.341655	2.21795	25.9883	26.7444	27.1162	24.3718	26.4027	24.8983
3145	Q7L3T8	PARS2	Probable proline--tRNA ligase, mitochondrial	53.262	0.0049882	2.3209	1		0.462534	0.817412		-2.11785	0.0477165					-2.82133	0.198988		4.80177	-5.88068	3.67666	-0.747615	-3.4381	-3.16045	0.175442	-2.0483	23.0281	20.1082	27.1899	23.7079	18.2263	25.9889	23.5132	24.4555	26.4662	23.2687	27.0144	25.7562
3635	Q99714;A0A804HHW5;Q99714-2;Q5H928	HSD17B10	3-hydroxyacyl-CoA dehydrogenase type-2;Hydroxysteroid 17-beta dehydrogenase 10;Isoform 2 of 3-hydroxyacyl-CoA dehydrogenase type-2;Hydroxysteroid (17-beta) dehydrogenase 10	26.923	0	323.31	4		0.458419	0.439966		0.34267	0.418829		-1.47994	0.180894		0.491094	0.178211		0.155985	0.660261	-0.128558	1.14599	-0.166334	0.670908	-0.038113	0.904218	24.9494	25.3242	24.3889	24.8839	24.7935	24.6639	24.5175	23.7379	25.1158	24.6533	24.427	23.9797	-2.94808	0.554007	-2.04575	21.5879	21.7953	22.1815	24.536	21.2413	24.2272
3147	Q7L5D6;Q7L5D6-2;C9JPA8;C9JHN8;C9JY46	GET4	Golgi to ER traffic protein 4 homolog;Isoform 2 of Golgi to ER traffic protein 4 homolog;Guided entry of tail-anchored proteins factor 4 (Fragment);Guided entry of tail-anchored proteins factor 4 (Fragment)	36.504	0	27.766	5		0.458226	0.581676		1.32151	0.209097		-1.71358	0.0843172		-0.814967	0.212706		-0.4944	-1.29771	1.48023	2.14478	0.342871	0.0408567	4.20492	0.697372	23.5249	21.6837	22.508	22.7579	24.0193	22.9815	21.0277	20.6131	23.1821	21.6429	18.303	22.0605	-3.19842	-1.49163	-0.450698	19.9634	20.3293	20.1438	23.1619	21.8209	20.5945
339	P62847;E7ETK0;A0A2R8Y849;A0A2R8YD14;P62847-2;P62847-3;P62847-4;A0A2R8Y8A0	RPS24	Small ribosomal subunit protein eS24;40S ribosomal protein S24;40S ribosomal protein S24;40S ribosomal protein S24;Isoform 2 of Small ribosomal subunit protein eS24;Isoform 3 of Small ribosomal subunit protein eS24;Isoform 4 of Small ribosomal subunit prot	15.423	0	44.855	8		0.457496	0.47231		-0.188037	0.626116		-1.93906	0.0542026		-0.158781	0.722476		0.137142	-0.129	0.17539	1.64645	-0.506259	-0.00579766	0.210637	-0.450727	26.8464	26.7125	26.4212	26.9427	26.7092	26.8415	26.2458	25.2963	27.3526	26.7183	26.2106	27.3935	-0.97475	-1.49003	-3.35239	22.7161	23.2789	22.2475	23.6908	24.769	25.5999
3393	Q8WUM4-2	PDCD6IP	Isoform 2 of Programmed cell death 6-interacting protein	96.771	0	323.31	1		0.456893	0.480115		-1.0341	0.0294828		1.5874	0.024176	1	-0.365028	0.302479		1.69212	-0.302909	0.269432	0.168931	-0.728513	-1.4304	-0.827066	-1.15043	27.7411	27.1825	28.1	27.9885	26.049	27.4854	27.8305	27.8196	28.4696	28.6129	28.927	29.139	1.88914	1.23	1.64306	29.1177	29.6972	29.3765	27.2285	28.4672	27.7335
1639	O15067;J3KTQ5;J3KT98;J3QSG0;J3QSH6;H0YGH1	PFAS	Phosphoribosylformylglycinamidine synthase	144.73	0	14.861	6		0.451155	0.552243		2.57264	0.00984548	1	0.889643	0.0873871		-0.719301	0.0896573		2.20107	-1.04176	0.593519	0.0517894	4.06976	2.09691	2.74339	1.38052	22.29	21.9598	22.7907	22.9497	20.0889	23.0015	22.1972	22.8979	18.2203	19.8629	20.0473	21.5692	0.629128	1.2845	0.755304	21.8091	22.2009	21.8962	21.18	20.9164	21.1409
2114	P23528;E9PP50;E9PK25;G3V1A4;E9PS23;E9PQB7;E9PLJ3	CFL1	Cofilin-1;Cofilin 1 (Fragment);Cofilin 1;Cofilin 1;Cofilin 1 (Fragment);Cofilin 1 (Fragment)	18.502	0	300.2	7		0.450926	0.482363		-0.147002	0.749102		-2.39383	0.014764		0.531701	0.291822		-0.425281	1.07131	-0.0947088	1.25238	0.00850126	0.630741	-0.591754	-0.635494	27.1227	28.1862	26.7859	27.2626	27.5479	27.1148	26.8806	26.0102	27.1142	27.5554	27.3777	27.8981	-2.65058	-2.86681	-1.66409	25.053	24.3558	25.5175	27.7036	27.2226	27.1816
2347	P49674;H0Y645;B0QY35;B0QY34;A0A669KBC0;H0Y5S9;H0Y682;J3QQI9;B0QY36;H0Y2N6;H7C3J2;H7C0Y5	CSNK1E	Casein kinase I isoform epsilon;Casein kinase 1 epsilon (Fragment);Casein kinase 1 epsilon;Casein kinase 1 epsilon;Casein kinase 1 epsilon (Fragment)	47.315	0	25.156	12		0.443953	0.524198		1.49312	0.0601643		-1.11781	0.18833		0.221829	0.57839		0.287967	0.870699	-0.994211	1.61136	1.30549	1.83281	0.00834871	2.82584	24.361	25.0388	23.3021	24.9077	24.073	24.1681	24.2964	23.2963	23.0555	23.206	23.2938	22.0818	-1.99029	0.40299	-1.76614	21.0642	21.2169	20.6722	23.0545	20.8139	22.4383
3125	Q6YN16;Q6YN16-2	HSDL2	Hydroxysteroid dehydrogenase-like protein 2;Isoform 2 of Hydroxysteroid dehydrogenase-like protein 2	45.394	0	67.243	2		0.443412	0.49027		-0.224268	0.664376		-2.05857	0.101696		-0.24042	0.609047		0.620317	-0.578896	0.279142	1.45309	-0.363553	-0.781472	-0.668785	0.916739	24.4382	23.337	23.8963	24.2524	23.8179	23.9159	23.6172	22.7993	24.8018	24.1185	24.5651	23.3357	-2.63028	-3.62797	0.0825292	22.5135	20.5166	24.0459	25.1437	24.1446	23.9634
3716	Q9BXS5-2;Q9BXS5;E7ENJ6;K7EJL1;K7EQX3;K7ENA7;A0A087WZX7;Q9Y6Q5;K7EPJ8;Q9Y6Q5-2;K7ER75;K7ERH5;K7EPR4;K7EQ90;K7EJJ1;K7EMG5;K7EK69;K7EL08	AP1M1	Isoform 2 of AP-1 complex subunit mu-1;AP-1 complex subunit mu-1;AP-1 complex subunit mu-1;AP-1 complex subunit mu-1	49.84	0	35.081	18		0.443149	0.481016		-0.135914	0.757757		-1.32381	0.041883		0.225727	0.712809		-0.641851	0.854279	1.07873	0.481444	-0.064941	0.604501	-0.628264	-0.454951	24.5433	24.3862	23.7248	22.9055	25.1852	23.5319	22.6461	22.424	24.6083	23.7817	24.3531	23.3604	-1.45621	-0.803299	-1.71192	20.6119	21.0596	21.6064	22.0681	21.8629	23.3184
2515	P62753;A2A3R5;A2A3R7	RPS6	Small ribosomal subunit protein eS6;40S ribosomal protein S6	28.68	0	278.98	3		0.441292	0.499839		0.735812	0.106591		-1.19808	0.0510602		-0.361664	0.411631		-0.720827	1.05824	0.214229	1.21353	0.443716	0.966421	0.215162	1.31795	27.9305	28.4081	27.7142	28.5433	28.6513	27.3498	27.5	27.3297	27.4868	27.4416	27.4991	27.2253	-1.4123	-0.686405	-1.49553	25.9949	25.8891	26.4817	27.4072	26.5755	27.9773
203	Q05086;Q05086-2;Q05086-3;A0A0D9SG77;A0A6Q8PHE5;A0A1B0GVL3;A0A0D9SF91;A0A0D9SES7	UBE3A	Ubiquitin-protein ligase E3A;Isoform I of Ubiquitin-protein ligase E3A;Isoform III of Ubiquitin-protein ligase E3A;Ubiquitin protein ligase E3A;Ubiquitin-protein ligase E3A;Ubiquitin-protein ligase E3A	100.69	0	12.213	8		0.43464	0.737846		-1.59425	0.305238		-1.33944	0.0298645		0.849662	0.182598		1.2297	1.58458	-3.89434	2.81862	-0.244726	0.42447	-6.07879	-0.477965	21.8017	20.9923	16.1568	21.1372	20.572	19.4078	20.0511	18.3186	22.0465	20.5679	22.2356	21.6152	-1.3077	-1.48995	-1.22066	20.7895	20.5357	20.8543	22.0972	22.0256	22.075
477	P24928;A0A6Q8PGB0;P24928-2	POLR2A	DNA-directed RNA polymerase II subunit RPB1;DNA-directed RNA polymerase subunit	217.17	0	97.753	3		0.434638	0.584412		1.58455	0.429932		1.22056	0.0537765		-0.825091	0.43437		2.06315	-1.17396	1.31744	-0.468075	4.82752	2.30364	3.35728	-4.15022	25.2676	23.9158	25.0527	24.3464	23.2045	25.0898	23.7352	24.8144	20.4401	21.6122	21.6954	28.4966	0.773911	1.0997	1.78806	25.8245	26.3386	26.5841	25.0506	25.2389	24.7961
3330	Q8NFH3	NUP43	Nucleoporin Nup43	42.15	0	9.3831	1		0.433289	0.439335		1.41445	0.033947	1	-2.39418	0.0136084		0.26235	0.717908		0.194273	0.292759	0.576438	0.669686	0.343101	1.45425	1.50394	2.3565	21.5559	22.0333	22.2301	22.4165	21.3617	21.7406	21.6537	21.7468	21.2128	20.5791	20.7262	20.06	-2.52641	-1.77665	-2.87949	18.4803	18.6644	17.216	21.0067	20.441	20.0955
3120	Q6XUX3;Q6XUX3-2;Q6XUX3-4;Q6XUX3-3	DSTYK	Dual serine/threonine and tyrosine protein kinase;Isoform 2 of Dual serine/threonine and tyrosine protein kinase;Isoform 4 of Dual serine/threonine and tyrosine protein kinase;Isoform 3 of Dual serine/threonine and tyrosine protein kinase	105.2	0.0047669	2.3944	4		0.430321	0.51371		0.181817	0.71229					-0.0724603	0.935301		-0.472876	1.39531	-0.233575	1.03243	0.380247	0.43186	-0.854781	0.769941	22.839	25.2	23.5043	24.9908	23.3119	23.8047	23.7379	23.9583	22.4588	24.7681	24.3591	24.2208
1581	O00442;O00442-2;A6NIC1	RTCA	RNA 3-terminal phosphate cyclase;Isoform 2 of RNA 3-terminal phosphate cyclase;RNA 3-terminal phosphate cyclase	39.336	0	8.8785	3		0.42356	0.482266		2.77927	0.00273314	1				0.163471	0.648263		1.14286	0.557336	-0.31817	0.312211	2.73951	3.73564	2.24147	2.40046	21.658	22.0387	21.6818	21.6147	20.5151	21.4813	22	21.3025	18.9185	18.303	19.4404	19.2143
1786	O75575-2;O75575-3	CRCP	Isoform 2 of DNA-directed RNA polymerase III subunit RPC9;Isoform 3 of DNA-directed RNA polymerase III subunit RPC9	13.054	0	30.918	2		0.423158	0.504091		1.7048	0.0298003	1				0.369831	0.447696		0.748945	-0.686581	1.17034	0.459929	1.34492	1.05202	3.23373	1.18854	23.4398	21.6874	21.9675	21.5938	22.6909	22.3739	20.7971	21.1338	22.0949	20.6353	18.7337	20.4052
2494	P62249;M0R210;M0R3H0;Q6IPX4;M0R1M5;M0QX76	RPS16	Small ribosomal subunit protein uS9;Ribosomal protein S16;Ribosomal protein S16;RPS16 protein;Ribosomal protein S16 (Fragment)	16.445	0	64.203	6		0.41882	0.559814		-0.919704	0.0588575		-2.46839	0.0153057		0.0210915	0.967448		-1.04835	0.378425	0.473579	1.87162	-1.31964	-0.455483	-1.35825	-0.545451	25.6844	26.7253	25.5715	25.772	26.7328	26.3469	25.0979	23.9003	27.0041	27.1808	26.9297	26.3174	-1.73677	-2.49843	-3.16997	24.044	22.418	23.973	25.7808	24.9164	27.143
2455	P60842;J3KT12;P60842-2;J3QS69;J3QL43;J3KSZ0;J3QR64;J3KTN0;J3KS25;J3QL52;J3KS93;J3KSN7;J3QQP0;E7EMV8	EIF4A1	Eukaryotic initiation factor 4A-I;ATP-dependent RNA helicase;Isoform 2 of Eukaryotic initiation factor 4A-I;ATP-dependent RNA helicase (Fragment);ATP-dependent RNA helicase (Fragment);Eukaryotic translation initiation factor 4A1 (Fragment)	46.153	0	323.31	14		0.418091	0.540701		-0.138193	0.751485		-0.632938	0.313904		-0.36487	0.326182		-0.507467	0.633145	-0.235457	1.78214	-0.418618	-0.0676504	-0.63591	0.569407	29.6134	30.314	29.4314	30.056	30.1209	29.6809	29.6669	28.2739	30.032	30.3816	30.0673	29.4866	-1.06993	-1.23979	0.410904	27.8451	27.2758	29.909	28.915	28.5156	29.4981
696	Q13907;A0A8Q3WKR8;Q13907-2;C9JD53	IDI1	Isopentenyl-diphosphate Delta-isomerase 1;isopentenyl-diphosphate Delta-isomerase;Isoform 2 of Isopentenyl-diphosphate Delta-isomerase 1	26.319	0	11.032	4		0.414202	0.58288		1.86037	0.18184					1.3799	0.0168368	1	-0.154125	1.48519	1.54913	-1.22339	1.736	2.98535	4.39758	-1.67746	22.2223	22.6127	21.464	19.3566	22.3764	21.1275	19.9149	20.5799	20.4863	19.6274	17.0664	21.034
1902	P00558;P00558-2;P07205	PGK1	Phosphoglycerate kinase 1;Isoform 2 of Phosphoglycerate kinase 1	44.614	0	52.028	3		0.414096	0.489311		1.25461	0.0554482		-2.10534	0.0623197		0.679209	0.160189		-0.0323233	1.1098	0.679109	-0.100195	0.832232	0.454267	1.25026	2.48168	22.1738	22.1708	23.041	22.6316	22.2061	21.061	22.3619	22.7318	21.3416	21.7166	21.7907	20.1499	-0.88266	-3.79884	-1.63451	20.3187	18.7099	21.1687	21.2013	22.5087	22.8032
642	Q8NEY1;Q8NEY1-2;A0A8I5KSE4;Q8NEY1-3;A0A0A0MRJ3;Q8NEY1-7;Q8NEY1-4;Q8NEY1-5;Q8NEY1-6;H0Y6F6;H7BZD9	NAV1	Neuron navigator 1;Isoform 2 of Neuron navigator 1;Neuron navigator 1;Isoform 3 of Neuron navigator 1;Neuron navigator 1;Isoform 7 of Neuron navigator 1;Isoform 4 of Neuron navigator 1;Isoform 5 of Neuron navigator 1;Isoform 6 of Neuron navigator 1	202.47	0	195.85	11		0.412943	0.56432		2.67289	0.00178029	1	-0.325175	0.563451		-0.536969	0.237381		0.390715	0.132016	1.99319	-0.864147	2.66178	2.87538	3.09301	2.06138	26.4337	26.4284	27.0936	26.0683	26.043	26.2964	25.1004	26.9324	23.7719	23.553	24.0006	24.0069	-1.22088	0.0224791	0.222872	24.7022	25.5446	25.2734	25.9231	25.5221	25.0506
1437	O14734;H7C5A7;H0Y698;Q9BR14;E9PIS4;A0A494C0N6;E9PJN0	ACOT8	Acyl-coenzyme A thioesterase 8;Acyl-CoA thioesterase 8 (Fragment);Acyl-CoA thioesterase 8 (Fragment);Acyl-CoA thioesterase 8 (Fragment);Acyl-CoA thioesterase 8;Acyl-CoA thioesterase 8;Acyl-CoA thioesterase 8	35.914	0.00061939	4.1063	7		0.410866	0.541865		0.498033	0.202373								1.87248	0.0957459	-0.0264281	-0.298331	1.01997	0.415541	0.391583	0.165042	20.4037	20.1695	20.4037	21.167	18.5312	20.0737	20.4301	21.4654	19.3837	19.7539	20.0121	21.002
1237	Q8NHQ9;F5H5U2;F5H2I2;F5H735;E7EX41	DDX55	ATP-dependent RNA helicase DDX55;ATP-dependent RNA helicase;DEAD-box helicase 55;DEAD-box helicase 55;ATP-dependent RNA helicase	68.546	0	61.55	5		0.406544	0.509565		1.44201	0.0157093	1							-0.512418	0.387713	0.590569	1.16031	0.712653	1.4641	1.93796	1.65334	20.2611	20.9532	21.1113	21.3695	20.7735	20.5655	20.5208	20.2091	19.5485	19.4891	19.1734	19.7161
3729	Q9BZE4;Q9BZE4-2;Q9BZE4-3;Q5T3R7	GTPBP4	GTP-binding protein 4;Isoform 2 of GTP-binding protein 4;Isoform 3 of GTP-binding protein 4	73.964	0	70.553	4		0.400795	0.581152		0.697252	0.176518		1.77139	0.0177023	1	-0.411768	0.344746		0.453505	0.494661	-1.17179	1.82681	1.17756	0.479616	-0.237827	1.36966	25.9007	25.903	25.4098	26.562	25.4472	25.4084	26.5816	24.7352	24.7231	25.4234	25.6477	25.1923	1.99877	1.49416	1.82125	27.6527	27.9286	27.6806	25.6539	26.4344	25.8593
620	A0A8C8QSB1;P50747-2;P50747;A0A6Q8PFK4	HLCS	Biotin--protein ligase;Isoform 2 of Biotin--protein ligase;Biotin--protein ligase;Holocarboxylase synthetase	97.222	0	5.5945	4		0.39975	0.482363		-0.952221	0.100611					-0.729598	0.451071		0.385658	-0.0347292	0.756225	0.491846	-1.15368	-2.01697	-0.311234	-0.326999	22.8453	21.009	22.6587	22.699	22.4596	21.0437	21.9024	22.2071	23.999	23.026	22.9699	23.026
2658	Q12788;J3KNP2	TBL3	Transducin beta-like protein 3;Transducin beta like 3 (Fragment)	89.034	0	150.72	2		0.399542	0.515699		-0.421976	0.396734		2.35162	0.0124489	1	-0.502468	0.182407		1.29417	0.538344	-0.29997	0.0656298	-1.38308	-0.458554	0.42111	-0.267381	22.9093	23.9224	24.6921	24.5007	21.6151	23.3841	24.9921	24.4351	24.2924	24.381	24.271	24.7681	2.45254	2.71565	1.88668	24.4535	25.6902	24.556	22.001	22.9745	22.6693
552	Q5VIR6;A0A7P0T9B2;A0A7P0Z400;A0A7P0T8P7;F6VX93;A0A7P0TA79;A0A7P0Z461;A0A7P0T8V1;A0A7P0T9V8;A0A7P0TAE0;A0A7P0T874;A0A7P0Z4K0;A0A7P0TAK4;Q5VIR6-2;Q5VIR6-3;Q5VIR6-1;A0A7P0T805;A0A7P0TAF8;A0A7P0TB80;I3L184;A0A7P0TB16;A0A7P0Z4Q7;E7EVT8;A0A7P0TA82;A0A7P0T8V2;A0A7P0T9X9;I3L4P9;A0A7P0TBJ8;I3L0S6;A0A7P0T8A5;A0A7P0TA53;A0A7P0TBK3	VPS53	Vacuolar protein sorting-associated protein 53 homolog;Vacuolar protein sorting-associated protein 53 homolog;Vacuolar protein sorting-associated protein 53 homolog;VPS53 subunit of GARP complex;VPS53 subunit of GARP complex;VPS53 subunit of GARP complex;V	94.404	0	11.244	32		0.399239	0.567503		0.665734	0.20392		0.521372	0.245994		-0.526292	0.211298		1.48407	-1.13211	0.874788	0.370205	0.809135	-0.420735	1.40879	0.865747	22.7013	21.1944	23.4128	22.7116	21.2173	22.3265	22.538	22.3414	21.8922	21.6152	22.004	21.8459	0.436279	0.893275	0.234563	22.3174	22.6247	22.0932	21.8812	21.7314	21.8587
2902	Q16763;K7EPJ1;K7EM75	UBE2S	Ubiquitin-conjugating enzyme E2 S;Ubiquitin conjugating enzyme E2 S (Fragment)	23.845	0	24.454	3		0.397812	0.601698		1.12195	0.021555	1				1.26016	0.0993211		-0.752703	2.08149	-0.711032	0.973492	1.40438	1.34379	0.800359	0.939259	22.699	22.5324	22.1521	22.3849	23.4517	20.4509	22.8631	21.4114	21.2946	21.1886	21.3517	21.4456
3766	Q9H1A4;H0Y564;A0A2R8YF63;F8WAS1	ANAPC1	Anaphase-promoting complex subunit 1;Anaphase promoting complex subunit 1 (Fragment)	216.5	0	106.31	4		0.395998	0.690352		0.0378371	0.965449		0.832588	0.340223		-1.52672	0.037429		0.410902	-2.27831	2.8087	0.6427	-0.921352	-1.38621	0.972351	1.48656	22.6341	22.7907	25.1811	25.4221	22.2232	25.069	22.3724	24.7794	23.5554	24.1769	24.2088	23.9355	-0.212381	0.196031	2.51411	25.4697	25.7635	26.5219	25.6821	25.5675	24.0078
2212	P34932;P34932-2	HSPA4	Heat shock 70 kDa protein 4	94.33	0	78.789	2	co-chaperones	0.395441	0.583079		4.39721	0.00159799	1	0.530523	0.272568		-0.783581	0.135263		0.720078	-0.120939	1.92562	-0.942995	5.51061	4.38041	4.74773	2.95009	24.2371	24.3387	24.9153	23.7786	23.517	24.4596	22.9897	24.7216	18.7265	19.9583	20.1676	20.8286	1.07889	0.159117	0.353564	24.6051	23.7136	23.7165	23.5262	23.5545	23.363
2496	P62266;D6RD47;D6RIX0;D6R9I7;D6RDJ2	RPS23	Small ribosomal subunit protein uS12;40S ribosomal protein S23	15.807	0	25.156	5		0.394898	0.587121		-1.05795	0.0327217		-2.19854	0.122076		-0.122644	0.739818		-0.310401	-0.637062	0.366662	2.16039	-1.02323	-1.11006	-1.54851	-0.549997	25.9065	25.8387	25.6323	26.8204	26.2169	26.4757	25.2656	24.66	26.9297	26.9487	27.1808	27.3704	-0.00748457	-2.04987	-4.53827	24.4079	23.8053	19.954	24.4154	25.8552	24.4923
2005	P11388;P11388-2;P11388-3;P11388-4;J3KTB7	TOP2A	DNA topoisomerase 2-alpha;Isoform 2 of DNA topoisomerase 2-alpha;Isoform 3 of DNA topoisomerase 2-alpha;Isoform 4 of DNA topoisomerase 2-alpha	174.38	0	176.82	5		0.394846	0.482363		0.200268	0.626591		1.20849	0.0544865		-0.250399	0.532442		0.512404	0.0675935	0.630981	0.368405	0.672258	0.146681	0.369288	-0.387156	26.5084	26.4059	27.4834	26.753	25.996	26.3383	26.8525	26.3846	25.8361	26.2592	27.1142	27.1402	1.61016	0.629608	1.38571	27.4722	27.5971	27.0444	25.862	26.9675	25.6587
274	Q9BUH8;G3V3A2;A0A1B0GVM0;A0A1B0GTT1;G3V3R5;G3V536;G3V3S3;G3V2K4	BEGAIN	Brain-enriched guanylate kinase-associated protein;Brain enriched guanylate kinase associated;Brain enriched guanylate kinase associated;Brain enriched guanylate kinase associated;Brain enriched guanylate kinase associated;Brain-enriched guanylate kinase-a	64.802	0	186.39	8		0.393806	0.583079		-0.756585	0.133163		2.12175	0.0124461	1	0.455492	0.296584		0.995774	-0.917954	-0.270823	1.76823	-0.130008	-1.49527	-1.12941	-0.271647	28.1862	25.9662	27.0034	27.6815	27.1904	26.8842	27.2742	25.9133	28.3162	27.4615	28.1328	27.9532	2.25901	1.90521	2.20104	27.9682	28.4622	27.9602	25.7091	26.557	25.7591
2060	P17655;P17655-2	CAPN2	Calpain-2 catalytic subunit;Isoform 2 of Calpain-2 catalytic subunit	79.994	0	104.94	2		0.392334	0.595092		-0.452065	0.341039		0.440184	0.682633		0.503583	0.287478		-0.26484	1.10164	-1.05412	1.78666	0.315689	-0.302941	-1.33799	-0.483014	25.365	24.9024	24.7119	25.1874	25.6298	23.8008	25.766	23.4008	25.0493	25.2054	26.0499	25.6705	1.11218	1.96304	-1.75466	23.8901	25.7539	21.7915	22.7779	23.7908	23.5462
2474	P61254;J3QRI7;J3QQQ9;J3QQV1;E5RIT6;J3QRC4;J3KSS0;E5RHH1;J3KS10	RPL26;RPL26L1	Large ribosomal subunit protein uL24;Ribosomal protein L26 (Fragment);KOW domain-containing protein;Ribosomal protein L26;Ribosomal protein L26 like 1 (Fragment);Ribosomal protein L26 (Fragment)	17.258	0	65.123	9		0.391676	0.567503		-1.08349	0.0267306		-2.63148	0.0287137		-0.30749	0.662431		-0.640223	-0.0701573	0.439337	1.83775	-1.54504	-1.15892	-0.796114	-0.833878	25.9131	26.1817	26.0487	26.0936	26.5533	26.2518	25.6093	24.2558	27.4581	27.3406	26.8448	26.9275	-1.20507	-2.99647	-3.6929	22.7487	22.7792	22.574	23.9538	25.7757	26.2669
209	P0DMV8;A0A0G2JIW1;P0DMV9;P0DMV8-2;V9GZ37	HSPA1A;HSPA1B	Heat shock 70 kDa protein 1A;Heat shock 70 kDa protein 1B;Heat shock 70 kDa protein 1B;Isoform 2 of Heat shock 70 kDa protein 1A;Heat shock 70 kDa protein 1A	70.051	0	323.31	5	co-chaperones	0.390968	0.504091		3.54359	0.000596874	1	0.69001	0.186928		-0.35037	0.305676		-0.124306	0.737449	0.109091	0.841639	3.4535	3.65224	3.68752	3.3811	33.7195	33.7195	33.7195	33.7195	33.8439	32.9821	33.6105	32.8779	30.266	30.0673	30.032	30.3384	0.896055	1.10966	0.0643137	33.5109	33.0989	32.7974	32.6149	31.9892	32.7331
3644	Q9BPZ7;Q9BPZ7-5;Q9BPZ7-6;Q9BPZ7-3;Q9BPZ7-2;B1AMA6;E9PGB8;B1AMA5;Q9BPZ7-4;B1AMB1;B1AMB2	MAPKAP1	Target of rapamycin complex 2 subunit MAPKAP1;Isoform 5 of Target of rapamycin complex 2 subunit MAPKAP1;Isoform 6 of Target of rapamycin complex 2 subunit MAPKAP1;Isoform 3 of Target of rapamycin complex 2 subunit MAPKAP1;Isoform 2 of Target of rapamycin	59.122	0	19.945	11		0.388338	0.572436		1.03002	0.222439		0.870866	0.127137		0.320274	0.723702		-0.782846	1.75581	-0.00801961	0.588403	-0.0892289	1.14204	3.12546	-0.0581988	21.7728	24.0963	23.0748	23.128	22.5557	22.3405	23.0828	22.5396	21.862	22.9542	19.9494	23.1862	0.237962	0.940298	1.43434	21.5138	21.9051	23.1295	21.2758	20.9648	21.6952
776	P42566;A0A994J5J3;A0A994J5A3;B1AUU8;A0A994J5W4;A0A994J841;P42566-2;S4R3U1;A0A994J7R8	EPS15	Epidermal growth factor receptor substrate 15;Epidermal growth factor receptor pathway substrate 15;Epidermal growth factor receptor pathway substrate 15;Epidermal growth factor receptor pathway substrate 15;Epidermal growth factor receptor pathway substra	98.655	0	255.45	9		0.386882	0.550554		0.657587	0.0881916		2.05162	0.0177721	1	0.114145	0.83696		1.53929	-0.303386	0.577947	-0.266325	0.441324	0.612025	0.7615	0.815498	26.141	25.8907	26.3985	26.8121	24.6017	26.1941	25.8206	27.0784	25.6996	25.2787	25.637	25.9966	2.32159	2.39871	1.43455	26.4126	26.1017	25.5477	24.0911	23.703	24.1132
704	Q9P242;A0A8V8N5G5;Q9P242-3;A0A8Q3SIC2	NYAP2	Neuronal tyrosine-phosphorylated phosphoinositide-3-kinase adapter 2;Neuronal tyrosine-phosphorylated phosphoinositide-3-kinase adaptor 2	70.547	0	27.6	4		0.384703	0.529784		2.30902	0.00277477	1	2.46949	0.0118076	1	-0.0136373	0.989116		1.1109	0.299035	0.619341	-0.490464	2.69385	1.91756	2.67907	1.94561	25.1234	23.8199	24.3781	24.0479	24.0125	23.5208	23.7588	24.5384	22.4296	21.9023	21.6991	22.1023	2.36971	2.89804	2.14071	22.2042	22.359	22.7945	19.8345	19.4609	20.6538
2350	P49736;H0Y8E6;F8WDM3	MCM2	DNA replication licensing factor MCM2;DNA replication licensing factor MCM2 (Fragment)	101.89	0	77.787	3		0.384328	0.618567		-0.792776	0.138144		1.08288	0.0486133	1	-0.246846	0.604485		1.70073	-1.56543	1.04324	0.358776	-0.38645	-1.49848	0.0529088	-1.33909	23.2923	22.6837	24.9494	24.2278	21.5915	24.2492	23.9062	23.869	23.6787	24.1822	24.8965	25.5669	1.27731	1.01626	0.95506	25.9298	26.2718	26.1581	24.6525	25.2555	25.2031
1271	P40616;F8VYN9;P40616-2;B4DZG7	ARL1	ADP-ribosylation factor-like protein 1;ADP ribosylation factor like GTPase 1;Isoform 2 of ADP-ribosylation factor-like protein 1	20.417	0	7.4441	4		0.377442	0.717261		-0.908496	0.299162					1.50335	0.141918		2.00363	-2.63535	2.07933	0.0621496	0.550442	-2.092	0.386588	-2.47901	23.0834	19.8958	22.7386	19.2073	21.0798	22.5312	20.6592	19.1452	22.533	21.9878	22.352	21.6863
1163	Q15005;E9PI68;E9PL01;E9PRB9;H0YE04	SPCS2	Signal peptidase complex subunit 2;Signal peptidase complex subunit 2;Signal peptidase complex subunit 2	25.003	0.0011747	3.4533	5		0.373406	0.547226		0.923845	0.120346					0.346319	0.315622		1.10153	-0.438615	-0.00848705	0.839192	2.09774	0.136478	0.388362	1.0728	22.8011	21.2125	21.4261	22.2079	21.6995	21.6512	21.4346	21.3687	20.7033	21.0761	21.0378	21.1351
538	Q9Y6D5;A0A7P0TA34;A0A7P0T7Z2;A0A7P0T9L9;A0A7P0T9L6;A0A7P0Z446	ARFGEF2	Brefeldin A-inhibited guanine nucleotide-exchange protein 2;ADP ribosylation factor guanine nucleotide exchange factor 2;ADP ribosylation factor guanine nucleotide exchange factor 2;ADP ribosylation factor guanine nucleotide exchange factor 2	202.04	0	26.67	6		0.372913	0.685058		1.04999	0.110038		0.758298	0.310371		-2.37288	0.0122796		-0.096595	-1.74894	0.611205	2.72598	1.23611	-0.289379	2.14224	1.11098	23.2304	21.8382	23.4773	22.9093	23.327	23.5872	22.8661	20.1833	21.9943	22.1276	21.335	21.7983	1.20461	-0.582382	1.65266	23.837	23.7488	24.4132	22.6324	24.3312	22.7605
1788	O75607	NPM3	Nucleoplasmin-3	19.343	0	67.775	1		0.372593	0.603651		-0.388887	0.427164		-2.14798	0.0212001		0.298721	0.42124		1.26085	0.559858	-1.38072	1.05038	0.355605	0.0705689	-1.15518	-0.826543	21.5113	21.5886	20.0017	21.5313	20.2505	21.0288	21.3825	20.4809	21.1557	21.5181	21.1569	22.3579	-2.0926	-2.89177	-1.45958	18.6256	17.8288	19.1159	20.7182	20.7206	20.5755
390	P33991;A0A3B3IU45;A0A3B3IT92;A0A3B3IS57;E5RG31;A0A3B3ITP6;A0A8V8TKP2;A0A3B3IRR8;Q9UJA3;A0A3B3ISC1;E5RFR3;A0A494C100;Q9UJA3-2;Q9UJA3-3;Q9UJA3-4	MCM4	DNA replication licensing factor MCM4;DNA replication licensing factor MCM4;DNA replication licensing factor MCM4;DNA replication licensing factor MCM4;DNA replication licensing factor MCM4 (Fragment);DNA replication licensing factor MCM4	96.557	0	160.99	15		0.370494	0.684223		-1.00625	0.0281469		1.04226	0.0744749		-0.742354	0.104789		3.02871	-0.0851768	-0.340993	-1.12056	-1.1122	-0.888861	-0.737031	-1.2869	24.4505	24.9153	25.5482	25.092	21.4218	25.0005	25.8892	26.2125	25.5627	25.8042	26.2852	26.3788	1.55498	1.03743	0.534363	26.5457	27.207	26.2407	24.9907	26.1696	25.7063
1403	Q8NEZ5;H3BRE0;H3BTH6;Q8NEZ5-2;Q8NEZ5-3	FBXO22	F-box only protein 22;F-box protein 22;F-box protein 22 (Fragment);Isoform 2 of F-box only protein 22;Isoform 3 of F-box only protein 22	44.508	0	22.917	5		0.369956	0.523261		1.04699	0.0310705	1				-0.206783	0.671421		0.908914	0.474701	-0.122134	0.218342	1.53565	1.13306	0.796209	0.723032	19.6911	19.7806	19.6911	20.1754	18.7821	19.3059	19.8132	19.957	18.1554	18.6475	18.8948	19.4523
1391	P08708;H3BNC9;H0YN88;A0A075B716	RPS17	Small ribosomal subunit protein eS17;40S ribosomal protein S17;40S ribosomal protein S17;40S ribosomal protein S17	15.55	0	8.2923	4		0.364228	0.591052		0.260016	0.712039					-0.213328	0.822266		-0.074959	1.38063	-0.880429	1.03167	0.613763	1.78793	-1.04071	-0.320916	19.2073	19.6786	18.2491	20.0339	19.2823	18.298	19.1295	19.0022	18.5936	17.8907	19.2898	20.3548
4066	Q9UGJ1;Q9UGJ1-2;H3BPU4;H3BN56;H3BS59;H3BNL9	TUBGCP4	Gamma-tubulin complex component 4;Isoform 2 of Gamma-tubulin complex component 4;Gamma-tubulin complex component (Fragment)	76.088	0	18.25	6		0.357811	0.696005		0.953032	0.120687		0.149782	0.754492					1.6908	1.74586	-2.20845	0.203023	2.19567	0.0951278	0.440518	1.08082	21.4929	20.8414	20.8597	21.6633	19.8021	19.0955	23.0681	21.4602	19.2973	20.7463	20.4192	20.5824	-0.206817	0.716512	-0.0603473	21.5612	23.9485	23.1876	21.768	23.232	23.2479
1631	O15021-3;O60307;A0A994J700;A0A8V8TMM3;A0A8I5KST9;H7C2A9;D6RAK1	MAST4	Isoform 3 of Microtubule-associated serine/threonine-protein kinase 4	265.35	0	9.8474	7		0.356049	0.542149		1.70774	0.00720489	1	3.56598	0.0097935	1	-0.342967	0.437847		0.186153	0.498562	0.928978	-0.189499	1.65531	2.00193	2.06165	1.1121	20.6772	20.7284	20.9801	20.4037	20.4911	20.2299	20.0511	20.5932	19.0219	18.7265	18.9185	19.2916	3.30243	4.20507	3.19045	26.9231	27.5003	25.9058	23.6207	23.2953	22.7154
1965	P08238;Q58FF7;Q58FF6	HSP90AB1	Heat shock protein HSP 90-beta	83.263	0	323.31	3	co-chaperones	0.355699	0.523444		0.463362	0.190374		1.06895	0.0648864		-0.350033	0.306112		0.453904	0.483855	0.315748	0.169288	0.489554	0.251193	0.570408	0.542294	31.2479	31.2479	31.6642	31.4083	30.794	30.7641	31.3485	31.2391	30.7584	30.9967	31.0938	30.8661	1.43435	1.19895	0.573557	31.5061	31.9036	31.2782	30.0717	30.7046	30.7046
1117	Q9UIA9;E7ESC6;E5RIW1;H0YBE1;Q9H2T7	XPO7	Exportin-7;Exportin 7	123.91	0	70.992	5		0.352536	0.62588		-3.691	0.00251465		0.595336	0.183298		0.0944117	0.927388		-0.765406	0.103199	2.08156	-0.00920834	-4.59168	-4.55168	-3.04496	-2.57567	18.7741	19.6046	21.4929	21.7048	19.5395	19.5014	19.4114	21.714	23.3658	24.1563	24.5379	24.2804	0.762365	0.724067	0.299576	25.0762	25.4539	24.3155	24.3138	24.7299	24.016
1711	O43913;O43913-2;G3V0H0	ORC5	Origin recognition complex subunit 5;Isoform 2 of Origin recognition complex subunit 5	50.282	0	20.022	3		0.35101	0.555204		-0.0170792	0.968644					0.179697	0.881766		0.268776	0.0570597	-0.0864972	1.1647	0.707662	-0.338089	-0.00274036	-0.43515	20.558	20.5157	21.0694	20.8296	20.2892	20.4587	21.1559	19.6649	19.8503	20.8538	21.0721	21.2647
3023	Q5VW36;S4R437;S4R450;S4R3N8	FOCAD	Focadhesin	200.06	0	17.127	4		0.350504	0.567419		-1.20778	0.0307894		-0.0306082	0.947425		-0.392419	0.339946		-0.112374	0.721544	1.11929	-0.326448	-1.00725	-0.885394	-0.886549	-2.05192	20.4467	22.1521	22.5806	21.449	20.559	21.4305	21.4613	21.7754	21.4539	23.0374	23.4672	23.5009	-0.447506	0.365961	-0.0102803	21.4384	22.7633	21.1227	21.8859	22.3974	21.1329
3607	Q96SU4;Q96SU4-7;Q96SU4-2;Q96SU4-5;Q96SU4-4;Q96SU4-3;Q96SU4-6;A0A096LPC8;H0YE19	OSBPL9	Oxysterol-binding protein-related protein 9;Isoform 7 of Oxysterol-binding protein-related protein 9;Isoform 2 of Oxysterol-binding protein-related protein 9;Isoform 5 of Oxysterol-binding protein-related protein 9;Isoform 4 of Oxysterol-binding protein-re	83.184	0	29.849	9		0.350158	0.621634		0.953682	0.0643748		1.76619	0.0566834		-0.585886	0.315576		1.43899	1.1496	-0.129294	-1.05866	0.673761	1.82066	0.651971	0.668333	22.9772	23.5636	23.9464	23.7978	21.5382	22.414	24.0757	24.8564	22.3034	21.7429	23.2945	23.1294	2.08708	2.69912	0.512358	22.7728	23.2212	21.5797	20.6857	20.522	21.0674
703	Q5T5P2;A0A8Q3WMI8;Q5T5P2-3;Q5T5P2-9;Q5T5P2-2;Q5T5P2-7;Q5T5P2-6;Q5T5P2-4;Q5T5P2-8;Q5T5P0;Q5T5P1;A0A0U1RRK8	KIAA1217	Sickle tail protein homolog;KIAA1217;Isoform 3 of Sickle tail protein homolog;Isoform 9 of Sickle tail protein homolog;Isoform 2 of Sickle tail protein homolog;Isoform 5 of Sickle tail protein homolog;Isoform 6 of Sickle tail protein homolog;Isoform 4 of S	214.11	0	203.49	12		0.347303	0.563371		1.9521	0.0035054	1	0.859778	0.0843172		-0.505862	0.225892		1.1258	-0.260697	0.502436	0.0216753	1.76606	1.79258	2.39256	1.8572	28.5433	28.0032	28.6951	28.4157	27.4175	28.2639	28.1927	28.394	26.7772	26.2106	26.3026	26.5585	1.11429	0.6373	0.827746	26.8647	27.1456	26.3416	25.7504	26.5083	25.5139
141	P42330;A0A0A0MSS8;S4R3Z2;A6NHU4;P42330-2;P17516;S4R3D5;A0A3B3IRI8	AKR1C3;AKR1C1	Aldo-keto reductase family 1 member C3;Aldo-keto reductase family 1 member C3;Aldo-keto reductase family 1 member C3;Aldo-keto reductase family 1 member C1;Isoform 2 of Aldo-keto reductase family 1 member C3	36.853	0	12.341	8		0.346457	0.58288		2.82619	0.00277477	1	1.7163	0.0270293	1	1.73583	0.0118261	1	-0.428003	-0.104	0.50206	1.41577	2.27708	2.43475	2.75436	3.83856	25.0759	24.459	23.9564	24.8702	25.5039	24.563	23.4544	23.4544	22.7988	22.0243	21.2021	21.0316	1.10919	1.79637	2.24335	22.9883	22.6132	23.7597	21.8791	20.8168	21.5164
1550	P28340;M0R2B7;A0A087WYJ2;A0A2R8Y705;M0QZR8;M0QXE6;A0A2R8Y7K6;M0QXQ2;M0R3H8	POLD1	DNA polymerase delta catalytic subunit;DNA polymerase;DNA polymerase;DNA polymerase;DNA polymerase	123.63	0	28.414	9		0.340942	0.674718		0.242317	0.578091		1.53881	0.0269072	1	-0.292609	0.549801		1.93493	-1.51549	1.0971	-0.152769	0.325308	-0.389574	0.914065	0.119469	24.1729	22.8975	25.1414	24.4316	22.238	24.413	24.0443	24.5844	23.8476	23.2871	24.2273	24.3121	1.95497	1.20298	1.45847	25.3827	25.5841	25.3625	23.4278	24.3812	23.904
1945	P06493;A0A024QZP7;P06493-2;E5RIU6	CDK1;CDC2	Cyclin-dependent kinase 1;Cell division cycle 2, G1 to S and G2 to M, isoform CRA_a;Isoform 2 of Cyclin-dependent kinase 1;Cyclin dependent kinase 1 (Fragment)	34.095	0	89.261	4		0.34007	0.591939		0.361168	0.460893		-2.25929	0.0132831		0.289671	0.421606		-0.487573	0.248581	0.117655	1.48162	-0.57502	0.649889	0.2308	1.139	27.2074	27.9667	27.578	27.7464	27.6949	27.7182	27.4603	26.2648	27.7824	27.3168	27.3472	26.6074	-2.4808	-2.54651	-1.75056	24.8955	23.5555	25.0403	27.3763	26.102	26.7908
2208	P33993;P33993-3;P33993-2;C9J8M6	MCM7	DNA replication licensing factor MCM7;Isoform 3 of DNA replication licensing factor MCM7	81.307	0	323.31	4		0.339752	0.552948		-0.0624778	0.8715		1.26046	0.0361936	1	-0.286527	0.391338		0.357343	0.669604	-0.185705	0.517767	-0.200797	-0.185769	0.279069	-0.142414	28.9382	28.7413	29.1285	29.3978	28.5808	28.0717	29.3142	28.8801	29.139	28.927	28.8494	29.5403	1.40042	1.41286	0.968098	29.7174	30.0983	29.643	28.317	28.6854	28.6749
2765	Q14192	FHL2	Four and a half LIM domains protein 2	32.193	0	10.627	1		0.338398	0.679937		1.46292	0.0507351					0.922541	0.241493		-1.43124	0.922009	2.11556	-0.252732	3.04568	0.795946	1.04614	0.963929	21.9701	23.0748	22.3787	21.6874	23.4014	22.1528	20.2631	21.9401	18.9244	22.2789	21.3325	20.7234
301	Q7Z3U7;A0A286YFF8;Q7Z3U7-2;Q7Z3U7-5;Q7Z3U7-6;F8VZV1;Q7Z3U7-3;F8VQS2;F8VZV6	MON2	Protein MON2 homolog;Protein MON2 homolog;Isoform 2 of Protein MON2 homolog;Isoform 5 of Protein MON2 homolog;Isoform 6 of Protein MON2 homolog;Protein MON2 homolog	190.36	0	67.727	9		0.333583	0.614947		0.0542612	0.889815		0.176341	0.806409		-0.480956	0.187597		1.24031	-0.353958	1.07123	-0.623252	0.261303	-0.0960584	0.304145	-0.252345	25.6934	25.0197	26.128	25.2414	24.4531	25.3737	25.0568	25.8647	25.4321	25.1158	25.8238	25.4938	0.899377	-1.09634	0.725987	25.6802	24.7884	25.0718	24.7809	25.8847	24.3458
1946	P06576;H0YH81;F8W079;F8W0P7;H0YI37	ATP5B	ATP synthase subunit beta, mitochondrial;ATP synthase subunit beta (Fragment);ATP synthase F1 subunit beta (Fragment)	56.559	0	323.31	5		0.327027	0.601698		-0.736781	0.128868		-0.115295	0.839523		-0.152093	0.695303		0.21124	0.838248	-0.73322	0.991842	-0.888873	-0.517739	-1.48883	-0.0516801	28.5977	28.7591	27.5474	28.5977	28.3865	27.9209	28.2807	27.6059	29.4866	29.2769	29.0363	28.6494	-0.960412	0.18998	0.424546	26.7527	27.6863	29.1495	27.7131	27.4964	28.7249
522	P10809;A0A7I2V599;A0A7I2V2X6;A0A7I2YQK6;A0A7I2V5M1;A0A7I2V5K3;A0A7I2YQ71;A0A7I2V369;E7EXB4;E7ESH4;C9JL25;P10809-2;C9JL19;C9JCQ4;C9J0S9	HSPD1	60 kDa heat shock protein, mitochondrial;60 kDa heat shock protein, mitochondrial;60 kDa heat shock protein, mitochondrial;60 kDa heat shock protein, mitochondrial	61.054	0	200.34	15	co-chaperones	0.326346	0.567503		-0.0814452	0.820872		-0.763452	0.623821		-0.121625	0.739818		0.0207641	0.790533	0.0496578	0.44443	0.0320258	0.0260482	-0.222262	-0.161593	27.7983	27.6663	27.1618	27.1856	27.7775	26.8757	27.1122	26.7412	27.7662	27.6402	27.3841	27.3472	0.812727	-4.12674	1.02366	27.2436	21.5718	27.207	26.4308	25.6985	26.1833
3146	Q7L576;A0A087WVZ5;Q7L576-2;Q7L576-3;H0YL50	CYFIP1	Cytoplasmic FMR1-interacting protein 1;Cytoplasmic FMR1-interacting protein;Isoform 2 of Cytoplasmic FMR1-interacting protein 1	145.18	0	169.2	5		0.323337	0.595547		-0.207785	0.639118		1.4947	0.0265407	1	-0.181243	0.630828		0.989412	0.256549	0.64208	-0.594695	0.409509	-0.602595	0.125169	-0.763221	26.178	26.0936	27.3552	26.436	25.1886	25.837	26.7131	27.0307	25.7685	26.6962	27.23	27.1992	1.6932	1.14553	1.64535	26.4875	27.0407	26.7346	24.7943	25.8952	25.0893
3651	Q9BQG0;Q9BQG0-2;I3L1L3;I3L2H8	MYBBP1A	Myb-binding protein 1A;Isoform 2 of Myb-binding protein 1A;MYB binding protein 1a (Fragment)	148.85	0	125.1	4		0.323305	0.643013		-0.726728	0.103312		0.770502	0.198284		-1.69042	0.0193541		1.93502	-0.417697	-0.301984	0.0778845	-0.354738	-1.11649	-0.295497	-1.14018	23.5934	23.8081	24.5953	24.3671	21.6584	24.2258	24.8973	24.2892	23.9482	24.9246	24.8908	25.5073	1.3424	1.07184	-0.10274	26.2407	26.5095	25.2406	24.8983	25.4377	25.3433
2542	P68371	TUBB4B	Tubulin beta-4B chain	49.83	0	323.31	1		0.317874	0.609996		-0.394048	0.33578		0.204776	0.76061		-0.36494	0.323936		0.242235	0.0562365	-0.404938	1.37796	-0.310088	-0.300738	-1.05616	0.090796	32.0555	32.1638	31.4083	32.3933	31.8133	32.1075	31.8133	31.0153	32.3656	32.4645	32.4645	32.3025	0.395282	-0.890615	1.10966	32.2808	29.9612	33.0989	31.8856	30.8518	31.9892
2686	Q13057;Q13057-2;K7ESK6;K7ES73;K7EN91;K7EP09;K7EPT0	COASY	Bifunctional coenzyme A synthase;Isoform 2 of Bifunctional coenzyme A synthase;Coenzyme A synthase (Fragment);Coenzyme A synthase (Fragment);Coenzyme A synthase (Fragment)	62.328	0	35.273	7		0.313704	0.622183		0.174068	0.726155		0.08601	0.872213					1.01021	0.955711	-0.00520312	-0.705905	0.802459	0.436097	0.301476	-0.843759	21.4221	22.0178	21.2654	20.558	20.4119	21.0621	21.2706	21.2639	20.6197	21.5817	20.9639	21.4017	0.215602	-0.62261	0.665037	21.8899	21.0642	22.3766	21.6743	21.6868	21.7116
2140	P26373;P26373-2;J3QSB4;J3KS98;H3BUK8;H3BTH3	RPL13	Large ribosomal subunit protein eL13;Isoform 2 of Large ribosomal subunit protein eL13;60S ribosomal protein L13 (Fragment)	24.261	0	95.686	6		0.307818	0.634184		-0.948322	0.0823983		-3.16415	0.0111341		-0.512148	0.427643		0.533129	0.633629	-0.953564	1.01808	-1.33983	-0.498338	-1.72156	-0.233563	25.4864	26.481	25.5038	26.5156	24.9533	25.8474	26.4573	25.4975	26.8263	26.9794	27.2253	26.7491	-2.92646	-2.60908	-3.95691	23.1274	22.6002	22.5677	26.0539	25.2093	26.5246
2536	P63173;J3KT73;J3QL01;J3KSP2	RPL38	Large ribosomal subunit protein eL38;60S ribosomal protein L38;60S ribosomal protein L38;60S ribosomal protein L38 (Fragment)	8.2178	0	7.2238	4		0.306835	0.58288		-0.0257576	0.958529		-2.49101	0.0136265		0.36875	0.540291		0.227238	0.124587	0.203782	0.671732	-0.227148	-0.337663	-0.33653	0.79831	20.8489	20.5078	20.4336	20.0612	20.6217	20.3832	20.2299	19.3895	21.0761	20.8454	20.7702	19.2629	-3.1546	-2.45943	-1.859	18.845	19.4624	20.1101	21.9996	21.9218	21.9691
2514	P62750;H7BY10;K7ERT8;A8MUS3;K7EJV9;K7EMA7	RPL23A	Large ribosomal subunit protein uL23;Ribosomal protein L23a (Fragment);Ribosomal protein L23a (Fragment);Ribosomal protein L23a;Ribosomal protein L23a (Fragment);Ribosomal protein L23a	17.695	0	81.507	6		0.301854	0.701182		-1.25927	0.0662813		-2.67041	0.0180759		0.119294	0.793089		-0.077733	-0.567195	-0.526448	2.37879	-1.12071	-1.13989	-2.56073	-0.215735	25.1787	25.2774	24.2165	25.9131	25.2564	25.8446	24.7429	23.5343	26.2994	26.4173	26.7772	26.1288	-3.45809	-2.94138	-1.61175	22.4077	22.2286	23.915	25.8658	25.17	25.5268
1809	O75962;O75962-4;O75962-2;O75962-5;E7EWP2;E7EPJ7;A0A8V8TLX5;F5H228;A0A994J7G8;A0A8V8TNC6;A0A1W2PRD7;O75962-3;A0A804HII1;A0A804HJX0;A0A804HI42;Q86VW2;A0A804HKU9;Q86VW2-3;Q86VW2-2;H7C1X7;A0A804HLC8	TRIO	Triple functional domain protein;Isoform 4 of Triple functional domain protein;Isoform 2 of Triple functional domain protein;Isoform 5 of Triple functional domain protein;Trio Rho guanine nucleotide exchange factor;non-specific serine/threonine protein kin	346.9	0	323.31	21		0.296157	0.654457		0.927892	0.0853606		0.854881	0.0886127		-0.688585	0.109149		1.42075	0.0646537	0.502426	-0.803198	1.9002	0.540708	0.912847	0.357815	28.8489	28.0521	28.6272	27.8952	27.4282	27.9874	28.1248	28.6984	26.9487	27.5114	27.7144	27.5374	0.65229	0.734825	1.17753	28.2671	28.613	28.9227	27.6148	27.8782	27.7451
829	Q99755-4;A6PW57;Q99755-3;Q99755;Q99755-2;A2A5X0;A2A3N6;A6PW58;O14986;O14986-3;O14986-2	PIP5K1A	Isoform 4 of Phosphatidylinositol 4-phosphate 5-kinase type-1 alpha;Phosphatidylinositol-4-phosphate 5-kinase type 1 alpha;Isoform 3 of Phosphatidylinositol 4-phosphate 5-kinase type-1 alpha;Phosphatidylinositol 4-phosphate 5-kinase type-1 alpha;Isoform 2	58.118	0	16.326	11		0.29569	0.780775		1.02856	0.118603		1.2948	0.155183		-0.538936	0.476808		0.107489	3.41757	-2.09618	-0.246111	2.19193	0.543494	-0.121095	1.49992	23.0205	21.2364	21.9528	22.3598	22.913	17.8188	24.0489	22.606	20.8286	20.6929	22.0738	20.8599	2.89252	0.295499	0.696387	23.4907	23.0228	24.0762	20.5982	22.7273	23.3798
1243	Q13576;F5H7S7;Q13576-3;Q13576-2;E9PDT6	IQGAP2	Ras GTPase-activating-like protein IQGAP2;IQ motif containing GTPase activating protein 2;Isoform 3 of Ras GTPase-activating-like protein IQGAP2;Isoform 2 of Ras GTPase-activating-like protein IQGAP2;IQ motif containing GTPase activating protein 2 (Fragmen	180.58	0.00062539	4.2072	5		0.295529	0.638535		-0.367745	0.457083					-1.00942	0.0479205		-0.130528	-0.533179	1.18059	0.665234	-0.360305	-1.03928	0.655694	-0.727089	23.9785	23.8417	25.1007	24.3581	24.1091	24.3749	23.9202	23.6929	24.3388	24.881	24.445	25.0852
3027	Q5VYK3;J3KN16;A0A804HJA4;R4GMY1;F6XAQ5;R4GMY3	ECM29;KIAA0368	Proteasome adapter and scaffold protein ECM29;Ecm29 proteasome adaptor and scaffold;Ecm29 proteasome adaptor and scaffold	204.29	0	122.03	6	proteasome	0.284431	0.653714		-1.07162	0.0635854		2.72381	0.0120072	1	1.12657	0.0334714	1	1.20661	-0.605568	0.58201	-0.0453302	-0.283584	-1.83732	-0.647613	-1.51797	23.5158	23.1421	24.7294	23.7508	22.3092	23.7477	24.1474	23.7961	23.7994	24.9795	25.377	25.2688	2.42711	2.29129	3.45304	25.8641	26.2731	25.9739	23.437	23.9818	22.5209
720	Q8IXI1;A0A8V8TM48;Q8IXI2;Q8IXI2-3;H3BST5;I3L2C6;H7BXZ6;Q8IXI1-2;Q8IXI2-6;Q8IXI2-4;Q8IXI2-5;Q8IXI2-2;Q8IXI2-7	RHOT2;RHOT1	Mitochondrial Rho GTPase 2;Mitochondrial Rho GTPase;Mitochondrial Rho GTPase 1;Isoform 3 of Mitochondrial Rho GTPase 1;Ras homolog family member T2 (Fragment);Ras homolog family member T2 (Fragment);Mitochondrial Rho GTPase;Isoform 2 of Mitochondrial Rho G	68.117	0	11.632	13		0.284274	0.618567		-0.34562	0.501342		0.655672	0.421385					-0.195781	0.728652	0.312636	0.291591	-1.28771	-0.536969	-0.162783	0.604985	20.3092	20.7462	20.8478	20.718	20.505	20.0175	20.5352	20.4264	21.5969	21.2832	21.0106	20.113	0.0685167	2.23234	-0.333842	21.3068	22.5233	21.5213	21.2383	20.291	21.8552
1065	P38646;D6RCD7;A0A7I2V2G2;A0A7I2V3F7;A0A7I2YQB2;H0Y8K0	HSPA9	Stress-70 protein, mitochondrial;Stress-70 protein, mitochondrial;Stress-70 protein, mitochondrial;Heat shock protein family A (Hsp70) member 9;Stress-70 protein, mitochondrial;Heat shock 70kDa protein 9B (Mortalin-2), isoform CRA_a	73.68	0	323.31	6	co-chaperones	0.281031	0.662942		-0.0285364	0.946911		1.06598	0.0616879		-0.468384	0.225892		-0.187783	0.128375	-0.319143	1.50268	0.400411	-0.383217	-0.203975	0.0726346	28.9604	28.6387	28.7413	29.0945	29.1482	28.5103	29.0604	27.5918	28.56	29.0219	28.9452	29.0219	1.33256	0.616014	1.24937	29.3918	28.8836	28.7496	28.0592	28.2676	27.5002
3469	Q969V3;Q969V3-2;K7EMW4;K7ENM2;A0A0C4DGP7;K7ELZ9;K7EQ66	NCLN	BOS complex subunit NCLN;Isoform 2 of BOS complex subunit NCLN;BOS complex subunit NCLN;BOS complex subunit NCLN (Fragment)	62.974	0	54.896	7		0.279682	0.696005		-0.466924	0.266397		1.76627	0.186928		-1.2632	0.0884361		0.597717	-0.787485	-0.429122	1.73762	0.118984	-0.69274	-1.01087	-0.283074	24.421	22.817	22.6899	23.1984	23.8233	23.6044	23.119	21.4608	24.302	23.5097	23.7008	23.4815	0.319114	4.38862	0.591093	24.9842	24.9156	25.364	24.6651	20.527	24.7729
337	P62263;A0A2R8Y811;E5RH77	RPS14	Small ribosomal subunit protein uS11;Ribosomal protein S14 (Fragment);Ribosomal protein S14	16.273	0	95.744	3		0.279267	0.694216		-0.745506	0.0632997		-2.10412	0.0233247		-0.119117	0.746921		-0.411551	-0.53054	0.198211	1.86095	-0.640483	-0.836794	-0.913866	-0.590883	27.3264	27.0613	26.9479	27.0255	27.7379	27.5918	26.7497	25.1646	27.9669	27.8981	27.8618	27.6164	-1.21429	-2.5268	-2.57126	24.2917	22.7399	24.6572	25.506	25.2667	27.2285
49	Q5RIA9;Q5JTY5;Q4V339;H0Y5V3;Q5RIA9-3;Q5RIB0;Q5JTY5-2;A0A0A6YYH9;A0A0A0MRU4;A0A087WWG3;Q9BRT8;A0A0B4J2E3;C9J3G2;A0A0B4J2F1;Q5RIB5;A0A087WYD2;A0A087X140;Q6NVZ8;E7EUZ7;Q8IUF1;Q9BRT8-3;Q5JTY2;F8WEU0;F2Z2T4;A0A087WTC0;A0A087X1C0;Q9BRT8-4;Q9BRT8-2;A0A087WZQ3	CBWD5;CBWD3;CBWD6;CBWD7;CBWD1;CBWD2	Zinc-regulated GTPase metalloprotein activator 1E;Zinc-regulated GTPase metalloprotein activator 1C;Zinc-regulated GTPase metalloprotein activator 1F;Zn regulated GTPase metalloprotein activator 1F;Isoform 3 of Zinc-regulated GTPase metalloprotein activato	44.068	0	11.622	29		0.270051	0.69171		1.17464	0.060767					-3.38824	0.0218293		0.994623	0.115138	-1.05279	1.02323	1.13371	0.457482	0.758655	2.34872	22.6507	22.1198	21.0224	22.7296	21.6561	22.0047	22.0752	21.7063	21.517	21.6623	20.2637	20.3808
2416	P53999	SUB1	Activated RNA polymerase II transcriptional coactivator p15	14.395	0	5.6945	1		0.267491	0.717261		2.50916	0.0034653	1							0.0482939	-1.0997	1.8169	0.304468	2.73752	2.29177	3.27228	1.73508	22.5109	21.1235	21.3399	20.5407	22.4626	22.2232	19.523	20.2362	19.7734	18.8317	18.0676	18.8056
2412	P53618;E9PP73;E9PP63;E9PKQ1	COPB1	Coatomer subunit beta;COPI coat complex subunit beta 1 (Fragment)	107.14	0	323.31	4		0.258749	0.696005		-0.618072	0.0967613		1.46278	0.0356853	1	-0.43612	0.211349		1.56627	0.0633157	-0.420955	-0.173631	-0.716279	-0.659855	-0.525527	-0.570625	26.9746	27.3552	27.6909	28.1629	25.4084	27.2919	28.1118	28.3366	27.6909	28.0151	28.2164	28.7336	2.04016	1.30933	1.03884	28.6792	28.7636	28.1338	26.639	27.4543	27.095
3018	Q5UIP0;Q5UIP0-2;H7BZN3;H7C2B5	RIF1	Telomere-associated protein RIF1;Isoform 2 of Telomere-associated protein RIF1	274.46	0	46.295	4		0.257405	0.744989		2.79423	0.00421814	1	-0.132429	0.813202		-2.64018	0.0175568		2.06182	-0.515373	0.576715	-1.09354	1.72648	2.53545	3.83525	3.07975	20.76	21.4725	22.6943	21.9746	18.6982	21.9878	22.1176	23.0681	19.0335	18.937	18.8591	18.8948	0.433805	0.113328	-0.94442	22.4029	22.5444	21.3883	21.9691	22.4311	22.3327
2369	P50454;E9PJH8;E9PPV6;E9PKH2;E9PR70;E9PK86;E9PMI5;E9PNX1;E9PIG2;E9PRS3;E9PQ34;E9PLA6;H0YEP8	SERPINH1	Serpin H1;Serpin family H member 1 (Fragment);Serpin family H member 1;Serpin family H member 1;Serpin family H member 1 (Fragment)	46.44	0	323.31	13	co-chaperones	0.257155	0.752311		0.23122	0.639655		-1.4227	0.183769		-0.209916	0.615519		-0.978547	0.662119	-0.83008	2.17513	-0.276306	0.687894	-0.468441	0.981734	27.7867	29.0486	27.8035	28.7856	28.7652	28.3865	28.6336	26.6105	28.063	28.3607	28.272	27.8039	-2.4796	-2.39197	0.603463	25.5107	24.5119	28.4557	27.9903	26.9038	27.8522
1867	O95486;O95486-2;H0Y9J6	SEC24A	Protein transport protein Sec24A	119.75	0	76.656	3		0.252196	0.733405		0.181999	0.652192		0.608338	0.327595		-0.519346	0.284309		2.01251	-0.470989	0.0623971	-0.595139	0.165818	0.0386002	0.780915	-0.257336	25.4221	25.2717	26.0648	25.8587	23.4096	25.7427	26.0024	26.4538	25.2563	25.2331	25.2838	26.116	1.48232	0.650313	-0.307623	25.4143	25.2551	24.1345	23.932	24.6048	24.4421
906	Q96GQ7;B7Z6D5;A0A087X059;A0A087WYH5	DDX27	Probable ATP-dependent RNA helicase DDX27;RNA helicase	89.834	0	33.997	4		0.252083	0.722022		-0.132219	0.875307		1.13834	0.118664		-0.0901032	0.838631		1.15913	-1.15546	-0.0660605	1.07073	1.61497	-1.8087	-0.499783	0.16464	23.8896	21.4167	23.125	24.2515	22.7305	22.5722	23.1911	23.1808	22.2747	23.2254	23.6248	24.0868	1.79265	0.0386177	1.58376	24.6074	24.9931	25.5655	22.8148	24.9545	23.9818
4156	Q9UNY4;Q9UNY4-2;X6RI15	TTF2	Transcription termination factor 2;Isoform 2 of Transcription termination factor 2	129.59	0	151.05	3		0.249445	0.687798		3.15056	0.00157274	1	1.06394	0.0516748		-1.50437	0.0104748		0.515791	0.764908	0.424623	-0.707542	3.19841	3.93613	2.97189	2.49582	25.7944	24.9363	25.6544	25.8517	25.2786	24.1714	25.2298	26.5592	22.596	21.0002	22.6825	23.3558	1.25863	1.08068	0.85253	26.3175	26.8046	25.8795	25.0589	25.7239	25.027
2295	P43686;P43686-2	PSMC4	26S proteasome regulatory subunit 6B;Isoform 2 of 26S proteasome regulatory subunit 6B	47.366	0	227.8	2	proteasome	0.246928	0.691158		4.30021	0.0038747	1	-0.39781	0.660941		-0.575911	0.174523		-0.706715	0.792651	0.596086	0.30569	4.69115	6.29344	2.98209	3.23418	26.3189	26.8029	26.1552	26.3747	27.0256	26.0102	25.5591	26.069	21.6278	20.5094	23.1731	23.1405	-2.13704	-0.036219	0.979825	24.7425	23.3556	27.0337	26.8795	23.3918	26.0539
493	Q9UHA3;A0A7I2V2C6;H3BMQ2;A0A7I2V359	RSL24D1	Probable ribosome biogenesis protein RLP24;Ribosomal L24 domain containing 1;Ribosomal L24 domain containing 1;Ribosomal L24 domain containing 1	19.621	0.0025274	2.9563	4		0.243277	0.719811		0.216459	0.584128					-0.119096	0.83427		1.55361	0.352027	-0.475424	-0.457102	0.215689	0.470042	-0.347614	0.527718	20.9322	19.8315	19.0361	19.2302	19.3786	19.4795	19.5115	19.6873	20.7165	19.3614	19.3837	18.7024
2638	Q08499-6;Q08499-7;Q08499-12	PDE4D	Isoform 5 of cAMP-specific 3,5-cyclic phosphodiesterase 4D;Isoform N3 of cAMP-specific 3,5-cyclic phosphodiesterase 4D;Isoform 12 of cAMP-specific 3,5-cyclic phosphodiesterase 4D	84.427	0	45.398	3		0.240621	0.86381		0.886562	0.244265		0.447339	0.322697		-1.83078	0.0319582		4.83887	0.216772	-2.21089	-1.88226	0.287125	0.0762033	0.284816	2.8981	22.0357	22.4031	21.5938	22.6392	17.1969	22.1864	23.8047	24.5215	21.7486	22.3269	21.309	19.7411	-0.00361844	0.712796	0.63284	25.9347	25.9159	25.9114	25.9384	25.2031	25.2786
2063	P17858;P17858-2;F8WEU2	PFKL	ATP-dependent 6-phosphofructokinase, liver type;Isoform 2 of ATP-dependent 6-phosphofructokinase, liver type	85.018	0	57.013	3		0.238526	0.725163		-0.527763	0.457684		2.17691	0.0166556	1	0.481735	0.427146		-1.17167	0.925016	0.709898	0.490856	-2.3315	0.575521	0.0195836	-0.374655	19.8315	21.8557	21.3968	21.3012	21.0032	20.9307	20.6869	20.8103	22.163	21.2802	21.3772	21.6758	2.79897	2.06986	1.66189	25.2622	25.9298	24.9786	22.4632	23.86	23.3167
2214	P35232;C9JW96;C9JZ20;E9PCW0;E7ESE2;P35232-2;A0A8I5KWR0	PHB	Prohibitin 1;Prohibitin (Fragment);Prohibitin;Prohibitin (Fragment);Prohibitin (Fragment)	29.804	0	208.86	7	co-chaperones	0.234543	0.750932		-0.596967	0.154052		-2.19336	0.0265407		-0.0787906	0.838654		-0.701439	1.31119	-0.886499	1.21492	-0.820439	-0.454727	-1.04863	-0.0640686	26.3396	26.8356	25.5099	26.2353	27.041	25.5244	26.3964	25.0204	27.16	27.2904	26.5585	26.2994	-3.15296	-1.30658	-2.12053	23.053	24.1574	23.9886	26.206	25.4639	26.1092
1868	O95487;O95487-3;O95487-2	SEC24B	Protein transport protein Sec24B;Isoform 3 of Protein transport protein Sec24B;Isoform 2 of Protein transport protein Sec24B	137.42	0	310.01	3		0.233754	0.719659		-0.0893797	0.805103		1.10769	0.0637115		-0.283611	0.427643		1.14646	-0.353579	0.698281	-0.556142	0.170832	-0.227765	-0.216861	-0.0837249	26.8891	26.178	26.6175	26.6197	25.7427	26.5316	25.9192	27.1758	26.7183	26.4058	26.8343	26.7034	1.02534	1.63196	0.665764	25.5293	26.1716	25.4227	24.5039	24.5397	24.757
1870	O95551;O95551-2;O95551-3;X6R5A3	TDP2	Tyrosyl-DNA phosphodiesterase 2;Isoform 2 of Tyrosyl-DNA phosphodiesterase 2;Isoform 3 of Tyrosyl-DNA phosphodiesterase 2;TRAF and TNF receptor associated protein, isoform CRA_b	40.929	0	101.26	4		0.223394	0.751816		3.15865	0.0665096		-1.60326	0.248756		-0.621553	0.135221		-0.734781	1.44112	-0.5839	0.771143	1.73489	7.29886	0.794582	2.80627	24.6994	25.134	23.5306	24.1478	25.4342	23.6929	24.1145	23.3767	22.9645	17.8351	22.7361	21.3416	-1.89099	-3.89314	0.974366	21.8832	19.1869	24.4686	23.7742	23.08	23.4943
1669	O43166;O43166-2;O43166-3;F5GYF8;H0YJY2	SIPA1L1	Signal-induced proliferation-associated 1-like protein 1;Isoform 2 of Signal-induced proliferation-associated 1-like protein 1;Isoform 3 of Signal-induced proliferation-associated 1-like protein 1;Signal induced proliferation associated 1 like 1	200.03	0	104.42	5		0.222122	0.757731		2.82583	0.00880134	1	-0.7131	0.178735		-1.21157	0.0780736		1.59306	-0.226082	0.549101	-1.02759	4.63071	1.93716	2.46438	2.27109	23.94	23.191	23.8059	23.4321	22.347	23.4171	23.2568	24.4596	19.3093	21.2539	21.3416	21.161	-0.0656551	-1.10912	-0.964529	23.8855	22.792	23.1394	23.9511	23.9011	24.1039
643	Q5SWA1;A0A8I5KSH1;A0A8I5KUJ3;A0A8I5KV52	PPP1R15B	Protein phosphatase 1 regulatory subunit 15B;Protein phosphatase 1 regulatory subunit 15B;Protein phosphatase 1 regulatory subunit 15B;Protein phosphatase 1 regulatory subunit 15B	79.124	0	297.63	4		0.221195	0.712664		2.0072	0.0567177		1.54521	0.0345187	1	0.837044	0.11951		-0.151301	0.504377	-0.236577	0.76828	0.0614259	3.68869	1.26831	3.01036	25.3489	26.7749	26.1364	26.3683	25.5002	26.2706	26.373	25.6	25.2875	23.0863	24.8681	23.3579	1.88473	1.86843	0.882466	27.8974	27.5352	26.9773	26.0127	25.6668	26.0949
276	A0A1B0GVS8;A0A1B0GTU3	KIF16B	Kinesin family member 16B;Kinesin family member 16B	208.48	0	29.488	2		0.219277	0.770637		-0.133056	0.74853		1.60304	0.0220655	1	-1.01853	0.271294		-0.409847	1.58488	0.887225	-1.18516	-0.313056	-0.137037	0.493125	-0.575256	21.2474	21.3399	21.9322	20.8361	21.6572	19.755	21.045	22.0212	21.5604	21.4769	21.4391	21.4113	1.67456	1.80288	1.33168	23.379	23.7548	23.2323	21.7045	21.9519	21.9006
2487	P62081;A0A2R8Y623;B5MCP9	RPS7	Small ribosomal subunit protein eS7;40S ribosomal protein S7 (Fragment);40S ribosomal protein S7	22.127	0	35.465	3		0.217432	0.739412		-0.527789	0.330769		-2.81506	0.0113208		-0.311036	0.420538		0.0423106	-0.424012	-0.1558	1.40723	0.538752	-0.408401	-1.54534	-0.69617	23.4216	23.9616	22.8309	23.5043	23.3793	24.3856	22.9867	22.0971	22.8828	24.37	24.3762	24.2005	-2.91683	-2.22717	-3.30117	21.7839	21.5373	21.761	24.7007	23.7644	25.0622
1714	O60231;Q5SQH5;A0A140T947;A0A140T8Y5;A0A140T9T4;A2AB15	DHX16	Pre-mRNA-splicing factor ATP-dependent RNA helicase DHX16;RNA helicase;Pre-mRNA-splicing factor ATP-dependent RNA helicase DHX16 (Fragment);RNA helicase;Pre-mRNA-splicing factor ATP-dependent RNA helicase DHX16 (Fragment)	119.26	0	13.351	6		0.217083	0.812166		1.59479	0.0310274	1	1.2985	0.0784773		-0.627082	0.73421		1.83978	-0.837202	1.6228	-1.75704	2.25057	0.584407	2.54352	1.00066	22.8636	21.534	22.9253	21.6314	21.0239	22.3712	21.3025	23.3885	20.6131	20.9496	20.3818	20.6308	0.384718	2.14782	1.36295	20.7247	22.7142	21.8899	20.3399	20.5664	20.527
1615	O14828;O14828-2	SCAMP3	Secretory carrier-associated membrane protein 3;Isoform 2 of Secretory carrier-associated membrane protein 3	38.287	0	59.388	2		0.207771	0.838577		0.112729	0.949785		-0.496737	0.493726		-1.04056	0.642359		-1.11583	2.3753	-2.01252	1.58413	-0.301294	2.19049	-4.10293	2.66465	23.0681	26.3435	20.718	24.2615	24.184	23.9682	22.7305	22.6774	23.3694	24.153	24.8209	21.5969	0.0490657	0.324011	-1.86329	19.8255	20.1192	19.2203	19.7764	19.7952	21.0836
3867	Q9HCN4;Q9HCN4-4;Q9HCN4-3;Q9HCN4-2;Q9HCN4-5;F8WD09	GPN1	GPN-loop GTPase 1;Isoform 4 of GPN-loop GTPase 1;Isoform 3 of GPN-loop GTPase 1;Isoform 2 of GPN-loop GTPase 1;Isoform 5 of GPN-loop GTPase 1	41.74	0	72.447	6		0.207628	0.731782		2.5578	0.00379394	1	-1.63269	0.0345187		-0.274397	0.678691		0.111921	0.493525	-0.502331	0.727398	2.83847	3.37033	1.65971	2.36271	24.6277	24.8873	23.4063	24.0977	24.5158	24.3938	23.9086	23.3703	21.7893	21.517	21.7466	21.735	-1.2779	-2.39312	-1.22707	19.1975	17.6339	19.4702	20.4754	20.0271	20.6972
1818	O76094;O76094-2;D6RDY6;R4GNC1	SRP72	Signal recognition particle subunit SRP72;Isoform 2 of Signal recognition particle subunit SRP72;Signal recognition particle 72 (Fragment)	74.605	0	167.68	4		0.205431	0.822039		0.0307815	0.966044					-1.37343	0.0744345		-0.0878677	-1.86115	0.279619	2.49112	-0.620397	-1.12619	0.542053	1.32766	22.6063	21.7314	23.7132	24.3755	22.6942	23.5926	23.4336	21.8844	23.2267	22.8576	23.1712	23.0478
2725	Q13547;Q5TEE2	HDAC1	Histone deacetylase 1;histone deacetylase (Fragment)	55.102	0	20.122	2		0.204354	0.76797		1.11451	0.05344		1.07455	0.357833		-0.675163	0.177562		-0.60212	1.37219	-0.621587	0.668935	0.595177	0.451338	1.52068	1.89082	24.4934	24.5382	24.1894	24.8163	25.0955	23.166	24.811	24.1474	23.8982	24.0868	22.6688	22.9255	0.79632	3.29073	-0.863396	24.7667	24.5722	23.8991	23.9704	21.2814	24.7625
783	A0A994J6L2;A0A8C8P5L8;Q8IWI9;Q8IWI9-3;H3BP52;H3BU53;A0A994J4J1;A0A994J443	MGA	MAX dimerization protein MGA;MAX dimerization protein MGA (Fragment);MAX gene-associated protein;Isoform 2 of MAX gene-associated protein;MAX dimerization protein MGA (Fragment)	341.36	0	207.74	8		0.203997	0.774406		2.48411	0.00317266	1	0.760737	0.189496		0.459118	0.315576		0.170321	-1.31091	0.947244	1.00933	1.74825	3.03237	2.90148	2.25436	25.505	25.3983	26.2407	25.6544	25.3347	26.7092	25.2935	24.6451	23.7567	22.366	23.3392	23.4001	1.28603	-0.0524558	1.04864	24.935	24.4005	25.2444	23.649	24.453	24.1958
3286	Q8N3C0;Q8N3C0-4;E5RFZ0;Q8N3C0-3;J3KNJ4	ASCC3	Activating signal cointegrator 1 complex subunit 3	251.46	0	323.31	5		0.203062	0.778778		0.806982	0.0929751		0.925786	0.0728938		-1.07178	0.0236651		1.69276	-0.470492	0.465585	-0.875603	1.48468	0.535914	0.976255	0.231083	30.5533	29.8885	30.7233	29.8885	28.8606	30.359	30.2578	30.7641	29.0686	29.3526	29.7471	29.6574	1.11372	0.615536	1.04811	31.2782	31.3507	31.3828	30.1645	30.7352	30.3347
4209	Q9Y305;Q9Y305-2;Q9Y305-4;Q9Y305-3;H7C5Q2;C9J7L8	ACOT9	Acyl-coenzyme A thioesterase 9, mitochondrial;Isoform 2 of Acyl-coenzyme A thioesterase 9, mitochondrial;Isoform 4 of Acyl-coenzyme A thioesterase 9, mitochondrial;Isoform 3 of Acyl-coenzyme A thioesterase 9, mitochondrial;Acyl-CoA thioesterase 9 (Fragment	49.901	0	37.056	6		0.200479	0.809798		-0.388594	0.500209		-1.34707	0.345388		-0.203152	0.59164		-0.113849	0.0312911	-1.38926	2.27374	-0.539159	-0.9264	-1.07672	0.987908	25.1313	24.8298	24.2108	25.4149	25.2452	24.7985	25.6	23.1412	25.6705	25.7562	25.2875	24.427	-1.7772	-3.70271	1.43871	22.6802	20.6485	24.636	24.4574	24.3512	23.1972
513	Q92499;A0A7I2V430;A0A7I2V4F0;A0A087WZ71;A0A7I2V2M5;Q92499-3;A0A087X2G1;Q92499-2;A0A7I2YQ77;A0A7I2V4J3;A0A7I2V421;A0A7I2V5X8;A0A7I2YQD0;A0A7I2V4Q0	DDX1	ATP-dependent RNA helicase DDX1;ATP-dependent RNA helicase;ATP-dependent RNA helicase;ATP-dependent RNA helicase;ATP-dependent RNA helicase;Isoform 3 of ATP-dependent RNA helicase DDX1;ATP-dependent RNA helicase;Isoform 2 of ATP-dependent RNA helicase DDX1	82.431	0	40.911	14		0.198904	0.853478		-1.14222	0.154052		1.18293	0.0779521		0.175958	0.718953		-2.50947	2.95208	0.945869	-0.592859	-3.18795	-0.354894	-0.485826	-0.540189	21.9217	24.68	24.3986	24.3347	24.4312	21.7279	23.4528	24.9275	25.1097	25.0349	24.8845	24.8749	0.373382	1.81724	1.35816	22.8267	23.8395	24.6307	22.4533	22.0222	23.2725
1824	O94822;O94822-3;H7BYG8;S4R3T2;O94822-2	LTN1	E3 ubiquitin-protein ligase listerin;Isoform 3 of E3 ubiquitin-protein ligase listerin;E3 ubiquitin-protein ligase listerin	200.55	0	11.433	5		0.198092	0.792556		0.144121	0.828373		-1.25562	0.0378325		-1.83379	0.00936774		1.54683	-1.17246	0.96029	-0.542282	0.850443	-1.25788	1.06872	-0.0848071	19.6707	18.797	21.0609	20.0746	18.1238	19.9695	20.1006	20.6169	18.8202	20.0549	19.9922	20.1594	-0.937864	-1.49658	-1.33241	18.3946	18.8011	19.038	19.3324	20.2977	20.3704
2734	Q13637;P57729;H0YEA4	RAB32	Ras-related protein Rab-32	24.997	0	56.131	3		0.197809	0.76966		-1.01265	0.0932525					1.21185	0.0303829	1	-0.701116	1.2394	-0.423127	0.67608	-1.66977	0.126003	-1.668	-0.838828	24.5287	25.1456	22.6708	23.5421	25.2298	23.9062	23.094	22.8661	26.1984	25.0196	24.3388	24.381
2323	P47897;P47897-2;A0A1B0GVU9;B4DDN1;A0A0U1RQT0;H7C0R3;A0A0U1RQM8;A0A0U1RQE9;A0A0U1RQU2;A0A0U1RRI9;A0A0U1RQQ5;A0A0U1RR66;A0A0U1RQL2;A0A1B0GTT3;A0A0U1RQX5;A0A0U1RRC8;A0A0U1RQX9;A0A0U1RR79	QARS	Glutamine--tRNA ligase;Isoform 2 of Glutamine--tRNA ligase;glutamine--tRNA ligase (Fragment);glutamine--tRNA ligase	87.798	0	106.22	18		0.189058	0.745627		-0.0374072	0.93024		1.35948	0.0353497	1	-0.498375	0.365725		0.616097	-0.0951605	0.104218	0.131078	-0.552183	0.124473	0.25683	0.0212514	25.5134	25.3911	26.1947	25.9232	24.8973	25.4863	26.0905	25.7921	26.0656	25.2666	25.9379	25.9019	1.71094	1.41259	0.954929	26.7425	27.1934	26.0788	25.0315	25.7808	25.1239
3124	Q6YHU6;Q6YHU6-3;Q6YHU6-6;Q6YHU6-5;Q6YHU6-2;B5MC89;H0Y3V5;F5H3M9;H7BYZ4;B6ZDE5;Q6YHU6-4	THADA	Thyroid adenoma-associated protein;Isoform 3 of Thyroid adenoma-associated protein;Isoform 6 of Thyroid adenoma-associated protein;Isoform 5 of Thyroid adenoma-associated protein;Isoform 2 of Thyroid adenoma-associated protein	219.6	0	8.0461	11		0.188752	0.806721		1.33222	0.0205203	1	-1.51932	0.138835		-1.71255	0.0396467		2.08086	-0.667492	0.0177455	-0.676111	0.624427	1.7864	1.68934	1.22872	18.797	19.5059	19.8447	20.2786	16.7161	20.1734	19.827	20.9547	18.1726	17.7195	18.1554	19.0499	-3.00795	0.147026	-1.69703	17.7724	20.7507	18.9754	20.7803	20.6036	20.6724
2508	P62424;Q5T8U2;Q5T8U3	RPL7A	Large ribosomal subunit protein eL8;60S ribosomal protein L7a;60S ribosomal protein L7a (Fragment)	29.995	0	323.31	3		0.185649	0.756799		0.191748	0.64335		-2.74126	0.0105114		0.214543	0.655431		-0.23063	0.848713	0.181115	-0.0566036	0.146487	0.508012	-0.461833	0.574325	28.8298	29.647	28.227	28.5639	29.0604	28.7983	28.0459	28.6205	28.6833	29.139	28.6889	27.9896	-3.21162	-2.65254	-2.35962	25.4244	25.2648	26.2245	28.636	27.9173	28.5841
2032	P14618;A0A8V8TNX9;P14618-3;B4DNK4;H3BUW1;H3BU13;H3BN34;H3BQZ3	PKM	Pyruvate kinase PKM;Pyruvate kinase;Isoform 3 of Pyruvate kinase PKM;Pyruvate kinase	57.936	0	323.31	8		0.185016	0.775329		-0.163392	0.661026		0.198665	0.75855		0.122992	0.721327		0.203045	0.242235	-0.828897	1.12368	-0.155713	-0.164867	-0.554935	0.221947	31.9479	32.0555	31.2786	32.0555	31.7449	31.8133	32.1075	30.9318	32.1036	32.2204	31.8336	31.8336	0.980726	-0.864462	0.479731	32.1615	29.7396	31.9281	31.1808	30.6041	31.4484
3177	Q7Z6Z7;Q7Z6Z7-2;Q7Z6Z7-3;A0A994J483;H0Y659;A0A994J6V7;A0A087X1S3;A0A087X146;A5YM72-2	HUWE1	E3 ubiquitin-protein ligase HUWE1;Isoform 2 of E3 ubiquitin-protein ligase HUWE1;Isoform 3 of E3 ubiquitin-protein ligase HUWE1;HECT-type E3 ubiquitin transferase	481.89	0	323.31	9		0.18431	0.770637		0.660789	0.229548		2.50263	0.0226085	1	0.257614	0.593288		0.836339	-0.676679	0.656475	-0.0788953	1.40249	0.197331	1.33891	-0.295568	25.8907	25.5438	26.4486	25.3128	25.0544	26.2205	25.7921	25.3917	24.4882	25.3465	25.1097	25.6084	2.8651	1.37454	3.26825	28.8594	28.9843	29.5935	25.9943	27.6097	26.3252
1843	O95155;O95155-2;O95155-4;O95155-3;K7EP75;B1AQ61;K7ERA7	UBE4B	Ubiquitin conjugation factor E4 B;Isoform 2 of Ubiquitin conjugation factor E4 B;Isoform 4 of Ubiquitin conjugation factor E4 B;Isoform 3 of Ubiquitin conjugation factor E4 B	146.18	0	110.68	7	p97 and cofactors	0.182925	0.750801		0.773217	0.312823		3.24947	0.014593	1	0.80552	0.12708		0.238605	0.0458444	0.0328136	0.414435	1.76137	-0.784853	2.07813	0.038224	22.3503	21.1134	23.3968	22.8831	22.1117	21.0675	23.364	22.4687	20.5889	21.8982	21.3187	22.8449	4.49034	2.89101	2.36705	26.0909	26.823	25.7427	21.6005	23.932	23.3756
133	O00712-4;A0A1B0GW37;Q5VW27;Q5VW30;A0A2R8Y7V8;A0A1B0GWJ4;A0A0A0MRX8;Q5VW26;U3KQE8;A0A1B0GWI9;A0A1B0GU97;O00712-5;O00712;B1AKN5;B4DHW2;B1AKN7;C9JWJ8;A0A8V8TQG7;A0A590UK09;A0A8V8TPN0;P08651;A0A8V8TQI3;S4R3W2;A0A8V8TQV0;A0A286YEX4;B1AKN8;K7ESG9;S4R3K4;A0A8I5KYE6;Q5W0Y9;A0A590UK73;A0A8V8TP65;K7EN08;A0A087WXP2;B1AKN6;O00712-2;Q14938;Q12857-2;S4R308;A0A1B0GWB8;A0A8V8TP49;K7EJB0;A0A1B0GTC1;U3KPY9;K7EKH0;…	NFIB;NFIA;NFIX;NFIC	Isoform 4 of Nuclear factor 1 B-type;Nuclear factor 1;Nuclear factor 1;Nuclear factor 1;Nuclear factor 1;Nuclear factor 1;Nuclear factor 1;Nuclear factor 1;Nuclear factor 1;Nuclear factor 1 (Fragment);Nuclear factor 1;Isoform 5 of Nuclear factor 1 B-type;N	53.048	0	4.8607	61		0.178703	0.776814		0.755849	0.0769343								0.581765	0.610676	-0.866713	0.389086	0.504571	0.749176	0.533272	1.23638	21.676	21.8492	20.3961	21.9852	21.0943	21.2385	21.2629	21.5961	21.1715	21.1	19.8629	20.7488
4181	Q9Y263;E5RIM3;H0YBW4;H0YAU9	PLAA	Phospholipase A-2-activating protein;Phospholipase A2 activating protein	87.156	0	323.31	4	p97 and cofactors	0.177487	0.763764		-0.044749	0.915088		8.29729	0.00642162	1	9.68718	0.000669979	1	-0.200228	0.131951	0.113902	0.664322	-0.0615612	-0.312545	0.447609	-0.252498	27.0443	26.562	27.1253	26.9924	27.2445	26.43	27.0114	26.3281	27.1059	26.8745	26.6777	27.2449	8.73391	8.65878	7.4992	32.7974	33.2475	31.9036	24.0635	24.5887	24.4044
2090	P21266	GSTM3	Glutathione S-transferase Mu 3	26.559	0	7.3114	1		0.175444	0.783272		1.76003	0.00562715	1				0.343635	0.585062		-0.672617	0.431326	-0.141658	1.08473	1.24707	2.03492	1.70551	2.05263	21.0424	20.8296	20.4193	19.9433	21.7151	20.3983	20.561	18.8586	19.7954	18.7947	18.7138	17.8907
3341	Q8NI27;A0A0C4DG98;H0Y815;F2Z2V2;Q8NI27-2;H7C477;H0Y7U4	THOC2	THO complex subunit 2;THO complex subunit 2	182.77	0	37.985	7		0.17454	0.853454		0.0555599	0.931576		1.41863	0.0444068	1	-0.672809	0.207764		2.973	-0.511492	-1.29017	-0.473174	1.34224	-0.279442	-0.911466	0.0709054	23.5204	23.5421	22.1811	23.0251	20.5474	24.0536	23.4713	23.4983	22.1781	23.8216	23.0926	22.9542	1.83284	1.71048	0.712581	25.4605	25.3145	23.9549	23.6277	23.6041	23.2423
2490	P62191;P62191-2;G3V4X1	PSMC1	26S proteasome regulatory subunit 4;Isoform 2 of 26S proteasome regulatory subunit 4	49.184	0	186.18	3	proteasome	0.173826	0.775006		4.11697	0.016265	1	0.293774	0.782894		-0.484544	0.211298		0.184942	0.452827	-0.59331	0.650843	7.51752	3.27595	2.10428	3.57013	27.2998	27.1856	25.9723	26.8498	27.1148	26.7328	26.5656	26.1989	19.7823	23.9097	23.868	23.2796	0.995338	-1.80921	1.69519	27.3643	23.653	27.5003	26.3689	25.4623	25.8051
1812	O76021;J3QSV6;I3L3U9;I3L3C4;I3L234;O76021-2;I3L1A3;J3KPU7;I3L2F2;I3L4T8;I3L1Y4	RSL1D1	Ribosomal L1 domain-containing protein 1;Ribosomal L1 domain containing 1 (Fragment);Ribosomal L1 domain containing 1 (Fragment);Ribosomal L1 domain containing 1 (Fragment)	54.972	0	73.513	11		0.169836	0.796085		0.669493	0.152904		0.921113	0.154964		-0.59963	0.344026		-0.552594	0.548708	-0.498495	1.18172	-0.0502766	1.3265	0.511259	0.890491	24.977	26.223	25.3753	26.2507	25.5296	25.6743	25.8738	25.069	25.0273	24.8965	24.8641	25.3602	1.84696	0.707612	0.208768	26.7444	24.8955	25.4667	24.8974	24.1878	25.258
3475	Q96A65;Q96A65-2	EXOC4	Exocyst complex component 4	110.5	0	236.56	2		0.167299	0.824239		0.424132	0.288289		1.16561	0.0504648		-0.798123	0.0848198		1.88125	-0.994859	0.094885	-0.312078	0.824165	-0.151224	0.608341	0.415246	25.8134	25.1007	25.8414	25.8387	23.9322	26.0956	25.7466	26.1507	24.9892	25.252	25.2331	25.4234	1.53926	1.18547	0.772099	25.6419	25.8862	25.5202	24.1026	24.7007	24.7481
2795	Q14677-3;Q14677;Q14677-2;H0YD52	CLINT1	Isoform 3 of Clathrin interactor 1;Clathrin interactor 1;Isoform 2 of Clathrin interactor 1	70.294	0	323.31	4		0.166639	0.775006		1.06702	0.0212054	1	1.51559	0.0276454	1	-0.195831	0.599465		-0.0567281	0.227941	-0.10176	0.597101	1.2292	0.824932	1.05147	1.16249	29.28	28.9165	29.1908	29.2255	29.3367	28.6885	29.2925	28.6284	28.0508	28.0915	28.1393	28.063	1.51747	1.88878	1.14053	29.001	29.3516	28.7987	27.4835	27.4628	27.6581
4187	Q9Y295;H0YI06;F8WEE0	DRG1	Developmentally-regulated GTP-binding protein 1	40.542	0	78.057	3		0.165843	0.775329		0.501951	0.24334		-2.23875	0.0460636		0.000618714	0.998226		-0.195325	0.166137	0.119107	0.573455	0.183068	1.09536	-0.0384312	0.76781	26.128	26.753	25.9065	26.0553	26.3233	26.5869	25.7874	25.4818	25.9449	25.6577	25.9449	25.2875	-2.11059	-3.6667	-0.938956	23.6133	21.3955	23.7136	25.7239	25.0622	24.6525
1973	P08670;B0YJC4;B0YJC5;A0A1B0GTT5;A0A1B0GVG8;P41219;H7C5W5;P41219-2;F8W835	VIM	Vimentin;Vimentin	53.651	0	323.31	9		0.164377	0.79214		-0.0787117	0.835086		0.196974	0.665868		-0.181557	0.602252		-0.0799465	0.255979	-0.544854	1.02633	-0.196299	0.139627	-0.361541	0.103366	35.1241	35.46	34.6592	35.1241	35.204	35.204	35.204	34.0977	35.3204	35.3204	35.0207	35.0207	0.462467	-0.334014	0.462467	34.3861	32.2808	34.3861	33.9236	32.6149	33.9236
280	Q9P0S3;Q53FV1;F6WST4;A0A1B0GXE7	ORMDL1;ORMDL2	ORM1-like protein 1;ORM1-like protein 2;ORMDL sphingolipid biosynthesis regulator 1 (Fragment);ORMDL sphingolipid biosynthesis regulator 1	17.371	0	15.95	4		0.159904	0.809798		0.832577	0.298308					0.120094	0.786488		0.420591	0.243139	-1.01391	0.989796	1.90154	1.46793	-1.28521	1.24605	21.9942	21.676	20.1082	21.2706	21.5736	21.4329	21.1222	20.2808	20.0927	20.2081	21.3935	20.0246
2139	P26368;P26368-2;K7ELP8	U2AF2	Splicing factor U2AF 65 kDa subunit;Isoform 2 of Splicing factor U2AF 65 kDa subunit	53.5	0	17.166	3		0.15826	0.813775		-0.846461	0.0828047					-0.0813056	0.839464		-0.213092	-0.605461	1.4269	0.0246924	-1.03554	-1.49907	-0.211137	-0.640099	19.9961	19.4227	20.7858	20.9125	20.2091	20.0282	19.3589	20.8878	21.0316	20.9218	20.9969	21.5526
1058	Q99729;Q99729-3;Q99729-2;D6R9P3;D6RD18;D6RBZ0;Q99729-4	HNRNPAB	Heterogeneous nuclear ribonucleoprotein A/B;Isoform 3 of Heterogeneous nuclear ribonucleoprotein A/B;Isoform 2 of Heterogeneous nuclear ribonucleoprotein A/B;Heterogeneous nuclear ribonucleoprotein A/B;Heterogeneous nuclear ribonucleoprotein A/B;Heterogene	36.224	0	9.5752	7		0.157696	0.781563		-0.484834	0.184048					0.329962	0.558141		0.0969169	0.119797	0.0447047	0.369367	-0.693648	-0.657082	-0.274168	-0.314437	20.4336	20.5638	20.558	20.7707	20.3367	20.444	20.5133	20.4013	21.1273	21.2209	20.8321	21.0851
1312	P24941;G3V5T9;P24941-2;E7ESI2;G3V317;K7EJ83	CDK2	Cyclin-dependent kinase 2;Cyclin dependent kinase 2;Isoform 2 of Cyclin-dependent kinase 2;Cyclin dependent kinase 2	33.929	0	47.17	6		0.156328	0.838577		0.95666	0.0784768		-3.31228	0.0106562		0.361441	0.442208		-0.822753	1.08235	-1.05341	1.41913	0.795744	1.56537	0.0572854	1.40825	23.4876	25.2844	22.7139	24.8873	24.3103	24.202	23.7673	23.4682	22.6918	23.719	22.6566	23.4791	-3.88001	-3.58466	-2.47217	19.9985	19.6393	20.1211	23.8785	23.224	22.5933
52	Q96T37;A0A494C001;A0A499FJY3;A0A087WWP4;Q96T37-4;Q96T37-2;Q96T37-3;Q8NDT2;Q8NDT2-2	RBM15	RNA-binding protein 15;RNA binding motif protein 15;RNA binding motif protein 15;RNA binding motif protein 15;Isoform 4 of RNA-binding protein 15;Isoform 2 of RNA-binding protein 15;Isoform 3 of RNA-binding protein 15	107.19	0	14.184	9		0.152861	0.843922		-1.4461	0.0294828		2.00738	0.0610781		0.12646	0.91061		1.2691	-1.71044	0.274397	0.778384	-0.763164	-1.35014	-1.09339	-2.57769	20.8296	20.1754	21.0847	20.8597	19.5605	21.8858	20.8103	20.0813	21.5927	21.5255	22.1781	23.4374	3.62238	1.31456	1.08518	24.3396	24.3316	23.6192	20.7173	23.0171	22.534
1584	O00463;O00463-3;O00463-2	TRAF5	TNF receptor-associated factor 5;Isoform 3 of TNF receptor-associated factor 5;Isoform 2 of TNF receptor-associated factor 5	64.405	0	28.573	3		0.151617	0.813775		0.22259	0.626116		0.541955	0.625609		-1.97285	0.0408728		-0.492057	0.164521	1.17855	-0.244547	-0.402417	0.828436	-0.147526	0.611869	25.2808	25.0509	24.8468	24.8963	25.7728	24.8863	23.6683	25.1408	25.6832	24.2224	24.9944	24.2844	0.209366	2.69968	-1.28318	23.1528	23.2423	22.8503	22.9434	20.5427	24.1335
1231	Q15436;F5H365;Q15436-2;G3V4V1;G3V1W4;G3V3G5;G3V2R6;G3V5X8;G3V4Q2;G3V5K1	SEC23A	Protein transport protein Sec23A;Protein transport protein SEC23;Isoform 2 of Protein transport protein Sec23A	86.16	0	169.95	10		0.149549	0.79214		-0.329341	0.325863		0.342791	0.445982		-0.329143	0.469621		0.224056	0.0489124	0.144711	0.180515	-0.286254	-0.416991	-0.366267	-0.24785	25.7103	25.7591	26.1694	26.1694	25.4863	25.7102	26.0247	25.9889	25.9966	26.1761	26.5357	26.4173	0.12041	0.835769	0.0721935	23.0949	24.9821	24.1632	22.9745	24.1463	24.0911
1388	Q15287;H3BTC0;H3BMM9;H3BV80;Q15287-2;Q15287-3;H3BMS0;H3BPG5;H3BNU7;H3BUL0;H3BRK4;H3BTV0;H3BUG0;H3BTR6;H3BP82;H3BNI3;H3BTY0	RNPS1	RNA-binding protein with serine-rich domain 1;RNA-binding protein with serine-rich domain 1 (Fragment);RNA-binding protein with serine-rich domain 1 (Fragment);RNA-binding protein with serine-rich domain 1;Isoform 2 of RNA-binding protein with serine-rich	34.208	0	6.7476	17		0.149547	0.847587		0.247639	0.628097		0.131497	0.777961		-1.80959	0.00737639		2.03807	-0.501414	-0.0138069	-0.924662	1.25177	-0.262602	0.386321	-0.384937	23.3794	21.9776	22.4199	21.9363	21.3413	22.4791	22.4337	22.8609	22.1276	22.2402	22.0336	22.3212	-0.159735	-0.0831095	0.637336	20.9899	21.3648	21.7869	21.1496	21.448	21.1496
2282	P42345;A0A8V8TRG9;A0A8V8TQM6;A0A8V8TQ52;A0A8V8TQP2;A0A8V8TQN3;A0A8V8TR74	MTOR	Serine/threonine-protein kinase mTOR;Serine/threonine-protein kinase mTOR;Serine/threonine-protein kinase mTOR;Serine/threonine-protein kinase mTOR	288.89	0	91.843	7		0.148744	0.829762		-0.620837	0.130631		0.541861	0.431138		-0.454185	0.332571		-0.100574	-1.06946	1.15585	0.609163	-0.900198	-0.979645	-0.222188	-0.381318	22.6587	22.4778	24.1478	23.651	22.7592	23.5473	22.992	23.0418	23.5589	23.4574	24.37	24.0323	0.0783328	-0.244432	1.79168	24.9638	25.4143	26.1229	24.8855	25.6587	24.3312
2276	P41252;A0A804HJN6;A0A804HL54;A0A0A0MSX9;A0A804HHW9;J3KR24;A0A804HJ36;A0A804HIV9;A0A804HKU1;A0A804HK69;A0A804HIG2;A0A804HKW6	IARS	Isoleucine--tRNA ligase, cytoplasmic;isoleucine--tRNA ligase;isoleucine--tRNA ligase;isoleucine--tRNA ligase;isoleucine--tRNA ligase;isoleucine--tRNA ligase;isoleucine--tRNA ligase;isoleucine--tRNA ligase;isoleucine--tRNA ligase;isoleucine--tRNA ligase	144.5	0	323.31	12		0.148081	0.82494		-0.312637	0.388642		0.954608	0.0617758		-0.401651	0.286617		1.41583	-0.372868	0.0120496	-0.462682	-0.0982712	-0.221924	-0.187476	-0.742876	27.6052	27.7142	28.3195	27.8701	26.1894	28.0871	28.3075	28.3327	27.7035	27.9361	28.507	28.6129	1.05522	0.980373	0.828236	28.8272	29.1026	28.3246	27.772	28.1222	27.4964
1383	Q9BZF9;H0YNH8;Q9BZF9-2;F5H2B9;H0YN48	UACA	Uveal autoantigen with coiled-coil domains and ankyrin repeats;Uveal autoantigen with coiled-coil domains and ankyrin repeats;Isoform 2 of Uveal autoantigen with coiled-coil domains and ankyrin repeats;Uveal autoantigen with coiled-coil domains and ankyrin	162.5	0	29.02	5		0.141246	0.873741		0.132289	0.855626		0.969601	0.0648084		-0.69757	0.106301		2.4361	-0.161918	0.0778212	-1.78702	1.63455	0.342869	-0.222693	-1.22557	24.1162	22.9866	22.5264	21.1944	21.6801	23.1485	22.4486	22.9815	22.4816	22.6437	22.7491	22.42	0.707445	1.006	1.19536	20.2751	19.9779	20.7043	19.5677	18.9719	19.509
2378	P51148;P51148-2;K7ENY4;K7ERI8;K7ERQ8;F8VVK3;F8VVZ0;F8VUA5;F8VWU4;K7EIP6;F8WCY6;F8WD79;F8VPW9;F8VSF8;F8VWZ7	RAB5C	Ras-related protein Rab-5C;Isoform 2 of Ras-related protein Rab-5C;RAB5C, member RAS oncogene family (Fragment);Ras-related protein Rab-5C;PCAF N-terminal domain-containing protein (Fragment)	23.482	0	96.583	15		0.139987	0.817412		0.797029	0.107731		-2.94094	0.0315362		-0.164429	0.705526		-0.290409	0.144094	-0.158891	0.865153	-0.0317816	0.732563	1.10112	1.38622	25.1811	25.1736	24.2575	24.4539	25.4715	25.0295	24.4164	23.5888	25.2129	24.441	23.1564	23.0677	-2.36129	-4.70295	-1.75859	21.0451	17.7724	20.7218	23.4064	22.4753	22.4804
219	A0A0G2JR96;A0A0G2JQT1;A0A0G2JQH3;A0A0G2JRX2;A0A087WU52;A0A0G2JRV9;A0A087WWL1;A0A0G2JRP0;A0A087WZ89;A0A087WV63;A0A0G2JRF5;A0A087WWY5;A0A087WZL7	CYFIP1	Cytoplasmic FMR1-interacting protein 1 (Fragment);Cytoplasmic FMR1-interacting protein 1 (Fragment)	100.3	0	11.461	13		0.139948	0.824237		-0.213484	0.788542		2.07397	0.0135105	1	-1.15813	0.215209		-0.704548	0.602685	0.686743	-0.0250884	-2.24592	0.423796	0.827733	0.140455	19.0866	22.5599	22.8453	22.616	19.7912	21.9572	22.1586	22.6411	21.3325	22.1361	22.0176	22.4756	2.32089	1.73775	2.16326	21.2258	22.0148	22.0514	18.9049	20.277	19.8881
438	P49642;A0A5F9ZHB6;F8VNY2;A0A3B3ITS8;H0YIP2	PRIM1	DNA primase small subunit;DNA primase;DNA primase (Fragment);Uncharacterized protein (Fragment)	49.901	0.00064267	4.673	5		0.138547	0.851085		0.992973	0.0704779					-0.172271	0.6729		-1.41878	0.0433262	0.575232	1.35441	0.0774964	1.67449	1.25994	0.959974	19.49	21.7448	21.6147	22.0118	20.9088	21.7015	21.0395	20.6574	19.4125	20.0703	20.3548	21.0518
3840	Q9H9A6	LRRC40	Leucine-rich repeat-containing protein 40	68.249	0	39.49	1		0.138185	0.858899		-1.14544	0.022298		1.35963	0.0686998		-0.178651	0.793089		0.617215	0.91577	-1.86066	0.880413	-0.680246	-1.49838	-1.29602	-1.10711	23.4302	23.4216	23.474	23.2691	22.813	22.5058	25.3347	22.3887	24.1104	24.9199	24.77	24.3762	2.04506	1.6374	0.396437	26.0192	25.5922	25.0615	23.9741	23.9548	24.6651
856	P60891;B1ALA9;A0A2R8Y7H4;P21108;A0A0B4J207;P60891-2;B1ALA7;A0A6Q8PHK9;H7C540;Q15244;A0A6Q8PGP2;A0A6Q8PGF9;A0A6Q8PHI4;A0A6Q8PFD1;A0A6Q8PEU0;A0A6Q8PFD7;A0A6Q8PG82;A0A0A0MRQ9;A0A6Q8PGX9;A0A6Q8PG13;A0A6Q8PG31	PRPS1;PRPS1L1	Ribose-phosphate pyrophosphokinase 1;Phosphoribosyl pyrophosphate synthetase 1;Ribose-phosphate pyrophosphokinase;Ribose-phosphate pyrophosphokinase 3;ribose-phosphate diphosphokinase;Isoform 2 of Ribose-phosphate pyrophosphokinase 1;Phosphoribosyl pyropho	34.834	0	36.004	21		0.135589	0.838577		0.149774	0.825647		-2.06179	0.118172		-0.269877	0.510332		0.230469	1.15763	-0.893994	0.0482497	-0.47	0.72749	-1.03031	1.37192	23.1194	24.8569	22.741	23.9525	22.8889	23.6993	23.635	23.9043	23.5894	24.1295	23.7713	22.5806	-3.63585	-2.83274	0.283217	18.1634	19.0224	22.0011	21.7993	21.8552	21.7179
457	Q9P2J5;A0A6I8PL42;A0A6I8PIV1;B4DER1;A0A6I8PIT3;A0A6I8PRS0;Q9P2J5-2;A0A6I8PS05;A0A6I8PLB8;A0A6I8PLB3;A0A6I8PIP7;A0A6I8PTV8;Q9P2J5-3;A0A6I8PRU9;A0A6I8PRP1	LARS	Leucine--tRNA ligase, cytoplasmic;leucine--tRNA ligase;leucine--tRNA ligase;leucine--tRNA ligase;leucine--tRNA ligase;leucine--tRNA ligase;Isoform 2 of Leucine--tRNA ligase, cytoplasmic;leucine--tRNA ligase;leucine--tRNA ligase;leucine--tRNA ligase;leucine	134.46	0	318.74	15		0.133864	0.848688		-0.884911	0.115071		0.963367	0.0888198		-0.910074	0.0428033		1.43691	-0.9677	0.345192	-0.278943	-0.632507	-0.212188	-0.662642	-2.03231	26.7038	26.295	27.0175	27.0771	25.2669	27.2627	26.6723	27.356	27.3363	26.5072	27.6802	29.1094	1.54601	0.727834	0.616261	27.7689	27.7816	27.1456	26.2229	27.0537	26.5294
2863	Q15645;H0YAL2;Q15645-2	TRIP13	Pachytene checkpoint protein 2 homolog	48.55	0	170.5	3		0.12983	0.848688		-0.232945	0.608308		-0.380617	0.388298		-0.795417	0.149095		-0.314496	-0.213646	-0.451937	1.4994	-0.678477	-0.791108	0.174841	0.362964	27.4131	27.6169	26.8464	27.4344	27.7276	27.8305	27.2983	25.935	28.0915	28.408	26.6715	27.0714	-0.630106	-0.585858	0.0741128	23.7297	22.7548	25.0762	24.3598	23.3406	25.002
2265	P40937;P40937-2;F5H5S0;E9PEP3;C9JH72;F5H304;F5H0U6	RFC5	Replication factor C subunit 5;Isoform 2 of Replication factor C subunit 5	38.496	0	41.816	7		0.12701	0.847587		1.17428	0.101167					-0.368188	0.376891		-0.0550158	1.28143	-0.624103	-0.0942745	1.24151	2.71918	0.205743	0.530672	24.5382	24.5721	23.5158	23.3533	24.5932	23.2906	24.1399	23.4476	23.2967	21.8529	23.3101	22.8226
3171	Q7Z4H7;Q7Z4H7-3;Q5VY60;Q5SYF9	HAUS6	HAUS augmin-like complex subunit 6;Isoform 3 of HAUS augmin-like complex subunit 6;HAUS augmin like complex subunit 6	108.62	0	175.37	4		0.12626	0.838577		0.821532	0.0590828		1.10042	0.0732229		-0.894776	0.060303		0.706016	-0.572538	0.472428	-0.100864	0.845087	0.60036	1.26231	0.578373	27.65	26.7164	27.7695	27.5081	26.944	27.2889	27.2971	27.609	26.805	26.116	26.5072	26.9297	1.72398	0.559059	1.01821	26.8729	26.213	26.3436	25.1489	25.6539	25.3253
3757	Q9H0D6;Q9H0D6-2	XRN2	5-3 exoribonuclease 2;Isoform 2 of 5-3 exoribonuclease 2	108.58	0	30.96	2		0.126033	0.84205		-0.693233	0.100816		0.255747	0.772299		-0.612237	0.15155		1.07325	-0.393774	0.0102362	-0.185583	-0.762675	-1.19928	-0.39428	-0.416702	23.0589	23.1598	24.3834	24.361	21.9857	23.5536	24.3732	24.5466	23.8216	24.3591	24.7777	24.7777	1.72304	0.264909	-1.22071	24.0635	24.6802	21.3099	22.3405	24.4153	22.5306
2254	P39023;G5E9G0;H7C422;B5MCW2;H7C3M2;F8WCR1;Q92901	RPL3	Large ribosomal subunit protein uL3;Ribosomal protein L3;Ribosomal protein L3 (Fragment);Ribosomal protein L3 (Fragment)	46.108	0	220.59	7		0.122447	0.848688		-0.534815	0.255451		-1.19628	0.0778433		-0.371189	0.289969		0.0234413	0.348137	-0.804212	0.922422	-0.457515	-0.261602	-1.45219	0.0320456	29.3978	29.7012	28.4339	29.3089	29.3744	29.353	29.2381	28.3865	29.8554	29.9628	29.8861	29.2769	-1.9332	-1.22755	-0.428079	25.9058	25.9001	27.2436	27.839	27.1276	27.6716
2512	P62701;Q8TD47;P22090;C9JEH7	RPS4X;RPS4Y2	Small ribosomal subunit protein eS4, X isoform;Small ribosomal subunit protein eS4, Y isoform 2	29.597	0	162.33	4		0.119392	0.868593		-0.679648	0.217886		-1.27144	0.0468243		0.371626	0.371469		-0.517681	0.285772	-0.940797	1.65027	-0.242285	-1.64125	-1.08601	0.250959	26.8121	26.3938	25.784	26.2295	27.3297	26.108	26.7248	24.5792	27.0544	28.035	26.87	25.9785	-0.841104	-1.18558	-1.78762	23.8888	24.044	25.1486	24.7299	25.2296	26.9363
1371	P46779;H0YKD8;P46779-2;P46779-3;H0YMF4;P46779-4;P46779-5;H0YLP6	RPL28	Large ribosomal subunit protein eL28;60S ribosomal protein L28;Isoform 2 of Large ribosomal subunit protein eL28;Isoform 3 of Large ribosomal subunit protein eL28;60S ribosomal protein L28;Isoform 4 of Large ribosomal subunit protein eL28;Isoform 5 of Larg	15.747	0	90.535	8		0.118911	0.8672		-0.578641	0.215221		-2.44101	0.0378325		0.0717603	0.854639		-0.925078	-0.230068	-0.0131836	1.64398	-0.943756	0.193921	-1.197	-0.367728	26.9924	27.578	26.0022	26.9649	27.9175	27.8081	26.0154	25.3209	27.9361	27.3841	27.1992	27.3326	-2.86204	-0.901857	-3.55913	20.6896	23.0145	22.2165	23.5516	23.9163	25.7757
2426	P55060;P55060-3;P55060-4;P55060-2	CSE1L	Exportin-2;Isoform 3 of Exportin-2;Isoform 4 of Exportin-2	110.42	0	278.68	4		0.116033	0.847027		-0.755758	0.0769343		0.95105	0.0879577		-0.443306	0.328386		0.707804	-0.234114	0.0887077	-0.0982648	-0.660305	-1.1927	-0.376994	-0.793036	25.2922	25.8325	25.9546	26.211	24.5844	26.0666	25.8659	26.3093	25.9525	27.0252	26.3316	27.0041	1.49312	0.76481	0.595217	27.3148	27.5025	26.6547	25.8217	26.7377	26.0595
2492	P62241;Q5JR95	RPS8	Small ribosomal subunit protein eS8;40S ribosomal protein S8	24.205	0	323.31	2		0.112215	0.874828		-0.414942	0.337687		-1.23022	0.035924		0.0767726	0.852864		-0.971493	0.985016	-0.704813	1.14015	-0.505257	0.07315	-1.16261	-0.0650487	28.6224	29.6134	27.9236	29.1424	29.5939	28.6284	28.6284	28.0023	29.1276	29.5403	29.0862	29.2075	-1.39067	-1.25126	-1.04874	26.5601	25.9257	27.6367	27.9508	27.177	28.6854
2540	P68104;Q5VTE0;A0A7I2V659;A0A087WVQ9;A0A7I2V5N4;A0A087WV01;A0A7I2V3H3;Q5JR01;A6PW80	EEF1A1;EEF1A1P5	Elongation factor 1-alpha 1;Putative elongation factor 1-alpha-like 3;Elongation factor 1-alpha;Elongation factor 1-alpha;Elongation factor 1-alpha;Elongation factor 1-alpha;Elongation factor 1-alpha	50.14	0	323.31	9		0.108811	0.86048		-0.421015	0.281747		-1.23635	0.104745		-0.535948	0.162411		-0.1435	0.206751	-0.554906	0.9269	-0.628618	-0.278368	-0.824031	0.0469568	31.205	31.5552	30.3769	31.2479	31.3485	31.3485	30.9318	30.321	31.8336	31.8336	31.201	31.201	-1.77468	-1.85379	-0.0805781	29.5935	28.4809	30.6546	31.3681	30.3347	30.7352
2020	P13010;C9JZ81;H7C0H9	XRCC5	X-ray repair cross-complementing protein 5	82.704	0	274.76	3		0.106904	0.85296		-0.267755	0.452297		1.30091	0.0390703	1	-0.382375	0.283934		0.0696861	0.244917	0.248245	-0.135232	-0.521806	-0.28168	0.0773815	-0.344915	28.1	28.7218	28.6684	28.7413	28.0303	28.4769	28.4202	28.8765	28.6218	29.0035	28.591	29.0862	1.37852	1.64753	0.876676	28.1518	28.9096	28.4809	26.7733	27.2621	27.6043
2221	P35268;K7ERI7;K7EMH1;K7EP65;K7EKS7;K7ELC4;K7EJT5	RPL22	Large ribosomal subunit protein eL22;Ribosomal protein L22;Ribosomal protein L22 (Fragment);Ribosomal protein L22 (Fragment);60S ribosomal protein L22;Ribosomal protein L22 (Fragment)	14.787	0	101.77	7		0.106226	0.871191		-1.10007	0.017887		-2.79665	0.0102141		-0.29201	0.575417		-0.0794084	-0.63436	-0.157235	1.29591	-1.24032	-1.1307	-1.04099	-0.988278	26.5733	26.0443	25.9384	26.0487	26.6527	26.6787	26.0956	24.7528	27.8136	27.175	26.9794	27.037	-2.36945	-2.80993	-3.21056	24.8372	22.7252	23.8053	27.2067	25.5351	27.0159
1813	O76031;H0YM48;H0YK07	CLPX	ATP-dependent Clp protease ATP-binding subunit clpX-like, mitochondrial	69.223	0	23.381	3	co-chaperones	0.0992445	0.964257		-2.45505	0.198741		0.780817	0.633073		1.30005	0.0601511		-6.58939	1.37859	0.0321514	5.57563	-7.89078	-0.599662	-1.25824	-0.0715349	16.8442	26.0683	25.0197	25.1414	23.4336	24.6897	24.9876	19.5658	24.735	26.6679	26.278	25.2129	2.77395	-2.77649	2.34499	24.1712	20.8869	24.6465	21.3972	23.6634	22.3015
3473	Q96A33;Q96A33-2;J3QR89	CCDC47	PAT complex subunit CCDC47;Isoform 2 of PAT complex subunit CCDC47	55.873	0	8.5803	3		0.0983742	0.909861		1.86409	0.0114457	1	1.66785	0.290657		-1.53613	0.174506		-1.08314	2.0997	0.688657	-1.31172	2.52196	1.11485	2.4957	1.32386	21.954	21.7728	22.6507	21.6898	23.0372	19.6731	21.962	23.0015	19.4321	20.658	20.155	20.366	1.81025	-1.24304	4.43634	20.5399	20.2464	26.854	18.7296	21.4895	22.4177
2633	Q08211;Q08211-2	DHX9	ATP-dependent RNA helicase A	140.96	0	323.31	2		0.0972339	0.867401		-0.0815552	0.820974		1.03244	0.0590772		-0.0906269	0.796503		0.545722	-0.0477813	-0.259362	0.150358	-0.0433054	-0.0481606	0.0586397	-0.293394	28.9786	29.0795	29.3807	29.487	28.4329	29.1272	29.6401	29.3367	29.0219	29.1276	29.3221	29.7804	1.20633	0.700593	1.1904	29.8626	29.8626	29.8264	28.6563	29.162	28.636
41	Q6UB35;A0A087WVM4;B7ZM99;H0Y327;Q4VXM1;Q4VXM0;Q5JYA8;Q5JYA3;Q6UB35-2	MTHFD1L	Monofunctional C1-tetrahydrofolate synthase, mitochondrial;formate--tetrahydrofolate ligase;formate--tetrahydrofolate ligase	105.79	0	47.459	9		0.0919717	0.891587		-1.95428	0.00600681		1.56064	0.0581905		0.145247	0.75394		-0.75228	0.77811	-0.579181	0.921238	-2.71538	-1.87096	-1.36889	-1.8619	21.8826	22.5458	23.4876	23.2478	22.6349	21.7677	24.0667	22.3265	24.598	24.4167	24.8565	25.1097	1.1142	0.916784	2.65095	24.4642	25.1896	25.5002	23.35	24.2728	22.8492
1663	O43143	DHX15	ATP-dependent RNA helicase DHX15	90.932	0	67.579	1		0.0900983	0.890749		-0.468036	0.31427		0.153127	0.778969		-0.993682	0.0637281		0.514778	-0.921468	-0.0927295	0.859813	-0.482033	-1.2625	0.314556	-0.442163	25.3418	25.5147	26.2353	26.0581	24.827	26.4362	26.3281	25.1983	25.8238	26.7772	25.9208	26.5003	0.899555	-0.459716	0.0195413	25.6449	24.6986	24.8288	24.7454	25.1583	24.8093
751	Q99567;A0A8V8TPS0;A0A8V8TPT0;J3KMX1;A0A8V8TQZ0;A0A8V8TQC3;A0A8V8TQB1;A0A8V8TRA5;A0A8V8TPT4;A0A8V8TQC2;A0A8V8TQA5;A0A8V8TQD5;A0A8V8TQZ7;A0A8V8TQB7;A0A8V8TQC7;A0A8V8TPS5;A0A8V8TQD1;A0A8V8TR00;I3L245;A0A8V8TQZ4;I3L4K7;A0A8V8TRA1;I3L2W3;A0A8V8TRA7	NUP88	Nuclear pore complex protein Nup88;Nucleoporin 88;Nucleoporin 88;Nucleoporin 88;Nucleoporin 88 (Fragment);Nucleoporin 88 (Fragment);Nucleoporin 88;Nucleoporin 88;Nucleoporin 88;Nucleoporin 88;Nucleoporin 88;Nucleoporin 88;Nucleoporin 88 (Fragment);Nucleopo	83.541	0	88.448	24		0.089134	0.902388		1.71321	0.00750153	1	-0.343215	0.537183		-1.43419	0.0254052		-0.356861	1.38305	0.444053	-1.11371	1.54875	2.23166	1.90526	1.16717	26.2326	25.4864	25.9956	24.9692	26.5894	24.1034	25.5515	26.0829	24.6838	23.2548	24.0903	23.8021	0.542979	-0.849661	-0.722964	25.5041	24.7493	24.931	24.9612	25.599	25.6539
1770	O75367;O75367-3;O75367-1;A0A8I5KRC6;A0A8I5KS04;B4DJC3;A0A994J4J7;D6RCF2;A0A7I2YQR8;Q9P0M6;A0A7I2V2N7;A0A7I2YQD6;A0A7I2V412;A0A7I2V423;A0A7I2V6E9;A0A7I2V4D9;A0A7I2YQB9;Q5SQT3;A0A7I2V3R0	H2AFY	Core histone macro-H2A.1;Isoform 3 of Core histone macro-H2A.1;Isoform 2 of Core histone macro-H2A.1;MacroH2A.1 histone;MacroH2A.1 histone (Fragment);Histone H2A	39.183	0	75.138	19		0.0880956	0.89721		0.582044	0.294612		-1.78804	0.19712		-2.15073	0.153904		0.676975	0.735592	-1.17277	0.112585	0.294369	0.231972	-0.0641473	1.86598	25.7005	25.1887	23.58	24.6806	25.0235	24.4531	24.7528	24.568	25.4061	24.9567	23.6442	22.8146	-1.29623	-4.36852	0.300622	23.9485	21.1269	25.5841	25.2447	25.4954	25.2835
2520	P62851	RPS25	Small ribosomal subunit protein eS25	13.742	0.00060259	3.8111	1		0.0855214	0.90609		-1.05487	0.184243					-0.452533	0.410244		0.688357	-1.47212	0.518196	0.607653	-1.59948	-2.73054	-0.209551	0.320096	20.3323	19.0486	21.7272	21.6526	19.6439	20.5208	21.209	21.045	21.9317	21.7792	21.9367	21.3325
1968	P08559;Q5JPU2;P08559-2;P08559-4;P08559-3;Q5JPT9;P29803;Q5JPU0;Q5JPU1	PDHA1	Pyruvate dehydrogenase E1 component subunit alpha, somatic form, mitochondrial;Pyruvate dehydrogenase E1 component subunit alpha;Isoform 2 of Pyruvate dehydrogenase E1 component subunit alpha, somatic form, mitochondrial;Isoform 4 of Pyruvate dehydrogenase	43.295	0	7.0846	9		0.0793219	0.900587		0.328176	0.521858								0.902791	-0.563844	-0.190543	0.168884	1.32678	0.206966	-0.588293	0.367246	22.5324	21.5113	20.5056	21.3779	21.6296	22.0752	20.6962	21.209	21.2056	21.3043	21.0939	21.0106
291	Q16637;A0A1W2PRV5;E7EQZ4;Q16637-4;Q16637-2;Q16637-3;B4DP61;A0A0G2JRX5;A0A0G2JRY6;H0YBZ9;A0A0G2JQN8	SMN1;SMN2	Survival motor neuron protein;Survival motor neuron protein (Fragment);Survival motor neuron protein;Isoform SMN-delta57 of Survival motor neuron protein;Isoform SMN-delta5 of Survival motor neuron protein;Isoform SMN-delta7 of Survival motor neuron protei	31.848	0	60.63	11		0.078292	0.94634		3.37199	0.00277477	1	-3.44382	0.00929577		0.810216	0.540368		-1.55086	-1.74327	3.12376	0.483541	4.70177	2.61088	3.40379	2.77151	22.2079	22.0357	22.4686	21.9449	23.7588	23.779	19.3448	21.4613	17.5062	19.4249	19.0648	19.1734	-3.68195	-3.21017	-3.43932	20.0614	20.4515	20.238	23.7434	23.6617	23.6773
1789	O75616;J3QSB2;J3QRV9;O75616-2;J3QT61;K7EQJ8	ERAL1	GTPase Era, mitochondrial;GTPase Era, mitochondrial (Fragment);GTPase Era, mitochondrial (Fragment);Isoform HERA-B of GTPase Era, mitochondrial	48.349	0	8.9596	6		0.0744431	0.906091		1.36283	0.0281469	1							-0.291528	0.202192	0.834781	-0.447672	1.89784	1.72471	1.46945	0.359298	21.9407	20.9757	20.5465	19.7145	22.2323	20.7735	19.7117	20.1621	20.0429	19.251	19.0771	19.3552
3237	Q8IWA4;Q8IWA4-3;H7C5H5;Q8IWA4-2;C9JXQ1	MFN1	Mitofusin-1;Isoform 3 of Mitofusin-1;Mitofusin 1 (Fragment)	84.159	0	19.874	5		0.0743701	0.933975		0.725904	0.106569		0.962398	0.0617643		-0.601859	0.390711		-0.266421	2.3526	-0.662182	-1.12652	0.49051	1.37131	0.780616	0.261179	20.5026	22.3313	20.4967	20.8478	20.769	19.9787	21.1589	21.9744	20.0121	20.96	19.7161	20.5867	1.13139	0.858459	0.897345	21.8733	21.3099	21.9931	20.742	20.4514	21.0958
327	Q9Y4G8;A0A994J7S7;A0A2R8Y661;A0A8I5KZ40;A0A2R8YGD3	RAPGEF2	Rap guanine nucleotide exchange factor 2;Rap guanine nucleotide exchange factor 2;Rap guanine nucleotide exchange factor 2;Rap guanine nucleotide exchange factor 2;Rap guanine nucleotide exchange factor 2	167.41	0	8.5434	5		0.0737063	0.920867		0.439768	0.21311		0.189953	0.749411		0.968443	0.300511		1.70961	-0.402801	-0.369942	-0.642044	0.567782	0.243732	0.601533	0.346024	20.5465	21.0609	21.7876	22.2301	18.8369	21.4637	22.1576	22.8722	19.9787	20.8172	21.1861	21.8841	-0.349522	1.15121	-0.231825	21.2529	22.9695	21.5138	21.6024	21.8183	21.7456
662	O94913;E9PQ01;E9PKN0;A0A8I5KX04	PCF11	Pre-mRNA cleavage complex 2 protein Pcf11;PCF11 cleavage and polyadenylation factor subunit (Fragment);PCF11 cleavage and polyadenylation factor subunit (Fragment);PCF11 cleavage and polyadenylation factor subunit	173.05	0.00061069	3.9376	4		0.0714741	0.908608		-2.92666	0.00275864					-0.707307	0.714202		0.660028	-0.581372	0.342126	-0.134885	-2.0331	-3.6547	-2.60995	-3.40891	17.2339	16.6155	17.803	17.6322	16.5739	17.1969	17.4609	17.767	19.267	20.2702	20.413	21.0411
3389	Q8WUF5;K7EN03;K7EPP1	PPP1R13L	RelA-associated inhibitor	89.09	0	208.82	3		0.0713906	0.908608		0.891671	0.0460016		1.5176	0.0318953	1	0.226726	0.517954		0.384309	-0.282798	0.676054	-0.492003	1.00997	0.644446	1.28462	0.62765	29.5851	28.8298	29.8885	29.3258	29.2008	29.1126	29.2124	29.8178	28.5752	28.1853	28.6038	28.6982	1.67131	1.9169	0.964589	28.9843	29.001	28.1218	27.313	27.0841	27.1572
949	O00189;C9JWL4;C9JC87;H7C0A0;H7BZV3;C9JMG3;C9IZL5;F8WDR3;F8WCC5;F8WCR6	AP4M1	AP-4 complex subunit mu-1;Adaptor related protein complex 4 subunit mu 1 (Fragment);AP-4 complex subunit mu-1;Adaptor related protein complex 4 subunit mu 1 (Fragment);Adaptor related protein complex 4 subunit mu 1 (Fragment);Adaptor related protein comple	49.976	0	14.575	10		0.0615621	0.92469		0.770792	0.200607					-1.93614	0.156995		0.700349	-0.738242	-0.176322	0.460463	1.04901	1.01405	1.6315	-0.611397	21.8105	21.0424	22.1738	21.676	21.1101	21.7807	22.3501	21.2156	20.7615	20.0284	20.5423	22.2874
494	O14964;A0A7I2V6E0;A0A7I2V637;A0A7I2V307;A0A7I2V3J3;A0A7I2V2R9;A0A7I2V2W5;A0A7I2V2D8;A0A7I2V3F9;A0A7I2V3I8;A0A7I2V5A2;A0A7I2V2K2;A0A7I2V3Z1;I3L1P5;A0A7I2YQD1;A0A7I2V5A3;O14964-2;A0A7I2V4X6;A0A7I2V628;A0A7I2V5D6;I3L165;A0A7I2V331;A0A7I2V310	HGS	Hepatocyte growth factor-regulated tyrosine kinase substrate;Hepatocyte growth factor-regulated tyrosine kinase substrate;Hepatocyte growth factor-regulated tyrosine kinase substrate;Hepatocyte growth factor-regulated tyrosine kinase substrate;Hepatocyte g	86.191	0	13.615	23		0.0579813	0.939807		-0.723392	0.380975					-0.192988	0.627106		-1.41776	1.05427	0.611961	-0.0165443	-2.96924	-0.210622	0.30255	-0.0162583	21.1626	23.183	24.0215	23.9387	22.5803	22.1288	23.4096	23.9552	24.1318	23.3936	23.719	23.9549
3339	Q8NHV4;Q8NHV4-2;Q8NHV4-3	NEDD1	Protein NEDD1;Isoform 2 of Protein NEDD1;Isoform 3 of Protein NEDD1	71.965	0	92.381	3		0.0550588	0.949287		1.14625	0.0185775	1	1.63067	0.0583709					-0.227921	0.0341528	-1.49982	1.91383	1.21433	1.42777	0.824785	1.11812	23.8589	23.6207	22.7751	23.8059	24.0868	23.5865	24.2749	21.8921	22.6445	22.1929	21.9503	22.6878	2.05499	2.37246	0.464557	23.5071	23.973	23.207	21.4522	21.6005	22.7424
2518	P62826;B5MDF5;J3KQE5;F5H018;H0YFC6;B4DV51;A0A087X0W0	RAN	GTP-binding nuclear protein Ran;GTP-binding nuclear protein Ran;GTP-binding nuclear protein Ran (Fragment);GTP-binding nuclear protein Ran (Fragment)	24.423	0	207.41	7		0.0538803	0.933975		-0.684383	0.0934551		-2.45127	0.0423589		-0.090329	0.818184		-0.0441174	0.0370914	-0.567265	0.789812	-0.630036	-0.642287	-1.09901	-0.366201	29.3089	29.0596	28.5809	28.7024	29.353	29.0225	29.1482	27.9126	29.939	29.7019	29.6799	29.0686	-2.48625	-3.90292	-0.964625	26.7346	24.7719	27.5025	29.2209	28.6749	28.4672
4282	Q9Y6B7;B1ALD0;B1ALD1;B1ALD3;B1ALD2;Q9Y6B7-2	AP4B1	AP-4 complex subunit beta-1;AP complex subunit beta	83.259	0	36.56	6		0.0501772	0.956462		1.39726	0.153506		1.24445	0.059708		0.0799057	0.889129		-2.36047	0.139464	0.985132	1.43659	-1.00015	1.50576	3.09197	1.99145	21.5143	23.7508	24.3671	24.421	23.8748	23.6113	23.382	22.9844	22.5145	22.2451	21.2752	22.4296	1.36917	1.79308	0.571106	24.5931	24.5545	23.4401	23.224	22.7614	22.869
812	P51610;P51610-4;A6NEM2;P51610-2;P51610-3;H7C1C4	HCFC1	Host cell factor 1;Isoform 4 of Host cell factor 1;Host cell factor C1;Isoform 2 of Host cell factor 1	208.73	0	68.189	6		0.0496205	0.939807		1.25136	0.0374331	1	-0.00598899	0.988235		-0.296487	0.433241		0.649335	-0.459276	0.442225	-0.433802	1.95533	1.00207	1.66941	0.378643	27.9236	27.1073	27.7983	27.358	27.2742	27.5666	27.356	27.7918	25.9683	26.1053	26.1288	26.9794	-0.329644	0.239484	0.0721935	25.5655	25.7264	25.6073	25.8952	25.4869	25.5351
2083	P20340-2;P20340;P20340-4;F5H3K7;P20340-3;Q9NRW1;F5GX61;Q53S08;C9JU14;J3KR73;Q9NRW1-2;Q9H0N0;Q14964;C9JB90;C9J0I2	RAB6A	Isoform 2 of Ras-related protein Rab-6A;Ras-related protein Rab-6A;Isoform 4 of Ras-related protein Rab-6A	23.548	0	19.385	15		0.0484965	0.968722		-0.976387	0.222439					0.567607	0.275552		-1.76773	3.7791	-1.06733	-0.750056	-0.201906	0.474469	-2.73199	-1.44612	21.5786	24.4644	20.0906	18.8696	23.3463	20.6853	21.158	19.6196	21.7805	23.99	22.8226	20.3157
3471	Q969Z0;H7C4R5;C9IZN7;Q969Z0-2;C9J7P5;C9J5A2;C9J347	TBRG4	FAST kinase domain-containing protein 4	70.737	0	16.897	7		0.0482195	0.939807		-0.894473	0.110771		-0.450302	0.290849		-0.808109	0.462092		0.221924	0.239235	-0.613943	0.345662	-1.0283	-1.76259	0.141726	-0.928731	21.0322	20.3437	22.2199	21.4326	20.8103	20.1045	22.8338	21.0869	22.0605	22.1063	22.0782	22.3613	-0.245804	-0.725762	-0.379339	21.8152	21.9907	22.3821	22.061	22.7165	22.7614
2755	Q14146	URB2	Unhealthy ribosome biogenesis protein 2 homolog	170.54	0	9.9802	1		0.0473323	0.964613		0.745627	0.225968		0.177292	0.818573		-1.80541	0.0252997		1.39029	-3.08271	0.916865	0.96488	0.619958	-0.321521	2.101	0.583074	20.8017	19.6707	22.3396	21.0694	19.4114	22.7534	21.4227	20.1045	20.1817	19.9922	20.2386	20.4863	-0.0219633	-0.93484	1.48868	21.7748	21.2927	21.9051	21.7967	22.2276	20.4164
1585	O00483	NDUFA4	Cytochrome c oxidase subunit NDUFA4	9.3697	0	5.04	1		0.0470262	0.949245		0.392904	0.457591		-2.53801	0.0118142		-2.2956	0.0172128		-0.71523	0.0911267	-0.493439	1.30565	-0.277643	1.11345	-0.369107	1.10492	21.7962	22.0462	20.8956	22.3334	22.5114	21.9551	21.3891	21.0277	22.0738	20.9328	21.2647	21.2285	-2.96133	-2.57674	-2.07596	18.261	18.6697	18.9971	21.2224	21.2464	21.0731
2360	P49915;P49915-2	GMPS	GMP synthase [glutamine-hydrolyzing];Isoform 2 of GMP synthase [glutamine-hydrolyzing]	76.715	0	18.229	2		0.0464093	0.952462		-0.68009	0.171241		1.64879	0.026915	1	1.41607	0.099275		-1.12846	-0.110616	-0.282215	1.70693	-1.2907	-0.692054	-1.00996	0.272355	21.5866	21.9217	21.7866	22.3787	22.715	22.0323	22.0688	20.6717	22.8773	22.6138	22.7965	22.1063	2.20351	1.52566	1.21721	25.7024	26.2494	25.6862	23.4989	24.7238	24.469
2519	P62829;J3KT29;C9JD32;B9ZVP7;J3KTJ3	RPL23	Large ribosomal subunit protein uL14;60S ribosomal protein L23;Ribosomal protein L23 (Fragment);Ribosomal protein L23	14.865	0	93.141	5		0.0447983	0.950514		-0.604788	0.135957		-2.8485	0.0475002		-0.167062	0.646126		-0.48947	-0.581016	-0.123671	1.37335	-0.878793	-0.629324	-0.0904871	-0.820547	26.9171	27.2157	26.6587	26.8596	27.4065	27.7968	26.7823	25.4863	27.7959	27.8451	26.7491	27.6802	-2.07497	-1.48611	-4.98442	23.3059	23.1617	21.1456	25.3809	24.6478	26.1301
528	P26599;A6NLN1;A0A7I2V621;P26599-1;P26599-2;A0A7I2V4H6;A0A6Q8PEX4;A0A0U1RRM4;K7ES59;K7EKJ7;K7ELW5;A0A087WU68;K7EK45	PTBP1	Polypyrimidine tract-binding protein 1;Polypyrimidine tract-binding protein 1;Polypyrimidine tract-binding protein 1;Isoform 2 of Polypyrimidine tract-binding protein 1;Isoform 3 of Polypyrimidine tract-binding protein 1;Polypyrimidine tract-binding protei	59.632	0	10.067	13		0.0441202	0.956462		0.692852	0.238829					-0.772713	0.584813		1.87404	-0.461602	-0.00842383	-1.22753	0.399462	0.0327526	0.255083	2.08411	21.5753	21.5974	21.5029	21.2286	19.7013	22.059	21.5113	22.4561	21.1759	21.5647	21.2478	19.1445
4248	Q9Y4H2	IRS2	Insulin receptor substrate 2	137.33	0	162.32	1		0.0411826	0.950514		3.16186	0.00178029	1	-0.0329938	0.939224		-0.816734	0.0543517		0.496678	-0.476241	0.579953	-0.43566	4.04093	2.77923	3.31267	2.5146	27.5081	26.4884	27.0653	26.6125	27.0114	26.9646	26.4854	27.0482	23.4672	23.7091	23.7527	24.0979	0.121216	0.0447933	-0.26499	26.5933	25.8335	25.7238	26.4721	25.7887	25.9888
4089	Q9UI26;Q9UI26-2;F8WDV0;D6RJB1;E7EMB7;D6RCN7;H0Y8M5	IPO11	Importin-11;Isoform 2 of Importin-11;Importin 11	112.53	0	58.625	7		0.0354537	0.956462		-0.584632	0.128868		0.503742	0.262414		-1.64792	0.0593344		-0.15489	-0.476998	-0.145252	0.918955	-0.911925	-0.572941	-0.276201	-0.577461	20.9198	21.0484	22.3635	22.8141	21.0747	21.5254	22.5088	21.8952	21.8317	21.6213	22.6397	23.3916	0.315965	0.904249	0.291012	23.7348	25.0851	23.8414	23.4188	24.1809	23.5504
1280	F8W7C6;H7C123;H7C2C5	RPL10	Ribosomal protein L10;Ribosomal protein L10 (Fragment);Ribosomal protein L10 (Fragment)	18.565	0	100.33	3		0.0295597	0.970542		-0.866941	0.100611		-2.99945	0.0118142		0.0515	0.920822		-0.755466	0.485079	-1.34097	1.72959	-0.732421	-1.07472	-1.65235	-0.00827184	25.4579	25.7302	24.9414	26.3189	26.2134	25.2452	26.2824	24.5893	26.1903	26.805	26.5937	26.3272	-2.65768	-2.52064	-3.82002	22.9338	23.5471	22.6883	25.5915	26.0677	26.5083
1235	O75400;F5H578;O75400-2;A0A8Q3SIG7;A0A8V8TM87;A0A7N4I394;O75400-3;A0A8V8TM61;H0YG38;H7C2N3	PRPF40A	Pre-mRNA-processing factor 40 homolog A;Pre-mRNA processing factor 40 homolog A;Isoform 2 of Pre-mRNA-processing factor 40 homolog A;Pre-mRNA processing factor 40 homolog A;Pre-mRNA processing factor 40 homolog A;Pre-mRNA processing factor 40 homolog A;Iso	108.8	0	108.18	10		0.0285516	0.968722		0.704829	0.300443		0.477736	0.517499		-1.87919	0.0176736		0.981184	0.595606	-0.317995	-1.14459	2.25561	0.788386	0.321428	-0.546109	23.776	23.6737	24.2422	23.6394	22.7948	23.0781	24.5602	24.784	21.5204	22.8853	23.9208	24.1855	-0.108109	1.87726	-0.33594	22.4372	21.6509	22.792	22.5454	19.7736	23.128
709	P11586;A0A8V8TL50;V9GYY3;F5H2F4;A0A8V8TMA4;A0A8V8TKT4;V9GZ78;A0A8V8TKR5;A0A494C1T2;A0A8V8TKS0;A0A8V8TL46;A0A8V8TMA9;A0A8C8UXK2	MTHFD1	C-1-tetrahydrofolate synthase, cytoplasmic;C-1-tetrahydrofolate synthase, cytoplasmic;C-1-tetrahydrofolate synthase, cytoplasmic;C-1-tetrahydrofolate synthase, cytoplasmic;C-1-tetrahydrofolate synthase, cytoplasmic;C-1-tetrahydrofolate synthase, cytoplasmi	101.53	0	200.39	13		0.0237616	0.97368		-1.22904	0.0144881		1.15313	0.0521144		-0.288558	0.431309		1.72162	-0.585808	-0.323771	-0.71699	-1.33612	-1.47932	-0.941744	-1.15897	26.562	26.1454	26.8891	26.6547	24.8404	26.7312	27.2129	27.3717	27.8981	27.6247	27.8309	27.8136	1.606	0.962979	0.890405	28.1281	28.2152	27.8974	26.5221	27.2522	27.007
2107	P22694;P22694-4;P22694-5;P22694-2;P22694-6;P22694-7;P22694-9;P22694-3;A0A087WVC4;P22694-10;P22694-8;B1APG3;B1APF9;B1APF8;B1APG2;B1APG0;B1APG1;B1APF7	PRKACB	cAMP-dependent protein kinase catalytic subunit beta;Isoform 4 of cAMP-dependent protein kinase catalytic subunit beta;Isoform 5 of cAMP-dependent protein kinase catalytic subunit beta;Isoform 2 of cAMP-dependent protein kinase catalytic subunit beta;Isofo	40.622	0	61.491	18		0.0212472	0.97368		-0.531514	0.34477		-2.62113	0.0259385		-0.612334	0.141983		-0.503226	0.525034	-0.791114	0.854295	-1.83498	-0.0788902	-0.448481	0.236296	23.9692	25.0017	23.662	24.5287	24.4724	24.4767	24.4531	23.6744	25.8042	25.0806	24.1104	24.2924	-3.39072	-3.22478	-1.2479	20.6933	21.232	22.7225	24.084	24.4568	23.9704
2471	P61204;F5H423;F5H0C7;P61204-2;F5H1V1;F5H6T5	ARF3	ADP-ribosylation factor 3;ADP-ribosylation factor 3;ADP ribosylation factor 3 (Fragment);Isoform 2 of ADP-ribosylation factor 3	20.601	0	47.892	6		0.0161043	0.981391		-0.231884	0.558791		0.124924	0.960365		0.632419	0.293185		-0.841637	-0.0089233	-0.454437	1.36941	-0.597519	0.322998	-0.492987	-0.160029	25.5761	25.8975	24.548	25.3686	26.4177	25.9064	25.0024	23.9992	26.1736	25.5745	25.041	25.5286	3.17777	-5.15001	2.34702	28.6509	19.8255	27.2606	25.4732	24.9755	24.9135
1140	Q8TEU7;E9PCH4;Q8TEU7-4;A0A5F9ZHG7;Q8TEU7-5;Q8TEU7-3;Q8TEU7-2;B7Z7Y1;D6RE77;Q8TEU7-6	RAPGEF6	Rap guanine nucleotide exchange factor 6;Rap guanine nucleotide exchange factor 6;Isoform 4 of Rap guanine nucleotide exchange factor 6;Rap guanine nucleotide exchange factor 6;Isoform 5 of Rap guanine nucleotide exchange factor 6;Isoform 3 of Rap guanine	179.42	0	86.712	10		0.0134436	0.986165		2.20567	0.00532858	1	0.383747	0.45053		-0.539368	0.164421		2.1583	-0.568905	-0.343304	-1.19232	2.42631	2.83641	2.29351	1.26648	23.4935	23.3059	24.1662	23.4696	21.3352	23.8748	24.5095	24.6619	21.0672	20.4695	21.8726	22.2031	0.0673295	-0.0237547	1.10767	23.4303	21.8363	23.5787	23.363	21.8601	22.4711
1722	O60318;O60318-2	MCM3AP	Germinal-center associated nuclear protein	218.4	0	13.065	2		0.0125443	0.984637		1.86023	0.00878418	1	-0.215376	0.795402		-3.33339	0.00622019		1.01479	-0.144647	0.0127329	-0.832702	2.38722	1.30351	1.33683	2.41337	22.1329	21.6526	22.2239	21.8382	21.1181	21.7973	22.2112	22.6709	19.7457	20.3491	20.8871	19.4249	-1.72005	0.179664	0.894258	21.085	22.0353	23.0653	22.805	21.8557	22.171
[truncated: 3,172 more rows]
[truncated: 90 more columns]
