# Supplementary material for: p97/VCP is required for piecemeal autophagy of aggresomes
Source: Nat Commun. 2025 May 7;16:4243. doi: 10.1038/s41467-025-59556-x (PMC12059050; doi:10.1038/s41467-025-59556-x)
Supplement: Supplementary file 4 — Supplementary Data 2 [file 41467_2025_59556_MOESM4_ESM.xlsx]

## Sheet: GO TAX1BP1 vs free TurboID
source	term name	term id	adjusted p value	negative log10 of adjustedp value	term size	query size	intersection size	intersections
GO:CC	cytosol	GO:0005829	4.80491e-34	33.3183	5487	264	162	TAX1BP1,SHMT2,FTL,RB1CC1,CEP250,TNIP1,CDK4,AMOTL2,CEP131,TBK1,PSMB3,FTH1,CDKN2A,ACACB,ARHGEF40,ACACA,TNFAIP3,PCCA,CDC23,PSMB5,DNAJB6,MCCC1,OPTN,ACTR3,TRIM32,KEAP1,AMOTL1,PCNT,FAM83D,CEP192,SPATA2,TYMS,ALMS1,CEP152,SQSTM1,RUSC2,ARPC4,PSMB4,CALCOCO1,PCM1,ARPC3,PRKCI,TRAF2,PSMB2,VPS51,PTPN23,DSG1,BRCA2,TELO2,MVP,MAD1L1,CALCOCO2,YWHAG,DMD,EIF3K,PC,IQGAP3,ANAPC5,RPS27A,YBX1,METTL13,ULK1,PCCB,SNX17,GNA…
GO:CC	cytoplasm	GO:0005737	5.64673e-25	24.2482	12345	264	229	TAX1BP1,NCOA4,SHMT2,FTL,MAD2L1BP,RB1CC1,CEP250,TNIP1,MRPS18B,CDK4,AMOTL2,CEP131,AZI2,KPRP,TBK1,PSMB3,DMBT1,FTH1,CDKN2A,ACACB,ARHGEF40,FAF2,FAM168B,ACACA,TNFAIP3,TGFBI,IMMT,PCCA,CDC23,PSMB5,DNAJB6,MCCC1,OPTN,TNC,ACTR3,TRIM32,KEAP1,AMOTL1,PCNT,PFN2,FAM83D,IARS2,TBKBP1,CEP192,MRPS22,GMPPA,SPATA2,MPDZ,TYMS,ALMS1,CEP152,SQSTM1,RUSC2,ARPC4,PSMB4,CALCOCO1,CEP350,VPS18,SDHA,PCM1,ARPC3,SAMM50,PRKCI,TRAF2,…
GO:CC	intracellular anatomical structure	GO:0005622	4.57047e-13	12.34	17834	264	256	TAX1BP1,NCOA4,SHMT2,FTL,MAD2L1BP,RB1CC1,CEP250,TNIP1,MRPS18B,CDK4,AMOTL2,SRSF6,CEP131,AZI2,KPRP,TBK1,PSMB3,DMBT1,FTH1,CDKN2A,ACACB,ARHGEF40,FAF2,FAM168B,ACACA,TNFAIP3,TGFBI,IMMT,PCCA,CDC23,PSMB5,DNAJB6,MCCC1,OPTN,TNC,ZNF677,ACTR3,TSEN34,TRIM32,KEAP1,SETD1A,AMOTL1,PCNT,PFN2,FAM83D,IARS2,TBKBP1,CEP192,MRPS22,GMPPA,SPATA2,MPDZ,TYMS,ALMS1,CEP152,SQSTM1,RUSC2,ARPC4,PSMB4,CALCOCO1,CEP350,VPS18,SDHA,PCM…
GO:CC	extracellular exosome	GO:0070062	5.3753e-12	11.2696	2109	264	68	TAX1BP1,SHMT2,FTL,CEP250,KPRP,PSMB3,DMBT1,FTH1,FAM168B,TNFAIP3,TGFBI,PSMB5,ACTR3,PFN2,GMPPA,SQSTM1,RUSC2,ARPC4,PSMB4,ARPC3,SAMM50,PRKCI,EDIL3,PSMB2,PTPN23,SERPINE1,MVP,YWHAG,RPS27A,YBX1,GNAS,RAB34,ITGAV,ACO1,PDCD6,NEDD4,DIP2B,DSP,PRKCA,ATIC,ACTR1A,RAB7A,CDK5RAP2,MIF,RHOF,RFTN1,PFN1,PPIA,CHCHD3,RPSA,HSP90B1,GAPDH,ACTG1,DCD,APPL1,MARK3,WDR1,TUBB2A,EIF3E,HNRNPL,FSCN1,CAPN1,ALDOA,PYGL,RRAS2,CAD,GANAB…
GO:CC	extracellular vesicle	GO:1903561	9.32151e-12	11.0305	2133	264	68	TAX1BP1,SHMT2,FTL,CEP250,KPRP,PSMB3,DMBT1,FTH1,FAM168B,TNFAIP3,TGFBI,PSMB5,ACTR3,PFN2,GMPPA,SQSTM1,RUSC2,ARPC4,PSMB4,ARPC3,SAMM50,PRKCI,EDIL3,PSMB2,PTPN23,SERPINE1,MVP,YWHAG,RPS27A,YBX1,GNAS,RAB34,ITGAV,ACO1,PDCD6,NEDD4,DIP2B,DSP,PRKCA,ATIC,ACTR1A,RAB7A,CDK5RAP2,MIF,RHOF,RFTN1,PFN1,PPIA,CHCHD3,RPSA,HSP90B1,GAPDH,ACTG1,DCD,APPL1,MARK3,WDR1,TUBB2A,EIF3E,HNRNPL,FSCN1,CAPN1,ALDOA,PYGL,RRAS2,CAD,GANAB…
GO:CC	extracellular organelle	GO:0043230	9.5359e-12	11.0206	2134	264	68	TAX1BP1,SHMT2,FTL,CEP250,KPRP,PSMB3,DMBT1,FTH1,FAM168B,TNFAIP3,TGFBI,PSMB5,ACTR3,PFN2,GMPPA,SQSTM1,RUSC2,ARPC4,PSMB4,ARPC3,SAMM50,PRKCI,EDIL3,PSMB2,PTPN23,SERPINE1,MVP,YWHAG,RPS27A,YBX1,GNAS,RAB34,ITGAV,ACO1,PDCD6,NEDD4,DIP2B,DSP,PRKCA,ATIC,ACTR1A,RAB7A,CDK5RAP2,MIF,RHOF,RFTN1,PFN1,PPIA,CHCHD3,RPSA,HSP90B1,GAPDH,ACTG1,DCD,APPL1,MARK3,WDR1,TUBB2A,EIF3E,HNRNPL,FSCN1,CAPN1,ALDOA,PYGL,RRAS2,CAD,GANAB…
GO:CC	extracellular membrane-bounded organelle	GO:0065010	9.5359e-12	11.0206	2134	264	68	TAX1BP1,SHMT2,FTL,CEP250,KPRP,PSMB3,DMBT1,FTH1,FAM168B,TNFAIP3,TGFBI,PSMB5,ACTR3,PFN2,GMPPA,SQSTM1,RUSC2,ARPC4,PSMB4,ARPC3,SAMM50,PRKCI,EDIL3,PSMB2,PTPN23,SERPINE1,MVP,YWHAG,RPS27A,YBX1,GNAS,RAB34,ITGAV,ACO1,PDCD6,NEDD4,DIP2B,DSP,PRKCA,ATIC,ACTR1A,RAB7A,CDK5RAP2,MIF,RHOF,RFTN1,PFN1,PPIA,CHCHD3,RPSA,HSP90B1,GAPDH,ACTG1,DCD,APPL1,MARK3,WDR1,TUBB2A,EIF3E,HNRNPL,FSCN1,CAPN1,ALDOA,PYGL,RRAS2,CAD,GANAB…
GO:CC	catalytic complex	GO:1902494	1.35101e-10	9.86934	1776	264	59	RB1CC1,CDK4,AZI2,TBK1,PSMB3,ACACB,PCCA,CDC23,PSMB5,MCCC1,TSEN34,KEAP1,SETD1A,TBKBP1,PSMB4,SDHA,PRKCI,TRAF2,PSMB2,BRCA2,YEATS2,U2AF1,PRPF4B,TPR,NDUFS8,ANAPC5,HADHA,ULK1,PCCB,GNAS,PRKAA1,PRKAR1A,SRRM1,FBXO7,NDUFS1,PDCD6,NEDD4,AGO3,SRRM2,EP400,RRM1,POLD2,PRMT5,PSMD14,ERCC2,PARD3,ACTG1,CSNK1A1,CDK6,FARSA,EEF1E1,IKBKB,ANAPC7,MAP3K7,CAPN1,CDK9,PDHB,GANAB,DNAH3
GO:CC	vesicle	GO:0031982	4.50664e-10	9.34615	4004	264	96	TAX1BP1,SHMT2,FTL,CEP250,AMOTL2,CEP131,KPRP,PSMB3,DMBT1,FTH1,FAF2,FAM168B,TNFAIP3,TGFBI,PSMB5,OPTN,ACTR3,AMOTL1,PFN2,GMPPA,SQSTM1,RUSC2,ARPC4,PSMB4,VPS18,ARPC3,SAMM50,PRKCI,EDIL3,TRAF2,PSMB2,VPS51,PTPN23,SERPINE1,DSG1,BRCA2,MVP,CALCOCO2,YWHAG,DMD,RPS27A,YBX1,ULK1,SNX17,GNAS,PRKAR1A,RAB34,ITGAV,ACO1,PDCD6,NEDD4,DIP2B,DSP,PRKCA,ATIC,ACTR1A,RAB7A,CDK5RAP2,MIF,RHOF,NBR1,RFTN1,PFN1,TAB2,PPIA,CHCHD3,RP…
GO:CC	intracellular organelle lumen	GO:0070013	5.27459e-10	9.27781	6657	264	134	SHMT2,FTL,MAD2L1BP,TNIP1,MRPS18B,CDK4,SRSF6,CEP131,TBK1,PSMB3,FTH1,CDKN2A,ACACB,FAF2,ACACA,IMMT,PCCA,CDC23,PSMB5,DNAJB6,MCCC1,OPTN,TNC,TSEN34,KEAP1,SETD1A,IARS2,MRPS22,SPATA2,TYMS,CEP152,SQSTM1,PSMB4,SDHA,PCM1,RCL1,PRKCI,SURF6,TRAF2,PSMB2,VPS51,PTPN23,SERPINE1,BRCA2,TELO2,MVP,CALCOCO2,YEATS2,U2AF1,RFC3,PRPF4B,TPR,PC,NDUFS8,ANAPC5,RPS27A,YBX1,STOML2,HADHA,GTF3C3,PCCB,LUC7L2,DCTN5,PRKAA1,DDX54,SRRM…
GO:CC	membrane-enclosed lumen	GO:0031974	5.27459e-10	9.27781	6657	264	134	SHMT2,FTL,MAD2L1BP,TNIP1,MRPS18B,CDK4,SRSF6,CEP131,TBK1,PSMB3,FTH1,CDKN2A,ACACB,FAF2,ACACA,IMMT,PCCA,CDC23,PSMB5,DNAJB6,MCCC1,OPTN,TNC,TSEN34,KEAP1,SETD1A,IARS2,MRPS22,SPATA2,TYMS,CEP152,SQSTM1,PSMB4,SDHA,PCM1,RCL1,PRKCI,SURF6,TRAF2,PSMB2,VPS51,PTPN23,SERPINE1,BRCA2,TELO2,MVP,CALCOCO2,YEATS2,U2AF1,RFC3,PRPF4B,TPR,PC,NDUFS8,ANAPC5,RPS27A,YBX1,STOML2,HADHA,GTF3C3,PCCB,LUC7L2,DCTN5,PRKAA1,DDX54,SRRM…
GO:CC	organelle lumen	GO:0043233	5.27459e-10	9.27781	6657	264	134	SHMT2,FTL,MAD2L1BP,TNIP1,MRPS18B,CDK4,SRSF6,CEP131,TBK1,PSMB3,FTH1,CDKN2A,ACACB,FAF2,ACACA,IMMT,PCCA,CDC23,PSMB5,DNAJB6,MCCC1,OPTN,TNC,TSEN34,KEAP1,SETD1A,IARS2,MRPS22,SPATA2,TYMS,CEP152,SQSTM1,PSMB4,SDHA,PCM1,RCL1,PRKCI,SURF6,TRAF2,PSMB2,VPS51,PTPN23,SERPINE1,BRCA2,TELO2,MVP,CALCOCO2,YEATS2,U2AF1,RFC3,PRPF4B,TPR,PC,NDUFS8,ANAPC5,RPS27A,YBX1,STOML2,HADHA,GTF3C3,PCCB,LUC7L2,DCTN5,PRKAA1,DDX54,SRRM…
GO:CC	organelle	GO:0043226	7.65974e-10	9.11579	16808	264	244	TAX1BP1,NCOA4,SHMT2,FTL,MAD2L1BP,RB1CC1,CEP250,TNIP1,MRPS18B,CDK4,AMOTL2,SRSF6,CEP131,KPRP,TBK1,PSMB3,DMBT1,FTH1,CDKN2A,ACACB,FAF2,FAM168B,ACACA,TNFAIP3,TGFBI,IMMT,PCCA,CDC23,PSMB5,DNAJB6,MCCC1,OPTN,TNC,ZNF677,ACTR3,TSEN34,TRIM32,KEAP1,SETD1A,AMOTL1,PCNT,PFN2,FAM83D,IARS2,CEP192,MRPS22,GMPPA,SPATA2,MPDZ,TYMS,ALMS1,CEP152,SQSTM1,RUSC2,ARPC4,PSMB4,CALCOCO1,CEP350,VPS18,SDHA,PCM1,ARPC3,RCL1,SAMM50,P…
GO:CC	cytoskeleton	GO:0005856	1.43797e-09	8.84225	2430	264	69	SHMT2,MAD2L1BP,CEP250,CEP131,ACACA,PSMB5,ACTR3,KEAP1,PCNT,PFN2,FAM83D,CEP192,ALMS1,CEP152,ARPC4,PSMB4,CEP350,VPS18,PCM1,ARPC3,PRKCI,PTPN23,BRCA2,MVP,MAD1L1,CALCOCO2,YEATS2,DMD,TPR,ANAPC5,PLEK2,STOML2,DCTN5,PRKAR1A,CYLD,DSP,PRKCA,ACTR1A,SYNM,CDK5RAP2,RHOF,HERC2,PFN1,SMTN,KIF2C,FAM83H,ERCC2,GAPDH,PARD3,SHROOM3,ACTG1,CSNK1A1,CDK6,MYADM,NUBP2,BAG2,RBM39,WDR1,TUBB2A,ANAPC7,C2CD3,FSCN1,ALDOA,DNAH3,AKAP…
GO:CC	protein-containing complex	GO:0032991	6.67588e-09	8.17549	8588	264	156	SHMT2,FTL,RB1CC1,LOX,CEP250,MRPS18B,CDK4,AZI2,TBK1,PSMB3,FTH1,CDKN2A,ACACB,FAF2,IMMT,PCCA,CDC23,PSMB5,MCCC1,TNC,ACTR3,TSEN34,KEAP1,SETD1A,AMOTL1,TBKBP1,CEP192,MRPS22,CEP152,ARPC4,PSMB4,CALCOCO1,VPS18,SDHA,PCM1,ARPC3,RCL1,SAMM50,PRKCI,TRAF2,PSMB2,VPS51,SERPINE1,BRCA2,TELO2,MVP,MAD1L1,YEATS2,U2AF1,DMD,RFC3,PRPF4B,TPR,EIF3K,NDUFS8,ANAPC5,RPS27A,IPO4,YBX1,HADHA,GTF3C3,ULK1,PCCB,SNX17,GNAS,LUC7L2,DCTN…
GO:CC	intracellular non-membrane-bounded organelle	GO:0043232	7.92288e-09	8.10112	6591	264	130	SHMT2,MAD2L1BP,CEP250,MRPS18B,CDK4,CEP131,CDKN2A,FAF2,ACACA,PSMB5,DNAJB6,ACTR3,TSEN34,TRIM32,KEAP1,SETD1A,PCNT,PFN2,FAM83D,CEP192,MRPS22,SPATA2,ALMS1,CEP152,SQSTM1,ARPC4,PSMB4,CALCOCO1,CEP350,VPS18,SDHA,PCM1,ARPC3,RCL1,PRKCI,SURF6,VPS51,PTPN23,BRCA2,TELO2,MVP,MAD1L1,CALCOCO2,YEATS2,DMD,RFC3,PRPF4B,TPR,ANAPC5,RPS27A,IPO4,YBX1,PLEK2,STOML2,HADHA,GTF3C3,DCTN5,PRKAA1,PRKAR1A,DDX54,CYLD,RAB34,EBNA1BP2…
GO:CC	non-membrane-bounded organelle	GO:0043228	8.0137e-09	8.09617	6592	264	130	SHMT2,MAD2L1BP,CEP250,MRPS18B,CDK4,CEP131,CDKN2A,FAF2,ACACA,PSMB5,DNAJB6,ACTR3,TSEN34,TRIM32,KEAP1,SETD1A,PCNT,PFN2,FAM83D,CEP192,MRPS22,SPATA2,ALMS1,CEP152,SQSTM1,ARPC4,PSMB4,CALCOCO1,CEP350,VPS18,SDHA,PCM1,ARPC3,RCL1,PRKCI,SURF6,VPS51,PTPN23,BRCA2,TELO2,MVP,MAD1L1,CALCOCO2,YEATS2,DMD,RFC3,PRPF4B,TPR,ANAPC5,RPS27A,IPO4,YBX1,PLEK2,STOML2,HADHA,GTF3C3,DCTN5,PRKAA1,PRKAR1A,DDX54,CYLD,RAB34,EBNA1BP2…
GO:CC	intracellular organelle	GO:0043229	1.29275e-08	7.88848	16018	264	235	TAX1BP1,NCOA4,SHMT2,FTL,MAD2L1BP,RB1CC1,CEP250,TNIP1,MRPS18B,CDK4,AMOTL2,SRSF6,CEP131,TBK1,PSMB3,DMBT1,FTH1,CDKN2A,ACACB,FAF2,ACACA,TNFAIP3,TGFBI,IMMT,PCCA,CDC23,PSMB5,DNAJB6,MCCC1,OPTN,TNC,ZNF677,ACTR3,TSEN34,TRIM32,KEAP1,SETD1A,AMOTL1,PCNT,PFN2,FAM83D,IARS2,CEP192,MRPS22,SPATA2,TYMS,ALMS1,CEP152,SQSTM1,RUSC2,ARPC4,PSMB4,CALCOCO1,CEP350,VPS18,SDHA,PCM1,ARPC3,RCL1,SAMM50,PRKCI,SURF6,TRAF2,PSMB2,V…
GO:CC	membrane-bounded organelle	GO:0043227	3.34955e-08	7.47501	15671	264	231	TAX1BP1,NCOA4,SHMT2,FTL,MAD2L1BP,RB1CC1,CEP250,TNIP1,MRPS18B,CDK4,AMOTL2,SRSF6,CEP131,KPRP,TBK1,PSMB3,DMBT1,FTH1,CDKN2A,ACACB,FAF2,FAM168B,ACACA,TNFAIP3,TGFBI,IMMT,PCCA,CDC23,PSMB5,DNAJB6,MCCC1,OPTN,TNC,ZNF677,ACTR3,TSEN34,TRIM32,KEAP1,SETD1A,AMOTL1,PFN2,IARS2,MRPS22,GMPPA,SPATA2,TYMS,ALMS1,CEP152,SQSTM1,RUSC2,ARPC4,PSMB4,CALCOCO1,CEP350,VPS18,SDHA,PCM1,ARPC3,RCL1,SAMM50,PRKCI,EDIL3,SURF6,TRAF2,P…
GO:CC	microtubule cytoskeleton	GO:0015630	4.22326e-08	7.37435	1405	264	47	SHMT2,MAD2L1BP,CEP250,CEP131,PSMB5,KEAP1,PCNT,FAM83D,CEP192,ALMS1,CEP152,PSMB4,CEP350,PCM1,PRKCI,PTPN23,BRCA2,MAD1L1,YEATS2,TPR,ANAPC5,DCTN5,PRKAR1A,CYLD,PRKCA,ACTR1A,CDK5RAP2,HERC2,SMTN,KIF2C,ERCC2,GAPDH,SHROOM3,CSNK1A1,CDK6,NUBP2,BAG2,RBM39,TUBB2A,ANAPC7,C2CD3,DNAH3,AKAP9,AURKB,CCT7,RCC2,TUBGCP2
GO:CC	nucleoplasm	GO:0005654	6.08474e-08	7.21576	4220	264	94	MAD2L1BP,TNIP1,MRPS18B,CDK4,SRSF6,CEP131,TBK1,PSMB3,CDKN2A,CDC23,PSMB5,DNAJB6,OPTN,TSEN34,KEAP1,SETD1A,SPATA2,CEP152,SQSTM1,PSMB4,PCM1,RCL1,PRKCI,SURF6,TRAF2,PSMB2,PTPN23,BRCA2,TELO2,CALCOCO2,YEATS2,U2AF1,RFC3,PRPF4B,TPR,ANAPC5,RPS27A,YBX1,GTF3C3,LUC7L2,DCTN5,PRKAA1,DDX54,SRRM1,FBXO7,PDCD6,PRKCA,N4BP1,LUC7L3,AGO3,SRRM2,YME1L1,MED23,EP400,MIF,GRWD1,NBR1,HERC2,TAB2,RPSA,IFITM2,POLD2,PRMT5,PSMD14,GC…
GO:CC	organelle envelope	GO:0031967	4.07618e-07	6.38975	1299	264	43	SHMT2,MAD2L1BP,RB1CC1,MRPS18B,CDK4,CEP131,ACACB,IMMT,MRPS22,TYMS,SDHA,PCM1,SAMM50,TMEM160,MVP,MAD1L1,DMD,TPR,NDUFS8,RPS27A,STOML2,HADHA,GTF3C3,ULK1,DCTN5,NDUFS1,PRKCA,MRPS27,RAB7A,EIF5A,YME1L1,NBR1,NME3,CYCS,CHCHD3,RRM1,GAPDH,ATG9A,NUP155,MRPS16,NUP160,KPNA4,MRPS34
GO:CC	envelope	GO:0031975	4.07618e-07	6.38975	1299	264	43	SHMT2,MAD2L1BP,RB1CC1,MRPS18B,CDK4,CEP131,ACACB,IMMT,MRPS22,TYMS,SDHA,PCM1,SAMM50,TMEM160,MVP,MAD1L1,DMD,TPR,NDUFS8,RPS27A,STOML2,HADHA,GTF3C3,ULK1,DCTN5,NDUFS1,PRKCA,MRPS27,RAB7A,EIF5A,YME1L1,NBR1,NME3,CYCS,CHCHD3,RRM1,GAPDH,ATG9A,NUP155,MRPS16,NUP160,KPNA4,MRPS34
GO:CC	autophagosome	GO:0005776	4.84856e-07	6.31439	116	264	13	TAX1BP1,NCOA4,FTL,RB1CC1,FTH1,OPTN,SQSTM1,VPS18,CALCOCO2,ULK1,RAB7A,NBR1,ATG9A
GO:CC	intracellular protein-containing complex	GO:0140535	1.20873e-06	5.91767	951	264	35	FTL,PSMB3,FTH1,CDC23,PSMB5,TSEN34,KEAP1,PSMB4,TRAF2,PSMB2,BRCA2,TELO2,YEATS2,ANAPC5,YBX1,PRKAA1,PRKAR1A,FBXO7,PDCD6,NEDD4,AGO3,EP400,POLD2,PSMD14,ERCC2,ZNF326,ACTG1,CSNK1A1,EEF1E1,BAG2,ANAPC7,MAP3K7,RICTOR,IGF2BP1,CCT7
GO:CC	protein kinase complex	GO:1902911	2.68921e-06	5.57038	159	264	14	RB1CC1,CDK4,AZI2,TBK1,TBKBP1,PRKCI,ULK1,PRKAA1,PRKAR1A,ERCC2,PARD3,CDK6,IKBKB,CDK9
GO:CC	serine/threonine protein kinase complex	GO:1902554	4.49615e-06	5.34716	139	264	13	RB1CC1,CDK4,AZI2,TBK1,TBKBP1,PRKCI,ULK1,PRKAR1A,ERCC2,PARD3,CDK6,IKBKB,CDK9
GO:CC	mitochondrion	GO:0005739	1.4933e-05	4.82585	1689	264	47	TAX1BP1,SHMT2,MRPS18B,CDKN2A,ACACB,ACACA,IMMT,PCCA,MCCC1,IARS2,MRPS22,TYMS,SQSTM1,PSMB4,SDHA,SAMM50,TMEM160,SACS,VWA8,DMD,PC,NDUFS8,RPS27A,METTL13,STOML2,HADHA,ULK1,PCCB,FBXO7,ACO1,DHFR,NDUFS1,PRKCA,MRPS27,RAB7A,YME1L1,NBR1,NME3,CYCS,CHCHD3,RRM1,ATG9A,CAPN1,PDHB,MRPS16,TRUB1,MRPS34
GO:CC	microtubule organizing center	GO:0005815	1.8802e-05	4.7258	865	264	31	CEP250,CEP131,PSMB5,KEAP1,PCNT,CEP192,ALMS1,CEP152,PSMB4,CEP350,PCM1,PTPN23,BRCA2,MAD1L1,DCTN5,PRKAR1A,CYLD,PRKCA,ACTR1A,CDK5RAP2,HERC2,SMTN,KIF2C,CSNK1A1,CDK6,NUBP2,RBM39,C2CD3,AKAP9,AURKB,TUBGCP2
GO:CC	intracellular membrane-bounded organelle	GO:0043231	3.51531e-05	4.45404	14605	264	213	TAX1BP1,NCOA4,SHMT2,FTL,MAD2L1BP,RB1CC1,TNIP1,MRPS18B,CDK4,AMOTL2,SRSF6,CEP131,TBK1,PSMB3,DMBT1,FTH1,CDKN2A,ACACB,FAF2,ACACA,TNFAIP3,TGFBI,IMMT,PCCA,CDC23,PSMB5,DNAJB6,MCCC1,OPTN,TNC,ZNF677,ACTR3,TSEN34,TRIM32,KEAP1,SETD1A,AMOTL1,IARS2,MRPS22,SPATA2,TYMS,CEP152,SQSTM1,RUSC2,ARPC4,PSMB4,CALCOCO1,CEP350,VPS18,SDHA,PCM1,ARPC3,RCL1,SAMM50,PRKCI,SURF6,TRAF2,PSMB2,VPS51,PTPN23,SERPINE1,TMEM160,DSG1,BRC…
GO:CC	nuclear lumen	GO:0031981	0.000105143	3.97822	5521	264	103	MAD2L1BP,TNIP1,MRPS18B,CDK4,SRSF6,CEP131,TBK1,PSMB3,CDKN2A,ACACA,CDC23,PSMB5,DNAJB6,OPTN,TSEN34,KEAP1,SETD1A,SPATA2,CEP152,SQSTM1,PSMB4,SDHA,PCM1,RCL1,PRKCI,SURF6,TRAF2,PSMB2,VPS51,PTPN23,BRCA2,TELO2,CALCOCO2,YEATS2,U2AF1,RFC3,PRPF4B,TPR,ANAPC5,RPS27A,YBX1,GTF3C3,LUC7L2,DCTN5,PRKAA1,DDX54,SRRM1,FBXO7,RAB34,EBNA1BP2,PDCD6,PRKCA,N4BP1,MRPS27,LUC7L3,AGO3,SRRM2,YME1L1,MED23,EP400,MIF,GRWD1,NBR1,HERC2…
GO:CC	extracellular space	GO:0005615	0.000113472	3.94511	3303	264	71	TAX1BP1,SHMT2,FTL,LOX,CEP250,KPRP,PSMB3,DMBT1,FTH1,FAM168B,TNFAIP3,TGFBI,PSMB5,TNC,ACTR3,PFN2,GMPPA,SQSTM1,RUSC2,ARPC4,PSMB4,ARPC3,SAMM50,PRKCI,EDIL3,PSMB2,PTPN23,SERPINE1,MVP,YWHAG,RPS27A,YBX1,GNAS,RAB34,ITGAV,ACO1,PDCD6,NEDD4,DIP2B,DSP,PRKCA,ATIC,ACTR1A,RAB7A,FGF2,CDK5RAP2,MIF,RHOF,RFTN1,PFN1,PPIA,CHCHD3,RPSA,HSP90B1,GAPDH,ACTG1,DCD,APPL1,MARK3,WDR1,TUBB2A,EIF3E,HNRNPL,FSCN1,CAPN1,ALDOA,PYGL,RR…
GO:CC	transferase complex	GO:1990234	0.000116415	3.93399	890	264	30	RB1CC1,CDK4,AZI2,TBK1,CDC23,KEAP1,SETD1A,TBKBP1,PRKCI,TRAF2,BRCA2,YEATS2,ANAPC5,ULK1,PRKAA1,PRKAR1A,FBXO7,PDCD6,NEDD4,EP400,POLD2,PRMT5,ERCC2,PARD3,ACTG1,CDK6,IKBKB,ANAPC7,MAP3K7,CDK9
GO:CC	phagophore assembly site	GO:0000407	0.0001245	3.90483	39	264	7	TAX1BP1,RB1CC1,SQSTM1,ULK1,RAB7A,NBR1,ATG9A
GO:CC	centrosome	GO:0005813	0.000243108	3.6142	726	264	26	CEP250,CEP131,PSMB5,KEAP1,PCNT,CEP192,ALMS1,CEP152,CEP350,PCM1,BRCA2,MAD1L1,DCTN5,PRKAR1A,CYLD,ACTR1A,CDK5RAP2,KIF2C,CSNK1A1,CDK6,NUBP2,RBM39,C2CD3,AKAP9,AURKB,TUBGCP2
GO:CC	spindle	GO:0005819	0.000495756	3.30473	436	264	19	MAD2L1BP,FAM83D,ALMS1,CEP350,MAD1L1,YEATS2,TPR,ANAPC5,CYLD,CDK5RAP2,KIF2C,ERCC2,CSNK1A1,NUBP2,TUBB2A,ANAPC7,AURKB,RCC2,TUBGCP2
GO:CC	membrane	GO:0016020	0.000515357	3.28789	9864	264	156	SHMT2,FTL,MAD2L1BP,RB1CC1,MRPS18B,CDK4,AMOTL2,CEP131,DMBT1,FTH1,ACACB,ARHGEF40,FAF2,FAM168B,TGFBI,IMMT,DNAJB6,OPTN,TNC,ACTR3,AMOTL1,PCNT,PFN2,MRPS22,MPDZ,TYMS,CEP350,VPS18,SDHA,PCM1,ARPC3,SAMM50,PRKCI,TRAF2,PSMB2,VPS51,SERPINE1,TMEM160,DSG1,TELO2,MVP,CALCOCO2,YWHAG,DMD,TPR,EIF3K,IQGAP3,NDUFS8,RPS27A,IPO4,YBX1,TNK1,PLEK2,STOML2,HADHA,GTF3C3,ULK1,SNX17,GNAS,DCTN5,PRKAA1,PRKAR1A,DDX54,CYLD,RAB34,ITG…
GO:CC	mitochondrial envelope	GO:0005740	0.000936437	3.02852	831	264	27	SHMT2,MRPS18B,ACACB,IMMT,MRPS22,TYMS,SDHA,SAMM50,TMEM160,DMD,NDUFS8,RPS27A,STOML2,HADHA,ULK1,NDUFS1,PRKCA,MRPS27,RAB7A,YME1L1,NBR1,NME3,CYCS,CHCHD3,ATG9A,MRPS16,MRPS34
GO:CC	mitochondrial membrane	GO:0031966	0.000956673	3.01924	782	264	26	SHMT2,MRPS18B,ACACB,IMMT,MRPS22,TYMS,SDHA,SAMM50,TMEM160,DMD,NDUFS8,RPS27A,STOML2,HADHA,ULK1,NDUFS1,PRKCA,MRPS27,RAB7A,YME1L1,NME3,CYCS,CHCHD3,ATG9A,MRPS16,MRPS34
GO:CC	centriole	GO:0005814	0.00114922	2.9396	158	264	11	CEP250,CEP131,PCNT,CEP192,ALMS1,CEP152,CEP350,PCM1,HERC2,NUBP2,C2CD3
GO:CC	endomembrane system	GO:0012505	0.00121915	2.91394	4777	264	89	FTL,MAD2L1BP,RB1CC1,CDK4,AMOTL2,CEP131,DMBT1,FTH1,FAF2,TGFBI,OPTN,TNC,KEAP1,SQSTM1,VPS18,PCM1,PRKCI,TRAF2,VPS51,PTPN23,SERPINE1,DSG1,BRCA2,MVP,MAD1L1,DMD,TPR,RPS27A,YBX1,GTF3C3,ULK1,SNX17,GNAS,DCTN5,PRKAR1A,DDX54,RAB34,ITGAV,ACO1,CYR61,PDCD6,NEDD4,DSP,PRKCA,RAB7A,EIF5A,CDK5RAP2,MIF,RHOF,NBR1,RFTN1,TAB2,RPL36AL,PPIA,GOLGB1,RRM1,IFITM2,PRMT5,PSMD14,GCC2,EMC3,HSP90B1,GAPDH,PARD3,ATG9A,APPL1,SEC16A,G…
GO:CC	ribosomal subunit	GO:0044391	0.00126826	2.89679	192	264	12	MRPS18B,MRPS22,RPS27A,MRPS27,RPL29,RPL36AL,RPSA,RPL36A,MRPS16,RPS10,MRPS34,RPL27A
GO:CC	mitochondrial protein-containing complex	GO:0098798	0.00160155	2.79546	306	264	15	MRPS18B,ACACB,IMMT,MCCC1,MRPS22,SDHA,SAMM50,NDUFS8,HADHA,NDUFS1,MRPS27,CHCHD3,PDHB,MRPS16,MRPS34
GO:CC	small ribosomal subunit	GO:0015935	0.00163707	2.78593	79	264	8	MRPS18B,MRPS22,RPS27A,MRPS27,RPSA,MRPS16,RPS10,MRPS34
GO:CC	cytoplasmic vesicle	GO:0031410	0.00211571	2.67454	2513	264	55	TAX1BP1,FTL,AMOTL2,CEP131,DMBT1,FTH1,FAF2,OPTN,AMOTL1,SQSTM1,RUSC2,VPS18,PRKCI,VPS51,PTPN23,SERPINE1,DSG1,BRCA2,MVP,CALCOCO2,DMD,RPS27A,ULK1,SNX17,GNAS,PRKAR1A,RAB34,ITGAV,PDCD6,DSP,RAB7A,MIF,RHOF,NBR1,RFTN1,TAB2,PPIA,IFITM2,PSMD14,HSP90B1,ACTG1,ATG9A,APPL1,SEC16A,UNC13D,SYNRG,ILF2,IRAK1,MAP3K7,CAPN1,ALDOA,PYGL,GANAB,RABEP1,RCC2
GO:CC	proteasome core complex, beta-subunit complex	GO:0019774	0.00215134	2.66729	11	264	4	PSMB3,PSMB5,PSMB4,PSMB2
GO:CC	intracellular vesicle	GO:0097708	0.00224382	2.64901	2518	264	55	TAX1BP1,FTL,AMOTL2,CEP131,DMBT1,FTH1,FAF2,OPTN,AMOTL1,SQSTM1,RUSC2,VPS18,PRKCI,VPS51,PTPN23,SERPINE1,DSG1,BRCA2,MVP,CALCOCO2,DMD,RPS27A,ULK1,SNX17,GNAS,PRKAR1A,RAB34,ITGAV,PDCD6,DSP,RAB7A,MIF,RHOF,NBR1,RFTN1,TAB2,PPIA,IFITM2,PSMD14,HSP90B1,ACTG1,ATG9A,APPL1,SEC16A,UNC13D,SYNRG,ILF2,IRAK1,MAP3K7,CAPN1,ALDOA,PYGL,GANAB,RABEP1,RCC2
GO:CC	nucleus	GO:0005634	0.00226328	2.64526	10074	264	156	NCOA4,SHMT2,MAD2L1BP,RB1CC1,TNIP1,MRPS18B,CDK4,SRSF6,CEP131,TBK1,PSMB3,FTH1,CDKN2A,ACACB,ACACA,TNFAIP3,CDC23,PSMB5,DNAJB6,OPTN,ZNF677,ACTR3,TSEN34,TRIM32,KEAP1,SETD1A,AMOTL1,SPATA2,TYMS,CEP152,SQSTM1,ARPC4,PSMB4,CALCOCO1,CEP350,SDHA,PCM1,ARPC3,RCL1,PRKCI,SURF6,TRAF2,PSMB2,VPS51,PTPN23,DSG1,BRCA2,TELO2,MVP,MAD1L1,CALCOCO2,SACS,YEATS2,U2AF1,DMD,RFC3,PRPF4B,TPR,EIF3K,ANAPC5,RPS27A,IPO4,YBX1,METTL13,…
GO:CC	supramolecular complex	GO:0099080	0.0025109	2.60017	1426	264	37	DNAJB6,TRIM32,KEAP1,PCNT,SQSTM1,VPS18,ARPC3,MAD1L1,DMD,TPR,YBX1,DCTN5,CYLD,DSP,SYNM,AGO3,CDK5RAP2,NBR1,SMTN,KIF2C,FAM83H,SHROOM3,ACTG1,CSNK1A1,TNRC6A,BAG2,TUBB2A,HNRNPL,CDK9,NUP160,ALDOA,DNAH3,IGF2BP1,AURKB,CCT7,RCC2,TUBGCP2
GO:CC	transferase complex, transferring phosphorus-containing groups	GO:0061695	0.00329986	2.48151	325	264	15	RB1CC1,CDK4,AZI2,TBK1,TBKBP1,PRKCI,ULK1,PRKAA1,PRKAR1A,POLD2,ERCC2,PARD3,CDK6,IKBKB,CDK9
GO:CC	nuclear body	GO:0016604	0.00362703	2.44045	895	264	27	SRSF6,CDKN2A,SETD1A,SQSTM1,PTPN23,TELO2,CALCOCO2,U2AF1,PRPF4B,LUC7L2,PRKAA1,SRRM1,N4BP1,LUC7L3,SRRM2,YME1L1,EP400,NBR1,SON,NCOR2,CSNK1A1,TRIM16,RBM39,EIF3E,RBM14,CDK9,GEMIN7
GO:CC	anchoring junction	GO:0070161	0.00442172	2.35441	905	264	27	CDK4,AMOTL2,TNC,ACTR3,AMOTL1,MPDZ,ARPC3,PRKCI,DSG1,YWHAG,DMD,IQGAP3,ITGAV,DSP,SYNM,PFN1,PPIA,HSP90B1,PARD3,SHROOM3,ACTG1,MYADM,WDR1,FSCN1,CAPN1,RRAS2,RPS10
GO:CC	extracellular region	GO:0005576	0.00456759	2.34031	4213	264	79	TAX1BP1,SHMT2,FTL,LOX,CEP250,KPRP,PSMB3,DMBT1,FTH1,FAF2,FAM168B,TNFAIP3,TGFBI,PSMB5,TNC,ACTR3,PFN2,GMPPA,SQSTM1,RUSC2,ARPC4,PSMB4,ARPC3,SAMM50,PRKCI,EDIL3,PSMB2,PTPN23,SERPINE1,MVP,YWHAG,RPS27A,YBX1,GNAS,RAB34,ITGAV,ACO1,CYR61,PDCD6,NEDD4,ALPI,DIP2B,DSP,PRKCA,ATIC,ACTR1A,RAB7A,FGF2,TBC1D15,CDK5RAP2,MIF,RHOF,RFTN1,PFN1,PPIA,CHCHD3,RPSA,PSMD14,HSP90B1,GAPDH,ACTG1,DCD,APPL1,UNC13D,MARK3,WDR1,TUBB2A,…
GO:CC	ficolin-1-rich granule	GO:0101002	0.00492126	2.30792	184	264	11	FTH1,DSG1,MVP,DSP,MIF,PPIA,PSMD14,ILF2,CAPN1,ALDOA,PYGL
GO:CC	mitochondrial inner membrane	GO:0005743	0.00496565	2.30402	512	264	19	SHMT2,MRPS18B,IMMT,MRPS22,TYMS,SDHA,SAMM50,TMEM160,DMD,NDUFS8,STOML2,HADHA,NDUFS1,MRPS27,YME1L1,CYCS,CHCHD3,MRPS16,MRPS34
GO:CC	autolysosome	GO:0044754	0.00634366	2.19766	14	264	4	NCOA4,FTL,FTH1,SQSTM1
GO:CC	ficolin-1-rich granule lumen	GO:1904813	0.00649217	2.18761	124	264	9	FTH1,MVP,MIF,PPIA,PSMD14,ILF2,CAPN1,ALDOA,PYGL
GO:CC	mitochondrial matrix	GO:0005759	0.0112249	1.94982	496	264	18	SHMT2,MRPS18B,CDKN2A,ACACB,PCCA,MCCC1,IARS2,MRPS22,TYMS,PC,NDUFS8,HADHA,PCCB,NDUFS1,MRPS27,PDHB,MRPS16,MRPS34
GO:CC	organelle membrane	GO:0031090	0.0131875	1.87984	3770	264	71	SHMT2,MAD2L1BP,RB1CC1,MRPS18B,CDK4,CEP131,DMBT1,ACACB,FAF2,IMMT,OPTN,MRPS22,TYMS,VPS18,SDHA,PCM1,SAMM50,PRKCI,TRAF2,VPS51,TMEM160,DSG1,CALCOCO2,DMD,TPR,NDUFS8,RPS27A,STOML2,HADHA,GTF3C3,ULK1,SNX17,GNAS,DCTN5,RAB34,ITGAV,NDUFS1,PDCD6,DSP,PRKCA,MRPS27,RAB7A,EIF5A,YME1L1,RHOF,NBR1,NME3,TAB2,CYCS,CHCHD3,GOLGB1,IFITM2,EMC3,HSP90B1,GAPDH,ATG9A,APPL1,FAR1,SEC16A,GCC1,RDH11,SYNRG,IRAK1,NUP155,MAP3K7,MRPS…
GO:CC	mitochondrial small ribosomal subunit	GO:0005763	0.0147917	1.82998	33	264	5	MRPS18B,MRPS22,MRPS27,MRPS16,MRPS34
GO:CC	organellar small ribosomal subunit	GO:0000314	0.0147917	1.82998	33	264	5	MRPS18B,MRPS22,MRPS27,MRPS16,MRPS34
GO:CC	organelle inner membrane	GO:0019866	0.0203436	1.69157	568	264	19	SHMT2,MRPS18B,IMMT,MRPS22,TYMS,SDHA,SAMM50,TMEM160,DMD,NDUFS8,STOML2,HADHA,NDUFS1,MRPS27,YME1L1,CYCS,CHCHD3,MRPS16,MRPS34
GO:CC	secondary lysosome	GO:0005767	0.0355099	1.44965	21	264	4	NCOA4,FTL,FTH1,SQSTM1
GO:CC	pericentriolar material	GO:0000242	0.0429949	1.36658	22	264	4	CEP192,CEP152,PCM1,CDK5RAP2
GO:CC	phagophore assembly site membrane	GO:0034045	0.0429949	1.36658	22	264	4	RB1CC1,ULK1,RAB7A,ATG9A
GO:CC	intracellular ferritin complex	GO:0008043	0.0497218	1.30345	2	264	2	FTL,FTH1
GO:CC	ferritin complex	GO:0070288	0.0497218	1.30345	2	264	2	FTL,FTH1

## Sheet: GO TAX1BP1 Agg vs UT
source	term name	term id	adjusted p value	negative log10 of adjustedp value	term size	query size	intersection size	intersections
GO:CC	cytosol	GO:0005829	6.15232e-75	74.211	5487	405	277	AMOTL2,PSMB3,PSMB4,PSMB2,GTSE1,FAM83D,CDK5RAP2,PSMB5,AMOTL1,PSAT1,BAG2,CDC23,CACYBP,HSPA1A,RPS27A,TXNRD1,AURKB,SMG7,CSNK1A1,WDR6,ITGAV,CLU,PARD3,PSMC3,GNAS,CEP152,CDKN2A,CEP131,DNAJB6,TRIP10,BRCA2,PSMC5,PPP1CB,RHOF,CYCS,KIF11,TRUB1,TTF2,TACC2,SNX17,ANLN,HSPA4,PARP4,RAB1A,SND1,BAG3,IRS2,PEAK1,TP53BP2,ARPC4,RAB3GAP1,CTNNB1,CDK4,PSMD14,GEMIN7,LARP4,NCOR1,TK1,PSMA7,PCM1,HSPH1,APRT,KIF2C,CCNB1,PCNT,SM…
GO:CC	cytoplasm	GO:0005737	8.40238e-51	50.0756	12345	405	366	AMOTL2,PSMB3,PSMB4,FAM168B,PSMB2,GTSE1,FAM83H,FAM83D,CDK5RAP2,PSMB5,AMOTL1,PSAT1,BAG2,CDC23,CACYBP,HSPA1A,RPS27A,TXNRD1,AURKB,GMPPA,SMG7,CSNK1A1,WDR6,ITGAV,CLU,PARD3,NES,PFN2,PSMC3,SMCR8,GNAS,PLEK2,MPDZ,CEP152,CDKN2A,MAD2L1BP,CEP131,SHROOM3,DNAJB6,TRIP10,BRCA2,PLOD2,PSMC5,TPR,FRYL,PPP1CB,RHOF,CKAP2,CYCS,PRPSAP1,KIF11,TRUB1,TTF2,TACC2,SNX17,ANLN,HSPA4,PARP4,SDHA,RAB1A,NDUFS8,SND1,BAG3,IRS2,NAV1,PE…
GO:CC	cytoskeleton	GO:0005856	5.37911e-29	28.2693	2430	405	131	PSMB4,GTSE1,FAM83H,FAM83D,CDK5RAP2,PSMB5,BAG2,HSPA1A,AURKB,CSNK1A1,CLU,PARD3,NES,PFN2,PLEK2,CEP152,MAD2L1BP,CEP131,SHROOM3,TRIP10,BRCA2,TPR,RHOF,CKAP2,KIF11,TACC2,ANLN,PARP4,BAG3,NAV1,PEAK1,ARPC4,CTNNB1,SYNM,NCOR1,PCM1,HSPH1,KIF2C,CCNB1,PCNT,SPTAN1,BUB1B,SH3PXD2B,ARHGAP21,DLGAP5,DCTN5,SPAG5,ALDOA,KIAA1217,DNAJA1,VPS18,EXOC7,BLOC1S2,RIF1,SPTBN1,ANAPC7,YEATS2,CEP350,SLAIN2,CEP85,RAPGEF6,DIAPH3,PPP1…
GO:CC	intracellular anatomical structure	GO:0005622	4.71248e-26	25.3268	17834	405	398	AMOTL2,PSMB3,PSMB4,FAM168B,PSMB2,NAV2,GTSE1,FAM83H,FAM83D,CDK5RAP2,PSMB5,AMOTL1,PSAT1,BAG2,TSEN34,CDC23,CACYBP,HSPA1A,RPS27A,TXNRD1,RFC3,AURKB,GMPPA,SMG7,CSNK1A1,WDR6,ITGAV,CLU,PARD3,NES,PFN2,PSMC3,SMCR8,GNAS,PLEK2,MPDZ,CEP152,CDKN2A,MAD2L1BP,CEP131,SHROOM3,DNAJB6,TRIP10,SF3B1,BRCA2,PLOD2,PSMC5,TPR,FRYL,PPP1CB,RHOF,CKAP2,CYCS,PRPSAP1,KIF11,PCNP,TRUB1,TTF2,TACC2,SNX17,ANLN,HSPA4,PARP4,SDHA,RAB1A,N…
GO:CC	intracellular non-membrane-bounded organelle	GO:0043232	5.06544e-26	25.2954	6591	405	227	PSMB4,GTSE1,FAM83H,FAM83D,CDK5RAP2,PSMB5,BAG2,TSEN34,HSPA1A,RPS27A,TXNRD1,RFC3,AURKB,CSNK1A1,CLU,PARD3,NES,PFN2,PSMC3,SMCR8,PLEK2,CEP152,CDKN2A,MAD2L1BP,CEP131,SHROOM3,DNAJB6,TRIP10,SF3B1,BRCA2,TPR,PPP1CB,RHOF,CKAP2,KIF11,TACC2,ANLN,PARP4,SDHA,BAG3,POLR2B,NAV1,PEAK1,ARPC4,RCL1,RAB3GAP1,CTNNB1,CDK4,SYNM,LARP4,NCOR1,PCM1,HSPH1,KIF2C,CCNB1,RPA1,PCNT,SMN1,SPTAN1,UBA1,TELO2,BUB1B,HELLS,SH3PXD2B,ARHGAP…
GO:CC	non-membrane-bounded organelle	GO:0043228	5.18642e-26	25.2851	6592	405	227	PSMB4,GTSE1,FAM83H,FAM83D,CDK5RAP2,PSMB5,BAG2,TSEN34,HSPA1A,RPS27A,TXNRD1,RFC3,AURKB,CSNK1A1,CLU,PARD3,NES,PFN2,PSMC3,SMCR8,PLEK2,CEP152,CDKN2A,MAD2L1BP,CEP131,SHROOM3,DNAJB6,TRIP10,SF3B1,BRCA2,TPR,PPP1CB,RHOF,CKAP2,KIF11,TACC2,ANLN,PARP4,SDHA,BAG3,POLR2B,NAV1,PEAK1,ARPC4,RCL1,RAB3GAP1,CTNNB1,CDK4,SYNM,LARP4,NCOR1,PCM1,HSPH1,KIF2C,CCNB1,RPA1,PCNT,SMN1,SPTAN1,UBA1,TELO2,BUB1B,HELLS,SH3PXD2B,ARHGAP…
GO:CC	microtubule cytoskeleton	GO:0015630	5.16371e-23	22.287	1405	405	89	PSMB4,GTSE1,FAM83D,CDK5RAP2,PSMB5,BAG2,HSPA1A,AURKB,CSNK1A1,CEP152,MAD2L1BP,CEP131,SHROOM3,BRCA2,TPR,CKAP2,KIF11,TACC2,PARP4,NAV1,CTNNB1,NCOR1,PCM1,HSPH1,KIF2C,CCNB1,PCNT,SPTAN1,BUB1B,DLGAP5,DCTN5,SPAG5,KIAA1217,DNAJA1,EXOC7,BLOC1S2,RIF1,ANAPC7,YEATS2,CEP350,SLAIN2,CEP85,RAPGEF6,DIAPH3,PPP1CC,TUBB2A,NDRG1,TTK,C2CD3,ANAPC5,BICD1,AKAP9,ALMS1,LUZP1,MAP7D3,NEK1,CC2D1A,HSPA6,VPS37A,NUBP2,CAMSAP1,KIF1B…
GO:CC	nucleoplasm	GO:0005654	1.46769e-18	17.8334	4220	405	158	PSMB3,PSMB4,PSMB2,NAV2,GTSE1,PSMB5,TSEN34,CDC23,CACYBP,HSPA1A,RPS27A,TXNRD1,RFC3,AURKB,CSNK1A1,PSMC3,SMCR8,CEP152,CDKN2A,MAD2L1BP,CEP131,DNAJB6,TRIP10,SF3B1,BRCA2,PSMC5,TPR,PPP1CB,PCNP,TTF2,TACC2,ANLN,PARP4,BAG3,POLR2B,TP53BP2,RCL1,CTNNB1,CDK4,PSMD14,GEMIN7,NCOR1,PSMA7,PCM1,HSPH1,APRT,CCNB1,RPA1,RTCA,SMN1,UBA1,TELO2,MGA,PSMC2,DCTN5,SUB1,SPAG5,COPS3,PSMA4,PSMD2,GPN1,PSMC4,AGO3,RIF1,TNRC6A,ANAPC7,P…
GO:CC	vesicle	GO:0031982	3.47681e-18	17.4588	4004	405	152	AMOTL2,PSMB3,PSMB4,FAM168B,PSMB2,CDK5RAP2,PSMB5,AMOTL1,PSAT1,CACYBP,HSPA1A,RPS27A,TXNRD1,GMPPA,ITGAV,CLU,PFN2,PSMC3,GNAS,CEP131,TRIP10,BRCA2,PLOD2,PSMC5,PPP1CB,RHOF,SNX17,HSPA4,PARP4,RAB1A,SND1,ARPC4,RAB3GAP1,CTNNB1,PSMD14,PSMA7,HSPH1,APRT,AKR1C3,SPTAN1,UBA1,HEATR5A,ARHGAP21,ANXA3,PSMC2,UBAP1,DIP2B,SUB1,ALDOA,PSMA4,DNAJA1,VPS18,PSMD2,DAB2,SPTBN1,DNAJB1,TGFBI,FAF2,RAPGEF6,PSMD11,EIF2S1,GSTM3,RUSC2…
GO:CC	extracellular vesicle	GO:1903561	1.56992e-17	16.8041	2133	405	102	PSMB3,PSMB4,FAM168B,PSMB2,CDK5RAP2,PSMB5,PSAT1,CACYBP,HSPA1A,RPS27A,TXNRD1,GMPPA,ITGAV,CLU,PFN2,GNAS,TRIP10,PLOD2,PSMC5,PPP1CB,RHOF,HSPA4,PARP4,RAB1A,SND1,ARPC4,RAB3GAP1,CTNNB1,PSMA7,HSPH1,APRT,AKR1C3,SPTAN1,UBA1,ANXA3,DIP2B,SUB1,ALDOA,PSMA4,DNAJA1,PSMD2,SPTBN1,DNAJB1,TGFBI,EIF2S1,GSTM3,RUSC2,EIF3H,EIF3E,AHCYL1,TUBB2A,NDRG1,RAB7A,PEG10,LUZP1,PSMC6,DSP,PFAS,CC2D1A,YWHAG,DMBT1,AGO2,HSPA6,ATIC,AASDH…
GO:CC	extracellular membrane-bounded organelle	GO:0065010	1.62408e-17	16.7894	2134	405	102	PSMB3,PSMB4,FAM168B,PSMB2,CDK5RAP2,PSMB5,PSAT1,CACYBP,HSPA1A,RPS27A,TXNRD1,GMPPA,ITGAV,CLU,PFN2,GNAS,TRIP10,PLOD2,PSMC5,PPP1CB,RHOF,HSPA4,PARP4,RAB1A,SND1,ARPC4,RAB3GAP1,CTNNB1,PSMA7,HSPH1,APRT,AKR1C3,SPTAN1,UBA1,ANXA3,DIP2B,SUB1,ALDOA,PSMA4,DNAJA1,PSMD2,SPTBN1,DNAJB1,TGFBI,EIF2S1,GSTM3,RUSC2,EIF3H,EIF3E,AHCYL1,TUBB2A,NDRG1,RAB7A,PEG10,LUZP1,PSMC6,DSP,PFAS,CC2D1A,YWHAG,DMBT1,AGO2,HSPA6,ATIC,AASDH…
GO:CC	extracellular organelle	GO:0043230	1.62408e-17	16.7894	2134	405	102	PSMB3,PSMB4,FAM168B,PSMB2,CDK5RAP2,PSMB5,PSAT1,CACYBP,HSPA1A,RPS27A,TXNRD1,GMPPA,ITGAV,CLU,PFN2,GNAS,TRIP10,PLOD2,PSMC5,PPP1CB,RHOF,HSPA4,PARP4,RAB1A,SND1,ARPC4,RAB3GAP1,CTNNB1,PSMA7,HSPH1,APRT,AKR1C3,SPTAN1,UBA1,ANXA3,DIP2B,SUB1,ALDOA,PSMA4,DNAJA1,PSMD2,SPTBN1,DNAJB1,TGFBI,EIF2S1,GSTM3,RUSC2,EIF3H,EIF3E,AHCYL1,TUBB2A,NDRG1,RAB7A,PEG10,LUZP1,PSMC6,DSP,PFAS,CC2D1A,YWHAG,DMBT1,AGO2,HSPA6,ATIC,AASDH…
GO:CC	extracellular exosome	GO:0070062	2.28445e-17	16.6412	2109	405	101	PSMB3,PSMB4,FAM168B,PSMB2,CDK5RAP2,PSMB5,PSAT1,CACYBP,HSPA1A,RPS27A,TXNRD1,GMPPA,ITGAV,CLU,PFN2,GNAS,TRIP10,PLOD2,PSMC5,PPP1CB,RHOF,HSPA4,PARP4,RAB1A,SND1,ARPC4,RAB3GAP1,CTNNB1,PSMA7,HSPH1,APRT,AKR1C3,SPTAN1,UBA1,ANXA3,DIP2B,SUB1,ALDOA,PSMA4,DNAJA1,PSMD2,SPTBN1,DNAJB1,TGFBI,EIF2S1,GSTM3,RUSC2,EIF3H,EIF3E,AHCYL1,TUBB2A,NDRG1,RAB7A,LUZP1,PSMC6,DSP,PFAS,CC2D1A,YWHAG,DMBT1,AGO2,HSPA6,ATIC,AASDHPPT,RA…
GO:CC	supramolecular complex	GO:0099080	4.15513e-17	16.3814	1426	405	80	GTSE1,FAM83H,CDK5RAP2,BAG2,AURKB,CSNK1A1,NES,PSMC3,SHROOM3,DNAJB6,TPR,CKAP2,KIF11,PARP4,BAG3,NAV1,CTNNB1,SYNM,LARP4,HSPH1,KIF2C,CCNB1,PCNT,SMN1,BUB1B,PSMC2,DCTN5,SPAG5,ALDOA,PSMA4,VPS18,AGO3,SPTBN1,TNRC6A,SLAIN2,ATXN2,EIF2S1,DIAPH3,PPP1CC,TUBB2A,NDRG1,HELZ,TTK,BICD1,UPF1,DSP,AGO2,CAMSAP1,RPTOR,LARP1,KIF1B,MACF1,CDC20,FLNA,BUB1,ARPC3,CAMSAP2,TSC1,CCT7,CDK9,CALD1,MYO6,CEP170,SRI,HNRNPK,ARHGEF2,FBXO…
GO:CC	spindle	GO:0005819	6.63692e-17	16.178	436	405	43	FAM83D,CDK5RAP2,AURKB,CSNK1A1,MAD2L1BP,TPR,CKAP2,KIF11,PARP4,CTNNB1,NCOR1,KIF2C,CCNB1,BUB1B,DLGAP5,SPAG5,RIF1,ANAPC7,YEATS2,CEP350,CEP85,DIAPH3,TUBB2A,TTK,ANAPC5,ALMS1,MAP7D3,NUBP2,CDC20,NEDD1,WDR62,AAAS,IKBKG,CEP170,ERCC2,ARHGEF2,CCAR2,SKA3,CHMP2B,DCTN1,MICAL3,CKAP5,MAPRE1
GO:CC	intracellular protein-containing complex	GO:0140535	7.86395e-16	15.1044	951	405	62	PSMB3,PSMB4,PSMB2,PSMB5,BAG2,TSEN34,CDC23,CACYBP,CSNK1A1,PSMC3,SMCR8,BRCA2,PSMC5,BAG3,POLR2B,CTNNB1,PSMD14,PSMA7,TELO2,BUB1B,PSMC2,PSMA4,PSMD2,PSMC4,BLOC1S2,RICTOR,AGO3,ANAPC7,PRKAA1,YEATS2,PSMD11,FBXO7,OTULIN,ANAPC5,RTCB,CCZ1,PSMC6,EEF1E1,DPM1,AGO2,CCDC47,RPTOR,MAP3K7,LARP1,CDC20,PSMC1,NFKB1,TSC1,CCT7,UBE2S,IKBKG,DERL1,CEP170,ERCC2,POLD2,CRCP,CCAR2,EP400,DCTN1,HCFC1,CNOT2,PSMD1
GO:CC	microtubule organizing center	GO:0005815	5.66117e-14	13.2471	865	405	56	PSMB4,CDK5RAP2,PSMB5,HSPA1A,AURKB,CSNK1A1,CEP152,CEP131,BRCA2,CKAP2,TACC2,CTNNB1,PCM1,KIF2C,CCNB1,PCNT,BUB1B,DLGAP5,DCTN5,SPAG5,KIAA1217,EXOC7,BLOC1S2,CEP350,SLAIN2,CEP85,RAPGEF6,DIAPH3,PPP1CC,NDRG1,C2CD3,BICD1,AKAP9,ALMS1,LUZP1,NEK1,CC2D1A,HSPA6,VPS37A,NUBP2,CAMSAP1,CDC20,NEDD1,CAMSAP2,WDR62,AAAS,UBR4,TRIP4,CEP170,HERC2,SKA3,DCTN1,BICD2,CKAP5,GNAI2,MAPRE1
GO:CC	intracellular organelle	GO:0043229	1.16678e-13	12.933	16018	405	360	AMOTL2,PSMB3,PSMB4,PSMB2,NAV2,GTSE1,FAM83H,FAM83D,CDK5RAP2,PSMB5,AMOTL1,BAG2,TSEN34,CDC23,CACYBP,HSPA1A,RPS27A,TXNRD1,RFC3,AURKB,SMG7,CSNK1A1,WDR6,ITGAV,CLU,PARD3,NES,PFN2,PSMC3,SMCR8,GNAS,PLEK2,CEP152,CDKN2A,MAD2L1BP,CEP131,SHROOM3,DNAJB6,TRIP10,SF3B1,BRCA2,PLOD2,PSMC5,TPR,PPP1CB,RHOF,CKAP2,CYCS,KIF11,PCNP,TRUB1,TTF2,TACC2,SNX17,ANLN,HSPA4,PARP4,SDHA,RAB1A,NDUFS8,SND1,BAG3,POLR2B,NAV1,PEAK1,TP53…
GO:CC	organelle	GO:0043226	2.09891e-13	12.678	16808	405	370	AMOTL2,PSMB3,PSMB4,FAM168B,PSMB2,NAV2,GTSE1,FAM83H,FAM83D,CDK5RAP2,PSMB5,AMOTL1,PSAT1,BAG2,TSEN34,CDC23,CACYBP,HSPA1A,RPS27A,TXNRD1,RFC3,AURKB,GMPPA,SMG7,CSNK1A1,WDR6,ITGAV,CLU,PARD3,NES,PFN2,PSMC3,SMCR8,GNAS,PLEK2,MPDZ,CEP152,CDKN2A,MAD2L1BP,CEP131,SHROOM3,DNAJB6,TRIP10,SF3B1,BRCA2,PLOD2,PSMC5,TPR,PPP1CB,RHOF,CKAP2,CYCS,KIF11,PCNP,TRUB1,TTF2,TACC2,SNX17,ANLN,HSPA4,PARP4,SDHA,RAB1A,NDUFS8,SND1,BA…
GO:CC	centrosome	GO:0005813	2.39019e-13	12.6216	726	405	50	CDK5RAP2,PSMB5,HSPA1A,AURKB,CSNK1A1,CEP152,CEP131,BRCA2,CKAP2,TACC2,CTNNB1,PCM1,KIF2C,CCNB1,PCNT,BUB1B,DLGAP5,DCTN5,SPAG5,KIAA1217,EXOC7,BLOC1S2,CEP350,SLAIN2,CEP85,RAPGEF6,NDRG1,C2CD3,BICD1,AKAP9,ALMS1,LUZP1,NEK1,CC2D1A,VPS37A,NUBP2,CDC20,NEDD1,CAMSAP2,WDR62,AAAS,UBR4,TRIP4,CEP170,SKA3,DCTN1,BICD2,CKAP5,GNAI2,MAPRE1
GO:CC	nuclear lumen	GO:0031981	3.7961e-13	12.4207	5521	405	174	PSMB3,PSMB4,PSMB2,NAV2,GTSE1,PSMB5,TSEN34,CDC23,CACYBP,HSPA1A,RPS27A,TXNRD1,RFC3,AURKB,CSNK1A1,PSMC3,SMCR8,CEP152,CDKN2A,MAD2L1BP,CEP131,DNAJB6,TRIP10,SF3B1,BRCA2,PSMC5,TPR,PPP1CB,PCNP,TTF2,TACC2,ANLN,PARP4,SDHA,BAG3,POLR2B,TP53BP2,RCL1,CTNNB1,CDK4,PSMD14,GEMIN7,NCOR1,PSMA7,PCM1,HSPH1,APRT,CCNB1,RPA1,RTCA,SMN1,UBA1,TELO2,MGA,PSMC2,DCTN5,SUB1,SPAG5,COPS3,PSMA4,PSMD2,WDR36,GPN1,PSMC4,DAB2,AGO3,RIF1…
GO:CC	catalytic complex	GO:1902494	1.1401e-11	10.9431	1776	405	80	PSMB3,PSMB4,PSMB2,PSMB5,TSEN34,CDC23,CACYBP,SMG7,CSNK1A1,PARD3,PSMC3,SMCR8,GNAS,SF3B1,BRCA2,PSMC5,TPR,PPP1CB,PRPSAP1,SDHA,NDUFS8,POLR2B,NDUFS1,CTNNB1,CDK4,PSMD14,NCOR1,PSMA7,CCNB1,BUB1B,MGA,PSMC2,PSMA4,PSMD2,PSMC4,AGO3,ANAPC7,PRKAA1,YEATS2,XAB2,PSMD11,FBXO7,PPP1CC,OTULIN,IFIT5,ANAPC5,SF3A1,RTCB,PRMT5,TANK,PIK3C3,PSMC6,EEF1E1,DPM1,AGO2,MAP3K7,CDC20,PSMC1,RRAGB,RRM2,FARSA,RB1CC1,DHX38,CDK9,UBE2S,IK…
GO:CC	proteasome complex	GO:0000502	1.77525e-11	10.7507	67	405	16	PSMB3,PSMB4,PSMB2,PSMB5,PSMC3,PSMC5,PSMD14,PSMA7,PSMC2,PSMA4,PSMD2,PSMC4,PSMD11,PSMC6,PSMC1,PSMD1
GO:CC	intracellular organelle lumen	GO:0070013	1.87295e-11	10.7275	6657	405	193	PSMB3,PSMB4,PSMB2,NAV2,GTSE1,PSMB5,TSEN34,CDC23,CACYBP,HSPA1A,RPS27A,TXNRD1,RFC3,AURKB,CSNK1A1,CLU,PSMC3,SMCR8,CEP152,CDKN2A,MAD2L1BP,CEP131,DNAJB6,TRIP10,SF3B1,BRCA2,PSMC5,TPR,PPP1CB,CYCS,PCNP,TTF2,TACC2,ANLN,PARP4,SDHA,NDUFS8,BAG3,POLR2B,TP53BP2,NDUFS1,RCL1,CTNNB1,CDK4,PSMD14,GEMIN7,NCOR1,PSMA7,PCM1,HSPH1,APRT,CCNB1,RPA1,RTCA,SMN1,SPTAN1,UBA1,TELO2,MGA,PSMC2,DCTN5,SUB1,SPAG5,ALDOA,COPS3,PSMA4,P…
GO:CC	membrane-enclosed lumen	GO:0031974	1.87295e-11	10.7275	6657	405	193	PSMB3,PSMB4,PSMB2,NAV2,GTSE1,PSMB5,TSEN34,CDC23,CACYBP,HSPA1A,RPS27A,TXNRD1,RFC3,AURKB,CSNK1A1,CLU,PSMC3,SMCR8,CEP152,CDKN2A,MAD2L1BP,CEP131,DNAJB6,TRIP10,SF3B1,BRCA2,PSMC5,TPR,PPP1CB,CYCS,PCNP,TTF2,TACC2,ANLN,PARP4,SDHA,NDUFS8,BAG3,POLR2B,TP53BP2,NDUFS1,RCL1,CTNNB1,CDK4,PSMD14,GEMIN7,NCOR1,PSMA7,PCM1,HSPH1,APRT,CCNB1,RPA1,RTCA,SMN1,SPTAN1,UBA1,TELO2,MGA,PSMC2,DCTN5,SUB1,SPAG5,ALDOA,COPS3,PSMA4,P…
GO:CC	organelle lumen	GO:0043233	1.87295e-11	10.7275	6657	405	193	PSMB3,PSMB4,PSMB2,NAV2,GTSE1,PSMB5,TSEN34,CDC23,CACYBP,HSPA1A,RPS27A,TXNRD1,RFC3,AURKB,CSNK1A1,CLU,PSMC3,SMCR8,CEP152,CDKN2A,MAD2L1BP,CEP131,DNAJB6,TRIP10,SF3B1,BRCA2,PSMC5,TPR,PPP1CB,CYCS,PCNP,TTF2,TACC2,ANLN,PARP4,SDHA,NDUFS8,BAG3,POLR2B,TP53BP2,NDUFS1,RCL1,CTNNB1,CDK4,PSMD14,GEMIN7,NCOR1,PSMA7,PCM1,HSPH1,APRT,CCNB1,RPA1,RTCA,SMN1,SPTAN1,UBA1,TELO2,MGA,PSMC2,DCTN5,SUB1,SPAG5,ALDOA,COPS3,PSMA4,P…
GO:CC	proteasome regulatory particle	GO:0005838	6.24503e-10	9.20447	22	405	10	PSMC3,PSMC5,PSMD14,PSMC2,PSMD2,PSMC4,PSMD11,PSMC6,PSMC1,PSMD1
GO:CC	protein-containing complex	GO:0032991	7.98922e-10	9.0975	8588	405	226	PSMB3,PSMB4,PSMB2,CDK5RAP2,PSMB5,AMOTL1,BAG2,TSEN34,CDC23,CACYBP,HSPA1A,RPS27A,RFC3,AURKB,SMG7,CSNK1A1,WDR6,ITGAV,CLU,PARD3,PSMC3,SMCR8,GNAS,CEP152,CDKN2A,SF3B1,BRCA2,PSMC5,TPR,PPP1CB,CYCS,PRPSAP1,KIF11,TTF2,SNX17,PARP4,SDHA,NDUFS8,SND1,BAG3,POLR2B,NDUFS1,ARPC4,RCL1,RAB3GAP1,CTNNB1,CDK4,PSMD14,GEMIN7,LARP4,NCOR1,PSMA7,PCM1,HSPH1,KIF2C,CCNB1,RPA1,SMN1,SPTAN1,UBA1,RGPD8,NUP155,TELO2,BUB1B,HELLS,MGA…
GO:CC	proteasome regulatory particle, base subcomplex	GO:0008540	1.69328e-09	8.77127	12	405	8	PSMC3,PSMC5,PSMC2,PSMD2,PSMC4,PSMC6,PSMC1,PSMD1
GO:CC	endopeptidase complex	GO:1905369	2.7559e-09	8.55974	91	405	16	PSMB3,PSMB4,PSMB2,PSMB5,PSMC3,PSMC5,PSMD14,PSMA7,PSMC2,PSMA4,PSMD2,PSMC4,PSMD11,PSMC6,PSMC1,PSMD1
GO:CC	proteasome accessory complex	GO:0022624	3.00554e-09	8.52208	25	405	10	PSMC3,PSMC5,PSMD14,PSMC2,PSMD2,PSMC4,PSMD11,PSMC6,PSMC1,PSMD1
GO:CC	spindle pole	GO:0000922	4.12331e-09	8.38475	177	405	21	FAM83D,CDK5RAP2,AURKB,CKAP2,KIF11,CTNNB1,CCNB1,DLGAP5,SPAG5,CEP85,DIAPH3,ALMS1,NUBP2,CDC20,NEDD1,WDR62,AAAS,IKBKG,DCTN1,CKAP5,MAPRE1
GO:CC	nucleus	GO:0005634	1.03561e-08	7.9848	10074	405	250	PSMB3,PSMB4,PSMB2,NAV2,GTSE1,PSMB5,AMOTL1,TSEN34,CDC23,CACYBP,HSPA1A,RPS27A,TXNRD1,RFC3,AURKB,SMG7,CSNK1A1,WDR6,CLU,PSMC3,SMCR8,GNAS,CEP152,CDKN2A,MAD2L1BP,CEP131,DNAJB6,TRIP10,SF3B1,BRCA2,PSMC5,TPR,PPP1CB,CYCS,KIF11,PCNP,TRUB1,TTF2,TACC2,ANLN,HSPA4,PARP4,SDHA,SND1,BAG3,POLR2B,TP53BP2,ARPC4,RCL1,CTNNB1,CDK4,PSMD14,GEMIN7,NCOR1,TK1,PSMA7,PCM1,HSPH1,APRT,KIF2C,CCNB1,RPA1,RTCA,SMN1,AKR1C3,UBA1,RGPD8…
GO:CC	supramolecular fiber	GO:0099512	2.57669e-08	7.58894	1054	405	52	GTSE1,FAM83H,CDK5RAP2,BAG2,AURKB,CSNK1A1,NES,SHROOM3,DNAJB6,CKAP2,KIF11,PARP4,BAG3,NAV1,CTNNB1,SYNM,HSPH1,KIF2C,PCNT,SMN1,SPAG5,ALDOA,VPS18,SPTBN1,SLAIN2,DIAPH3,TUBB2A,NDRG1,BICD1,DSP,CAMSAP1,KIF1B,MACF1,FLNA,ARPC3,CAMSAP2,TSC1,CCT7,CALD1,MYO6,CEP170,SRI,ARHGEF2,FBXO22,SKA3,CHMP2B,DCTN1,TMOD3,STMN1,SYNJ1,CKAP5,MAPRE1
GO:CC	chromosomal region	GO:0098687	2.76101e-08	7.55893	402	405	30	AURKB,CSNK1A1,BRCA2,TPR,PPP1CB,POLR2B,KIF2C,CCNB1,RPA1,TELO2,BUB1B,HELLS,DCTN5,SPAG5,RIF1,PPP1CC,TTK,ATRX,UPF1,HAT1,CDC20,BUB1,RPA2,SEC13,NUP43,SKA3,CHMP2B,DCTN1,CKAP5,PPP1CA
GO:CC	supramolecular polymer	GO:0099081	3.38048e-08	7.47102	1062	405	52	GTSE1,FAM83H,CDK5RAP2,BAG2,AURKB,CSNK1A1,NES,SHROOM3,DNAJB6,CKAP2,KIF11,PARP4,BAG3,NAV1,CTNNB1,SYNM,HSPH1,KIF2C,PCNT,SMN1,SPAG5,ALDOA,VPS18,SPTBN1,SLAIN2,DIAPH3,TUBB2A,NDRG1,BICD1,DSP,CAMSAP1,KIF1B,MACF1,FLNA,ARPC3,CAMSAP2,TSC1,CCT7,CALD1,MYO6,CEP170,SRI,ARHGEF2,FBXO22,SKA3,CHMP2B,DCTN1,TMOD3,STMN1,SYNJ1,CKAP5,MAPRE1
GO:CC	membrane-bounded organelle	GO:0043227	7.49967e-08	7.12496	15671	405	341	AMOTL2,PSMB3,PSMB4,FAM168B,PSMB2,NAV2,GTSE1,CDK5RAP2,PSMB5,AMOTL1,PSAT1,TSEN34,CDC23,CACYBP,HSPA1A,RPS27A,TXNRD1,RFC3,AURKB,GMPPA,SMG7,CSNK1A1,WDR6,ITGAV,CLU,PFN2,PSMC3,SMCR8,GNAS,CEP152,CDKN2A,MAD2L1BP,CEP131,DNAJB6,TRIP10,SF3B1,BRCA2,PLOD2,PSMC5,TPR,PPP1CB,RHOF,CYCS,KIF11,PCNP,TRUB1,TTF2,TACC2,SNX17,ANLN,HSPA4,PARP4,SDHA,RAB1A,NDUFS8,SND1,BAG3,POLR2B,TP53BP2,NDUFS1,ARPC4,RCL1,RAB3GAP1,CTNNB1,CD…
GO:CC	intracellular membrane-bounded organelle	GO:0043231	2.19345e-07	6.65887	14605	405	323	AMOTL2,PSMB3,PSMB4,PSMB2,NAV2,GTSE1,CDK5RAP2,PSMB5,AMOTL1,TSEN34,CDC23,CACYBP,HSPA1A,RPS27A,TXNRD1,RFC3,AURKB,SMG7,CSNK1A1,WDR6,ITGAV,CLU,PSMC3,SMCR8,GNAS,CEP152,CDKN2A,MAD2L1BP,CEP131,DNAJB6,TRIP10,SF3B1,BRCA2,PLOD2,PSMC5,TPR,PPP1CB,RHOF,CYCS,KIF11,PCNP,TRUB1,TTF2,TACC2,SNX17,ANLN,HSPA4,PARP4,SDHA,RAB1A,NDUFS8,SND1,BAG3,POLR2B,TP53BP2,NDUFS1,ARPC4,RCL1,RAB3GAP1,CTNNB1,CDK4,PSMD14,GEMIN7,NCOR1,TK…
GO:CC	condensed chromosome, centromeric region	GO:0000779	3.56075e-07	6.44846	182	405	19	AURKB,CSNK1A1,TPR,KIF2C,CCNB1,BUB1B,DCTN5,SPAG5,PPP1CC,TTK,ATRX,CDC20,BUB1,SEC13,NUP43,SKA3,CHMP2B,DCTN1,CKAP5
GO:CC	peptidase complex	GO:1905368	3.73894e-07	6.42725	125	405	16	PSMB3,PSMB4,PSMB2,PSMB5,PSMC3,PSMC5,PSMD14,PSMA7,PSMC2,PSMA4,PSMD2,PSMC4,PSMD11,PSMC6,PSMC1,PSMD1
GO:CC	microtubule	GO:0005874	4.00745e-07	6.39713	477	405	31	GTSE1,CDK5RAP2,BAG2,AURKB,SHROOM3,CKAP2,KIF11,PARP4,NAV1,HSPH1,KIF2C,PCNT,SPAG5,SLAIN2,TUBB2A,NDRG1,BICD1,CAMSAP1,KIF1B,MACF1,CAMSAP2,CCT7,CEP170,ARHGEF2,SKA3,CHMP2B,DCTN1,STMN1,SYNJ1,CKAP5,MAPRE1
GO:CC	polymeric cytoskeletal fiber	GO:0099513	4.1072e-07	6.38645	807	405	42	GTSE1,FAM83H,CDK5RAP2,BAG2,AURKB,CSNK1A1,NES,SHROOM3,CKAP2,KIF11,PARP4,NAV1,SYNM,HSPH1,KIF2C,PCNT,SPAG5,VPS18,SLAIN2,DIAPH3,TUBB2A,NDRG1,BICD1,DSP,CAMSAP1,KIF1B,MACF1,FLNA,ARPC3,CAMSAP2,TSC1,CCT7,MYO6,CEP170,ARHGEF2,SKA3,CHMP2B,DCTN1,STMN1,SYNJ1,CKAP5,MAPRE1
GO:CC	actin cytoskeleton	GO:0015629	6.48728e-07	6.18794	515	405	32	SHROOM3,ANLN,BAG3,PEAK1,ARPC4,SPTAN1,SH3PXD2B,ARHGAP21,DCTN5,ALDOA,VPS18,SPTBN1,DIAPH3,IFIT5,SIPA1L1,CTNNA2,LIMCH1,MACF1,FLNA,WDR1,SNX9,ARPC3,TSC1,CALD1,DBNL,MYO6,MYO10,CTNNA1,HNRNPK,ACTR3,TMOD3,AKAP13
GO:CC	extracellular space	GO:0005615	7.20932e-07	6.14211	3303	405	106	PSMB3,PSMB4,FAM168B,PSMB2,CDK5RAP2,PSMB5,PSAT1,CACYBP,HSPA1A,RPS27A,TXNRD1,GMPPA,ITGAV,CLU,PFN2,GNAS,TRIP10,PLOD2,PSMC5,PPP1CB,RHOF,HSPA4,PARP4,RAB1A,SND1,ARPC4,RAB3GAP1,CTNNB1,PSMA7,HSPH1,APRT,AKR1C3,SPTAN1,UBA1,ANXA3,LOX,DIP2B,SUB1,ALDOA,PSMA4,DNAJA1,PSMD2,SPTBN1,DNAJB1,TGFBI,EIF2S1,FGF2,GSTM3,RUSC2,EIF3H,EIF3E,AHCYL1,TUBB2A,NDRG1,RAB7A,LUZP1,PSMC6,DSP,PFAS,CC2D1A,YWHAG,DMBT1,AGO2,HSPA6,ATIC,AA…
GO:CC	condensed chromosome	GO:0000793	8.43932e-07	6.07369	282	405	23	AURKB,CSNK1A1,BRCA2,TPR,KIF2C,CCNB1,BUB1B,DCTN5,SPAG5,AGO3,RIF1,PPP1CC,TTK,ATRX,MKI67,CDC20,BUB1,SEC13,NUP43,SKA3,CHMP2B,DCTN1,CKAP5
GO:CC	kinetochore	GO:0000776	8.56227e-07	6.06741	171	405	18	AURKB,CSNK1A1,TPR,KIF2C,CCNB1,BUB1B,DCTN5,SPAG5,PPP1CC,TTK,CDC20,BUB1,SEC13,NUP43,SKA3,CHMP2B,DCTN1,CKAP5
GO:CC	cytoplasmic vesicle	GO:0031410	2.0217e-06	5.69428	2513	405	86	AMOTL2,AMOTL1,HSPA1A,RPS27A,ITGAV,CLU,PSMC3,GNAS,CEP131,BRCA2,PSMC5,RHOF,SNX17,RAB1A,SND1,PSMD14,HSPH1,APRT,SPTAN1,UBA1,HEATR5A,ARHGAP21,ANXA3,PSMC2,UBAP1,ALDOA,VPS18,PSMD2,DAB2,FAF2,RAPGEF6,PSMD11,RUSC2,DIAPH3,IRAK1,NDRG1,RAB7A,BICD1,VPS51,CORO7,CCZ1,PIK3C3,GOPC,DSP,DMBT1,HSPA6,VPS37A,MAGED2,MAP3K7,KIF1B,RAB14,RAB11FIP1,SNX9,NFKB1,VPS13C,MIF,SNX3,AP3S1,CLINT1,NAP1L1,DBNL,MYO6,UBR4,ILF2,DERL1,COP…
GO:CC	intracellular vesicle	GO:0097708	2.22025e-06	5.6536	2518	405	86	AMOTL2,AMOTL1,HSPA1A,RPS27A,ITGAV,CLU,PSMC3,GNAS,CEP131,BRCA2,PSMC5,RHOF,SNX17,RAB1A,SND1,PSMD14,HSPH1,APRT,SPTAN1,UBA1,HEATR5A,ARHGAP21,ANXA3,PSMC2,UBAP1,ALDOA,VPS18,PSMD2,DAB2,FAF2,RAPGEF6,PSMD11,RUSC2,DIAPH3,IRAK1,NDRG1,RAB7A,BICD1,VPS51,CORO7,CCZ1,PIK3C3,GOPC,DSP,DMBT1,HSPA6,VPS37A,MAGED2,MAP3K7,KIF1B,RAB14,RAB11FIP1,SNX9,NFKB1,VPS13C,MIF,SNX3,AP3S1,CLINT1,NAP1L1,DBNL,MYO6,UBR4,ILF2,DERL1,COP…
GO:CC	membrane	GO:0016020	3.26016e-06	5.48676	9864	405	237	AMOTL2,FAM168B,PSMB2,GTSE1,CDK5RAP2,AMOTL1,RPS27A,CSNK1A1,WDR6,ITGAV,CLU,PARD3,PFN2,PSMC3,GNAS,PLEK2,MPDZ,MAD2L1BP,CEP131,SHROOM3,DNAJB6,TRIP10,PLOD2,PSMC5,TPR,RHOF,CYCS,KIF11,TACC2,SNX17,PARP4,SDHA,RAB1A,NDUFS8,SND1,BAG3,IRS2,POLR2B,NDUFS1,RAB3GAP1,CTNNB1,CDK4,SYNM,LARP4,NCOR1,PCM1,KIF2C,CCNB1,PCNT,PPFIBP1,SPTAN1,UBA1,NUP155,TELO2,GOLGB1,ARHGAP21,ANXA3,PSMC2,UBAP1,DCTN5,DIP2B,ALDOA,DNAJA1,VPS18,…
GO:CC	microtubule end	GO:1990752	3.98173e-06	5.39993	36	405	9	CDK5RAP2,KIF2C,SPAG5,SLAIN2,CAMSAP1,CAMSAP2,DCTN1,CKAP5,MAPRE1
GO:CC	cell projection	GO:0042995	4.38672e-06	5.35786	2389	405	82	PSMB4,FAM168B,BAG2,CSNK1A1,ITGAV,CLU,PARD3,SMCR8,PLEK2,MPDZ,CEP131,TRIP10,ANLN,NAV1,ARPC4,CTNNB1,PCM1,SMN1,SPTAN1,SH3PXD2B,ANXA3,DIP2B,SPAG5,EXOC7,BLOC1S2,SPTBN1,PRKAA1,DNAJB1,CEP350,EIF2S1,FBXO7,GSTM3,DIAPH3,PPP1CC,MADD,IFIT5,C2CD3,AKAP9,SIPA1L1,ALMS1,CTNNA2,PIK3C3,GOPC,AGO2,NUBP2,RPTOR,TANC2,MTMR14,KIF1B,MACF1,FLNA,WDR1,SNX9,ARPC3,NEDD1,CAMSAP2,TSC1,RTN3,AP3S1,TSC22D4,FUBP3,DBNL,MYO6,MYO10,ATXN…
GO:CC	cell junction	GO:0030054	4.81537e-06	5.31737	2230	405	78	AMOTL2,CDK5RAP2,AMOTL1,HSPA1A,RPS27A,ITGAV,CLU,PARD3,PFN2,SMCR8,MPDZ,SHROOM3,PPP1CB,PEAK1,TP53BP2,RAB3GAP1,CTNNB1,CDK4,SYNM,PSMA7,PPFIBP1,SPTAN1,UBA1,SH3PXD2B,ARHGAP21,VPS18,DAB2,SPTBN1,TSC2,DNAJB1,EIF2S1,DIAPH3,EIF3E,PPP1CC,NDRG1,RPS10,RAB7A,YAP1,AKAP9,SIPA1L1,CTNNA2,GOPC,DSP,YWHAG,TANC2,KIF1B,MACF1,FLNA,WDR1,SNX9,TGFB1I1,BCAR3,PHLDB2,ARPC3,TSC1,RTN3,AP3S1,TSC22D4,DBNL,SPG20,TRIP4,CTNNA1,HNRNPK,…
GO:CC	cell cortex	GO:0005938	6.44022e-06	5.1911	314	405	23	PARD3,SHROOM3,TRIP10,FRYL,ANLN,CTNNB1,SPTAN1,EXOC7,SPTBN1,CEP85,FLNA,WDR1,SNX9,PHLDB2,TSC1,CALD1,DBNL,MYO6,MYO10,DCTN1,MICAL3,AKAP13,MAPRE1
GO:CC	centriole	GO:0005814	1.13737e-05	4.9441	158	405	16	HSPA1A,CEP152,CEP131,PCM1,PCNT,CEP350,CEP85,C2CD3,ALMS1,HSPA6,NUBP2,NEDD1,WDR62,CEP170,HERC2,DCTN1
GO:CC	mitotic spindle	GO:0072686	1.80639e-05	4.74319	185	405	17	FAM83D,CDK5RAP2,AURKB,TPR,CKAP2,KIF11,NCOR1,DLGAP5,SPAG5,YEATS2,TUBB2A,WDR62,AAAS,IKBKG,SKA3,DCTN1,MAPRE1
GO:CC	chromosome, centromeric region	GO:0000775	2.2938e-05	4.63944	259	405	20	AURKB,CSNK1A1,TPR,KIF2C,CCNB1,BUB1B,HELLS,DCTN5,SPAG5,PPP1CC,TTK,ATRX,CDC20,BUB1,SEC13,NUP43,SKA3,CHMP2B,DCTN1,CKAP5
GO:CC	endomembrane system	GO:0012505	2.75275e-05	4.56023	4777	405	133	AMOTL2,CDK5RAP2,CACYBP,HSPA1A,RPS27A,ITGAV,CLU,PARD3,PSMC3,GNAS,MAD2L1BP,CEP131,TRIP10,BRCA2,PLOD2,TPR,RHOF,SNX17,RAB1A,RAB3GAP1,CDK4,PSMD14,PCM1,APRT,SPTAN1,UBA1,RGPD8,NUP155,GOLGB1,ARHGAP21,ANXA3,PSMC2,UBAP1,DCTN5,ALDOA,DNAJA1,VPS18,PSMD2,DAB2,RICTOR,RIF1,TNRC6A,TSC2,ANKRD17,TGFBI,FAF2,GTF3C3,CEP85,ATXN2,PSMD11,DIAPH3,AHCYL1,IRAK1,NDRG1,EMC3,RAB7A,NUP88,RTCB,BICD1,MCM3AP,AKAP9,VPS51,CORO7,PRMT5…
GO:CC	anchoring junction	GO:0070161	3.15212e-05	4.5014	905	405	41	AMOTL2,AMOTL1,HSPA1A,ITGAV,PARD3,MPDZ,SHROOM3,PPP1CB,PEAK1,CTNNB1,CDK4,SYNM,PPFIBP1,UBA1,SH3PXD2B,ARHGAP21,DAB2,PPP1CC,NDRG1,RPS10,YAP1,CTNNA2,DSP,YWHAG,FLNA,WDR1,TGFB1I1,BCAR3,PHLDB2,ARPC3,DBNL,CTNNA1,HNRNPK,ARHGEF2,TLN1,ACTR3,TNC,G3BP1,TMOD3,MAPRE1,PPP1CA
GO:CC	cytoplasmic ribonucleoprotein granule	GO:0036464	8.47817e-05	4.0717	255	405	19	PSMC3,LARP4,SMN1,PSMC2,PSMA4,AGO3,TNRC6A,ATXN2,EIF2S1,HELZ,UPF1,AGO2,RPTOR,LARP1,CDK9,HNRNPK,NUFIP2,G3BP1,CNOT2
GO:CC	microtubule plus-end	GO:0035371	9.85456e-05	4.00636	26	405	7	CDK5RAP2,KIF2C,SPAG5,SLAIN2,DCTN1,CKAP5,MAPRE1
GO:CC	chromosome	GO:0005694	0.000115144	3.93876	1949	405	67	RFC3,AURKB,CSNK1A1,SMCR8,CDKN2A,SF3B1,BRCA2,TPR,PPP1CB,POLR2B,ARPC4,CTNNB1,CDK4,NCOR1,KIF2C,CCNB1,RPA1,UBA1,TELO2,BUB1B,HELLS,MGA,NAP1L4,DCTN5,SPAG5,AGO3,RIF1,ANAPC7,PRKAA1,ANKRD17,YEATS2,EIF3E,PPP1CC,BRIX1,TTK,ATRX,MCM3AP,MKI67,PRMT5,GRWD1,UPF1,USP7,STAT2,IPO4,MAP3K7,HAT1,CDC20,BUB1,NFKB1,ARPC3,EBNA1BP2,NAP1L1,POLD2,HNRNPK,RPA2,SEC13,ACTR3,NUP43,CCAR2,SKA3,EP400,CHMP2B,DCTN1,HCFC1,CKAP5,NIPBL,PP…
GO:CC	extracellular region	GO:0005576	0.000159531	3.79716	4213	405	118	PSMB3,PSMB4,FAM168B,PSMB2,CDK5RAP2,PSMB5,PSAT1,CACYBP,HSPA1A,RPS27A,TXNRD1,GMPPA,ITGAV,CLU,PFN2,PSMC3,GNAS,TRIP10,PLOD2,PSMC5,PPP1CB,RHOF,HSPA4,PARP4,RAB1A,SND1,ARPC4,RAB3GAP1,CTNNB1,PSMD14,PSMA7,HSPH1,APRT,AKR1C3,SPTAN1,UBA1,ANXA3,PSMC2,LOX,DIP2B,SUB1,ALDOA,PSMA4,DNAJA1,PSMD2,SPTBN1,DNAJB1,TGFBI,FAF2,PSMD11,EIF2S1,FGF2,GSTM3,RUSC2,EIF3H,EIF3E,AHCYL1,TUBB2A,NDRG1,RAB7A,PEG10,LUZP1,PSMC6,DSP,PFAS,…
GO:CC	nuclear envelope	GO:0005635	0.000178719	3.74783	497	405	27	CACYBP,MAD2L1BP,CEP131,TPR,CDK4,PCM1,RGPD8,NUP155,DCTN5,RIF1,ANKRD17,GTF3C3,NUP88,RTCB,MCM3AP,RB1CC1,AAAS,BAX,MYO6,GAPDH,SEC13,NUP43,MATR3,CHMP2B,NUP214,DCTN1,BICD2
GO:CC	ribonucleoprotein granule	GO:0035770	0.000227288	3.64342	272	405	19	PSMC3,LARP4,SMN1,PSMC2,PSMA4,AGO3,TNRC6A,ATXN2,EIF2S1,HELZ,UPF1,AGO2,RPTOR,LARP1,CDK9,HNRNPK,NUFIP2,G3BP1,CNOT2
GO:CC	nuclear pore	GO:0005643	0.000509052	3.29324	97	405	11	TPR,RGPD8,NUP155,NUP88,MCM3AP,AAAS,SEC13,NUP43,CHMP2B,NUP214,BICD2
GO:CC	pericentriolar material	GO:0000242	0.000652058	3.18571	22	405	6	CDK5RAP2,CEP152,PCM1,CEP85,NEK1,NEDD1
GO:CC	proteasome core complex	GO:0005839	0.000868603	3.06118	23	405	6	PSMB3,PSMB4,PSMB2,PSMB5,PSMA7,PSMA4
GO:CC	plasma membrane bounded cell projection	GO:0120025	0.000878597	3.05621	2277	405	72	PSMB4,FAM168B,BAG2,CSNK1A1,ITGAV,CLU,PARD3,PLEK2,MPDZ,CEP131,ANLN,NAV1,CTNNB1,PCM1,SMN1,ANXA3,DIP2B,SPAG5,EXOC7,BLOC1S2,SPTBN1,PRKAA1,DNAJB1,EIF2S1,FBXO7,GSTM3,PPP1CC,MADD,IFIT5,C2CD3,AKAP9,SIPA1L1,ALMS1,CTNNA2,PIK3C3,GOPC,AGO2,NUBP2,RPTOR,TANC2,MTMR14,KIF1B,MACF1,FLNA,SNX9,ARPC3,NEDD1,CAMSAP2,TSC1,RTN3,AP3S1,TSC22D4,FUBP3,DBNL,MYO6,MYO10,ATXN10,COPA,CEP170,CTNNA1,ARHGEF2,SLC38A2,TLN1,NCDN,ACTR3,…
GO:CC	anaphase-promoting complex	GO:0005680	0.0011403	2.94298	24	405	6	CDC23,BUB1B,ANAPC7,ANAPC5,CDC20,UBE2S
GO:CC	focal adhesion	GO:0005925	0.00117319	2.93063	422	405	23	HSPA1A,ITGAV,PPP1CB,PEAK1,CTNNB1,PPFIBP1,DAB2,PPP1CC,RPS10,YWHAG,FLNA,TGFB1I1,BCAR3,PHLDB2,ARPC3,CTNNA1,HNRNPK,ARHGEF2,TLN1,ACTR3,TNC,G3BP1,MAPRE1
GO:CC	vesicle membrane	GO:0012506	0.00139141	2.85654	1240	405	46	RPS27A,ITGAV,RHOF,SNX17,RAB1A,UBA1,ARHGAP21,ANXA3,UBAP1,VPS18,DAB2,DIAPH3,IRAK1,NDRG1,RAB7A,PIK3C3,GOPC,DSP,DMBT1,VPS37A,MAP3K7,KIF1B,RAB14,RAB11FIP1,SNX9,VPS13C,SNX3,AP3S1,CLINT1,DBNL,MYO6,UBR4,COPA,SRI,ZFYVE16,CLEC16A,NCDN,SEC13,SNF8,COPZ1,SEC31A,CHMP2B,HLA-A,STAM,SYNJ1,TAB1
GO:CC	cell-substrate junction	GO:0030055	0.00172517	2.76317	432	405	23	HSPA1A,ITGAV,PPP1CB,PEAK1,CTNNB1,PPFIBP1,DAB2,PPP1CC,RPS10,YWHAG,FLNA,TGFB1I1,BCAR3,PHLDB2,ARPC3,CTNNA1,HNRNPK,ARHGEF2,TLN1,ACTR3,TNC,G3BP1,MAPRE1
GO:CC	cytoplasmic vesicle membrane	GO:0030659	0.00233459	2.63179	1226	405	45	RPS27A,ITGAV,RHOF,SNX17,RAB1A,UBA1,ARHGAP21,ANXA3,UBAP1,VPS18,DAB2,DIAPH3,IRAK1,NDRG1,RAB7A,PIK3C3,GOPC,DSP,DMBT1,VPS37A,MAP3K7,KIF1B,RAB14,RAB11FIP1,SNX9,VPS13C,SNX3,AP3S1,CLINT1,DBNL,MYO6,UBR4,COPA,SRI,ZFYVE16,CLEC16A,NCDN,SEC13,SNF8,COPZ1,SEC31A,CHMP2B,HLA-A,STAM,TAB1
GO:CC	ESCRT complex	GO:0036452	0.00299973	2.52292	28	405	6	UBAP1,DIAPH3,VPS37A,SNF8,CHMP2B,STAM
GO:CC	eukaryotic 48S preinitiation complex	GO:0033290	0.00319388	2.49568	17	405	5	EIF3C,EIF3K,EIF2S1,EIF3H,EIF3E
GO:CC	perinuclear region of cytoplasm	GO:0048471	0.00515103	2.28811	736	405	31	FAM168B,CDK5RAP2,HSPA1A,CLU,GNAS,DNAJB6,TRIP10,TP53BP2,CTNNB1,BUB1B,COPS3,DNAJA1,DAB2,TSC2,ATXN2,NDRG1,BICD1,EPG5,UPF1,MTMR14,RAB14,FLNA,TSC1,CLINT1,MYO6,ATXN10,GAPDH,SNF8,SYAP1,SEC31A,SYNJ1
GO:CC	ficolin-1-rich granule lumen	GO:1904813	0.00556722	2.25436	124	405	11	HSPA1A,PSMC3,PSMD14,PSMC2,ALDOA,PSMD2,PSMD11,HSPA6,MIF,DBNL,ILF2
GO:CC	translation preinitiation complex	GO:0070993	0.00582285	2.23486	19	405	5	EIF3C,EIF3K,EIF2S1,EIF3H,EIF3E
GO:CC	transferase complex	GO:1990234	0.00625729	2.20361	890	405	35	CDC23,CACYBP,PARD3,SMCR8,BRCA2,PRPSAP1,POLR2B,CDK4,CCNB1,BUB1B,MGA,ANAPC7,PRKAA1,YEATS2,FBXO7,OTULIN,IFIT5,ANAPC5,PRMT5,TANK,PIK3C3,DPM1,MAP3K7,CDC20,RB1CC1,CDK9,UBE2S,IKBKG,DERL1,ERCC2,POLD2,CRCP,EP400,HCFC1,SNRPD3
GO:CC	nuclear ubiquitin ligase complex	GO:0000152	0.00676339	2.16984	47	405	7	CDC23,BRCA2,BUB1B,ANAPC7,ANAPC5,CDC20,UBE2S
GO:CC	cortical cytoskeleton	GO:0030863	0.00849377	2.0709	107	405	10	SHROOM3,ANLN,SPTAN1,SPTBN1,FLNA,WDR1,SNX9,CALD1,AKAP13,MAPRE1
GO:CC	organelle membrane	GO:0031090	0.00996491	2.00153	3770	405	101	RPS27A,ITGAV,CLU,GNAS,MAD2L1BP,CEP131,PLOD2,TPR,RHOF,CYCS,SNX17,SDHA,RAB1A,NDUFS8,NDUFS1,RAB3GAP1,CDK4,PCM1,UBA1,NUP155,GOLGB1,ARHGAP21,ANXA3,UBAP1,DCTN5,DNAJA1,VPS18,DAB2,BLOC1S2,RIF1,TSC2,ANKRD17,FAF2,GTF3C3,DIAPH3,YME1L1,AHCYL1,IRAK1,PPP1CC,NDRG1,EMC3,RAB7A,RTCB,MCM3AP,VPS51,CORO7,CCZ1,PIK3C3,GOPC,DSP,DPM1,DMBT1,VPS37A,CCDC47,RPTOR,MAP3K7,KIF1B,RAB14,RAB11FIP1,SNX9,RRAGB,VPS13C,SHMT2,SNX3,ARFG…
GO:CC	proteasome core complex, beta-subunit complex	GO:0019774	0.0101639	1.99294	11	405	4	PSMB3,PSMB4,PSMB2,PSMB5
GO:CC	ficolin-1-rich granule	GO:0101002	0.0113737	1.9441	184	405	13	HSPA1A,PSMC3,PSMD14,PSMC2,ALDOA,PSMD2,PSMD11,DSP,HSPA6,MIF,DBNL,UBR4,ILF2
GO:CC	cortical actin cytoskeleton	GO:0030864	0.0173181	1.7615	73	405	8	SHROOM3,ANLN,SPTAN1,SPTBN1,WDR1,SNX9,CALD1,AKAP13
GO:CC	TOR complex	GO:0038201	0.0213896	1.6698	13	405	4	TELO2,RICTOR,RPTOR,LARP1
GO:CC	chromosome, telomeric region	GO:0000781	0.0240395	1.61908	171	405	12	BRCA2,PPP1CB,POLR2B,RPA1,TELO2,RIF1,PPP1CC,ATRX,UPF1,HAT1,RPA2,PPP1CA
GO:CC	secretory granule lumen	GO:0034774	0.029374	1.53204	320	405	17	CLU,PSMC3,PSMD14,APRT,SPTAN1,PSMC2,ALDOA,PSMD2,FAF2,PSMD11,HSPA6,MAGED2,NFKB1,MIF,DBNL,ILF2,PSMD1
GO:CC	cytoplasmic vesicle lumen	GO:0060205	0.032886	1.48299	323	405	17	CLU,PSMC3,PSMD14,APRT,SPTAN1,PSMC2,ALDOA,PSMD2,FAF2,PSMD11,HSPA6,MAGED2,NFKB1,MIF,DBNL,ILF2,PSMD1
GO:CC	vesicle lumen	GO:0031983	0.0341359	1.46679	324	405	17	CLU,PSMC3,PSMD14,APRT,SPTAN1,PSMC2,ALDOA,PSMD2,FAF2,PSMD11,HSPA6,MAGED2,NFKB1,MIF,DBNL,ILF2,PSMD1
GO:CC	secretory granule	GO:0030141	0.0378854	1.42153	896	405	33	HSPA1A,ITGAV,CLU,PSMC3,CEP131,BRCA2,RHOF,PSMD14,APRT,SPTAN1,ANXA3,PSMC2,ALDOA,PSMD2,FAF2,PSMD11,RAB7A,DSP,DMBT1,HSPA6,MAGED2,RAB14,NFKB1,VPS13C,MIF,DBNL,UBR4,ILF2,CTNNA1,SRI,CRCP,PSMD1,GNAI2
GO:CC	lipid droplet	GO:0005811	0.0388078	1.41108	104	405	9	RAB3GAP1,FAF2,IRAK1,RAB7A,VPS13C,TSC1,SPG20,GAPDH,AUP1
GO:CC	organelle envelope	GO:0031967	0.0409287	1.38797	1299	405	43	CACYBP,RPS27A,CLU,MAD2L1BP,CEP131,TPR,CYCS,SDHA,NDUFS8,NDUFS1,CDK4,PCM1,RGPD8,NUP155,DCTN5,RIF1,ANKRD17,GTF3C3,YME1L1,PPP1CC,RAB7A,NUP88,RTCB,MCM3AP,VPS13C,SHMT2,RB1CC1,AAAS,BAX,TYMS,MYO6,SPG20,GAPDH,ERAL1,SEC13,NUP43,MATR3,CHMP2B,NUP214,DCTN1,BICD2,VDAC1,MRPS22
GO:CC	envelope	GO:0031975	0.0409287	1.38797	1299	405	43	CACYBP,RPS27A,CLU,MAD2L1BP,CEP131,TPR,CYCS,SDHA,NDUFS8,NDUFS1,CDK4,PCM1,RGPD8,NUP155,DCTN5,RIF1,ANKRD17,GTF3C3,YME1L1,PPP1CC,RAB7A,NUP88,RTCB,MCM3AP,VPS13C,SHMT2,RB1CC1,AAAS,BAX,TYMS,MYO6,SPG20,GAPDH,ERAL1,SEC13,NUP43,MATR3,CHMP2B,NUP214,DCTN1,BICD2,VDAC1,MRPS22
