# Supplementary material for: p97/VCP is required for piecemeal autophagy of aggresomes
Source: Nat Commun. 2025 May 7;16:4243. doi: 10.1038/s41467-025-59556-x (PMC12059050; doi:10.1038/s41467-025-59556-x)
Supplement: Supplementary file 11 — Source Data [file 41467_2025_59556_MOESM11_ESM.xlsx]

## Sheet: Fig. 1b
	Timeline of aggresome formation and clearance in HeLa WT: quantification of % cells with aggresome
	Untreated	8h 1 uM Btz	8h Btz, 15h recov	8h Btz, 18h recov	8h Btz, 24h recov	8h Btz, 36h recov			Dunnett's multiple comparisons test	Adjusted P Value
	5.6338	20	51.2	34.0206	17.6991	4.54545			8h Btz, 15h recov vs. Untreated	<0,0001
	2.6178	10.219	38.8489	38.6667	14.6341	2.6087			8h Btz, 15h recov vs. 8h 1 uM Btz	0.0008
	3.6473	5.26316	29.4737	24.3243	9.68661	7.48874			8h Btz, 15h recov vs. 8h Btz, 18h recov	0.5096
									8h Btz, 15h recov vs. 8h Btz, 24h recov	0.0016
									8h Btz, 15h recov vs. 8h Btz, 36h recov	0.0001
	One-way ANOVA, corrected for multiple-comparisons by Dunnett's multiple comparison test

## Sheet: Fig. 1c
	immunoblot analysis of LC3 lipidation during aggresome formation and clearance: anti LC3
	Tubulin loading control

## Sheet: Fig. 1f
	Aggresome clearance in HeLa WT vs ATG7 KO: quantification of total aggregate area per cell
		WT			ATG7KO					Bonferroni's multiple comparisons test WT - ATG7 KO	Adjusted P Value
	Untreated	0.410826	0.716544	0.0444945	12.0313	8.99821	7.16515			Untreated	0.0164
	8h Btz, 15h recov	24.2995	24.7911	18.0013	31.2458	40.4849	33.4834			8h Btz, 15h recov	0.0014
	8h Btz, 24h recov	2.72858	4.21925	0.526183	23.7708	17.5213	16.0842			8h Btz, 24h recov	0.0001
	Two-way ANOVA, corrected for multiple-comparisons by Bonferroni's multiple comparison test

## Sheet: Fig. 1j
	Aggresome clearance in HeLa WT vs TAX1BP1 KO: quantification of total aggregate area per cell
		WT				TAX1BP1KO						Bonferroni's multiple comparisons test WT - TAX1BP1 KO	Adjusted P Value
	8h Btz, 15h recov	16.2702	21.3036	19.3538	25.5906	32.0557	21.4275	15.9861	24.9267			8h Btz, 15h recov	0.7449
	8h Btz, 24h recov	5.98119	5.48454	3.88071	7.74237	23.4571	19.477	14.4655	14.4121			8h Btz, 24h recov	0.0051
	Two-way ANOVA, corrected for multiple-comparisons by Bonferroni's multiple comparison test

## Sheet: Fig. 3b
	Aggresome clearance upon different inhibitor treatments: quantification of % cells with aggresome (HeLa)
	15h recov	+6h ctrl	+6h BafA1	+6h Btz	+6h CB	+6h VER			Dunnett's multiple comparisons test	Adjusted P Value
	29.4737	10.1852	13.913	15.3846	31.6832	20			+6h ctrl vs. 15h recov	<0,0001
	39.604	9.16667	20.202	18.2692	26.1905	25.2427			+6h ctrl vs. +6h BafA1	0.3494
	33.9623	9.375	18.3486	17.4757	47.1698	32.6733			+6h ctrl vs. 6h Btz	0.4659
	40.8333	10.0775	13.0435	11.1111	39.5161	36.8932			+6h ctrl vs. 6h CB-5083	<0,0001
									+6h ctrl vs. 6h VER	0.0007
	One-way ANOVA, corrected for multiple-comparisons by Dunnett's multiple comparison test

## Sheet: Fig. 3c
	Aggresome clearance upon different inhibitor treatments: quantification of total aggregate area per cell (HeLa)
	15h recov	+6h ctrl	+6h BafA1	+6h Btz	+6h CB	+6h VER			Dunnett's multiple comparisons test	Adjusted P Value
	18.1207	6.78182	12.0423	9.43248	17.7589	15.0715			+6h ctrl vs. 15h recov	<0,0001
	16.3939	7.92585	12.6138	10.6209	11.9531	10.579			+6h ctrl vs. +6h BafA1	0.0035
	12.7053	5.59789	11.6843	11.8488	15.2575	14.4885			+6h ctrl vs. 6h Btz	0.0486
	17.4261	7.28108	11.0966	9.42298	14.7376	14.2656			+6h ctrl vs. 6h CB-5083	<0,0001
									+6h ctrl vs. 6h VER	0.0002
	One-way ANOVA, corrected for multiple-comparisons by Dunnett's multiple comparison test

## Sheet: Fig. 3d
	immunoblot analysis of RIPA soluble & insoluble fractions in the absence and presence of PQC inhibitors during aggresome clearance: anti ubiquitin
	CBB loading control

## Sheet: Fig. 3f
	Aggresome clearance in HeLa WT vs DNAJB6 KO: quantification of % cells with aggresome
		WT			DNAJB6 KO					Bonferroni's multiple comparisons test WT - DNAJB6 KO
	15h recov	36.0759	40.9007	38.5784	38.1579	38.1548	45.443			15h recov	>0,9999
	+6h ctrl	15.8551	15.5833	19.8952	44.0067	39.3675	41.0952			+6h ctrl	<0,0001
	+6h CB	40.5016	33.439	44.3593	55.1852	49.754	56.2306			+6h CB	0.0012
										+6h ctrl:WT vs. +6h CB:WT	<0,0001
										+6h ctrl:DNAJB6 KO vs. +6h CB:DNAJB6 KO	0.0196
	Two-way ANOVA, corrected for multiple-comparisons by Bonferroni's multiple comparison test

## Sheet: Fig. 3g
	immunoblot analysis of DNAJB6 knockout: anti DNAJB6
	Tubulin loading control

## Sheet: Fig. 4c
	Aggresome clearance in RA-differentiated SH-SY5Y cells: quantification of % SH-SY5Y cells with an aggresome
	8h recov	+16h ctrl	+16h CB	+16h Baf			Dunnett's multiple comparisons test	Adjusted P Value
	22.6109	2.81943	18.2945	4.07781			+16h ctrl vs. +16h CB	0.0004
	20.7441	0.505051	15.4209	2.02546			+16h ctrl vs. +16h Baf	0.6091
	21.3299	2.30211	23.6463	5.32151
	One-way ANOVA, corrected for multiple-comparisons by Dunnett's multiple comparison test

[truncated: 62 more sheets: Fig. 4d, Fig. 4e, Fig. 4f, Fig. 4h, Fig. 4i, Fig. 5b, Fig. 5c, Fig. 5d, Fig. 5f, Fig. 5g, Fig. 5h, Fig. 6a, Fig. 6b, Fig. 6c, Fig. 6d, Fig. 6e, Fig. 6g, Fig. 6h, Fig. 6i, Fig. 7b …]
